# Supplementary material for: Aberrant epigenome in iPSC‐derived dopaminergic neurons from Parkinson's disease patients
Source: EMBO Mol Med. 2015 Oct 29;7(12):1529–46. doi: 10.15252/emmm.201505439 (PMC4693505; doi:10.15252/emmm.201505439)
Supplement: Supplementary file 2 — Table EV1 [file EMMM-7-1529-s002.zip › Table EV1.xlsx]

## Sheet: PD vs Controls
Table EV1 List of differentially methylated CpGs (DMCpGs) identified in iPSC-derived DAn from PD patients. (A) Comparison of the PD group as a whole (L2PD and sPD) vs. controls. (B) Comparison of the L2PD group vs. controls. (C) Comparison of the sPD group vs. controls.
(A) Comparison of PD vs. Controls
DMCpG ID	Chromosome	Chromosomic location	PD methylation mean	Control methylation mean	PD Δβ methylation	P value	FDR-adjusted P value	Chromatin state annotation (in NHEK)	Relative location CpG island	Relative location Gene (1)	Relative location Gene (2)	Relative location Gene (3)
cg00033213	chr8	144399334	0.664	0.168	0.495	0.003996	0.0064917	11 Weak transcribed	Island	TOP1MT, Intron, NM_052963	-	-
cg13989295	chr17	57187727	0.639	0.158	0.481	0.001998	0.00464412	11 Weak transcribed	Shelf	SKA2, 3'UTR, NM_001100595	SKA2, 3'UTR, NM_182620	TRIM37, 10 kb 5' region, NM_001005207
cg01997599	chr19	49689672	0.732	0.292	0.439	0.001998	0.00464412	11 Weak transcribed	Shelf	TRPM4, Intron, NM_017636	TRPM4, Intron, NM_001195227	-
cg02380334	chr14	70038924	0.617	0.181	0.436	0.001998	0.00464412	03 Poised promoter	Island	C14orf162, 1.5 kb 5' region, NR_024630	-	-
cg18673341	chr7	22481961	0.565	0.135	0.429	0.013986	0.0161543	13 Heterochromatin	Outside	STEAP1B, Intron, NM_207342	STEAP1B, Intron, NM_001164460	-
cg00908027	chr16	84764187	0.771	0.347	0.424	0.001998	0.00464412	04 Strong enhancer	Outside	USP10, Intron 1, NM_005153	-	-
cg02782634	chr17	57916642	0.666	0.248	0.418	0.013986	0.0161543	01 Active promoter	Outside	VMP1, Intron, NM_030938	MIR21, 10 kb 5' region, NR_029493	-
cg06864351	chr14	85938114	0.688	0.271	0.417	0.013986	0.0161543	05 Strong enhancer	Outside	-	-	-
cg21240474	chr6	138019012	0.719	0.302	0.417	0.003996	0.0064917	07 Weak enhancer	Outside	-	-	-
cg27388962	chr10	4705433	0.586	0.182	0.404	0.001998	0.00464412	04 Strong enhancer	Outside	LOC100216001, 3'UTR, NR_024475	LOC338588, 1.5 kb 3' region, NR_015425	-
cg08426898	chr2	174916730	0.637	0.24	0.398	0.001998	0.00464412	04 Strong enhancer	Outside	-	-	-
cg14539393	chr14	70038948	0.578	0.18	0.398	0.001998	0.00464412	03 Poised promoter	Island	C14orf162, 1.5 kb 5' region, NR_024630	-	-
cg09549987	chr8	7320531	0.682	0.284	0.397	0.00799201	0.0100178	13 Heterochromatin	Outside	SPAG11B, Intron, NM_058200	SPAG11B, Intron, NM_058202	SPAG11B, Intron, NM_058201
cg24410453	chr6	53919040	0.617	0.22	0.397	0.003996	0.0064917	04 Strong enhancer	Outside	MLIP, Intron 1, NM_138569	-	-
cg25996077	chr2	228331318	0.662	0.268	0.395	0.003996	0.0064917	05 Strong enhancer	Outside	AGFG1, 10 kb 5' region, NM_004504	AGFG1, 10 kb 5' region, NM_001135188	AGFG1, 10 kb 5' region, NM_001135187
cg02372404	chr10	131209555	0.437	0.043	0.394	0.023976	0.0263924	13 Heterochromatin	Outside	-	-	-
cg06578342	chr16	4349214	0.553	0.165	0.387	0.001998	0.00464412	04 Strong enhancer	Outside	-	-	-
cg11956442	chr4	39531926	0.557	0.171	0.386	0.013986	0.0161543	11 Weak transcribed	Shelf	UGDH, 10 kb 5' region, NM_001184700	UGDH, 10 kb 5' region, NM_003359	UGDH, 10 kb 5' region, NM_001184701
cg26295272	chr3	58045339	0.693	0.307	0.386	0.003996	0.0064917	09 Transcriptional transition	Outside	FLNB, Intron 1, NM_001457	FLNB, Intron 1, NM_001164318	FLNB, Intron 1, NM_001164317
cg21171461	chr9	134510883	0.57	0.184	0.386	0.003996	0.0064917	04 Strong enhancer	Outside	RAPGEF1, Intron, NM_005312	RAPGEF1, Intron, NM_198679	-
cg07463059	chr1	158979809	0.638	0.253	0.385	0.001998	0.00464412	01 Active promoter	Outside	IFI16, 5'UTR, NM_005531	IFI16, 5'UTR, NM_001206567	-
cg10136008	chr2	138721565	0.539	0.154	0.385	0.001998	0.00464412	04 Strong enhancer	Outside	HNMT, 1.5 kb 5' region, NM_006895	HNMT, 1.5 kb 5' region, NM_001024075	HNMT, 1.5 kb 5' region, NM_001024074
cg14386728	chr7	121941495	0.624	0.241	0.384	0.001998	0.00464412	12 Polycomb repressed	Shore	FEZF1, 3'UTR, NM_001160264	FEZF1, 3'UTR, NM_001024613	LOC154860, 10 kb 5' region, NR_036484
cg05305893	chr17	7347122	0.683	0.299	0.384	0.035964	0.0387729	05 Strong enhancer	Shore	FGF11, 3'UTR, NM_004112	CHRNB1, 1.5 kb 5' region, NM_000747	TMEM102, 10 kb 3' region, NM_178518
cg11926444	chr3	119137288	0.723	0.339	0.384	0.00799201	0.0100178	13 Heterochromatin	Outside	ARHGAP31, 3'UTR, NM_020754	-	-
cg15811435	chr4	54392969	0.711	0.327	0.384	0.00799201	0.0100178	13 Heterochromatin	Outside	LNX1, Intron, NM_032622	LNX1, Intron, NM_001126328	-
cg12002589	chr9	126785096	0.568	0.185	0.383	0.001998	0.00464412	12 Polycomb repressed	Island	LHX2, Intron, NM_004789	-	-
cg08094614	chr12	53319216	0.753	0.371	0.382	0.001998	0.00464412	04 Strong enhancer	Outside	-	-	-
cg24522768	chr11	115571125	0.54	0.159	0.381	0.00799201	0.0100178	13 Heterochromatin	Outside	-	-	-
cg02927679	chr10	112260508	0.681	0.302	0.379	0.001998	0.00464412	04 Strong enhancer	Shore	DUSP5, Intron 1, NM_004419	-	-
cg15159605	chr12	113904505	0.495	0.117	0.379	0.001998	0.00464412	12 Polycomb repressed	Island	LHX5, Intron, NM_022363	-	-
cg09664314	chr1	72190605	0.644	0.265	0.379	0.001998	0.00464412	13 Heterochromatin	Outside	NEGR1, Intron, NM_173808	-	-
cg12223243	chr2	60643472	0.784	0.411	0.373	0.001998	0.00464412	13 Heterochromatin	Outside	-	-	-
cg04185123	chr5	146812117	0.623	0.25	0.373	0.00799201	0.0100178	13 Heterochromatin	Outside	DPYSL3, Intron, NM_001387	DPYSL3, Intron, NM_001197294	-
cg12259892	chr18	56963741	0.655	0.281	0.373	0.003996	0.0064917	12 Polycomb repressed	Outside	CPLX4, 3'UTR, NM_181654	-	-
cg18436214	chr10	77268488	0.693	0.321	0.372	0.00799201	0.0100178	06 Weak enhancer	Outside	-	-	-
cg03223734	chr20	20180210	0.712	0.342	0.37	0.001998	0.00464412	12 Polycomb repressed	Outside	C20orf26, Intron, NM_015585	-	-
cg16425161	chr15	47624583	0.689	0.321	0.369	0.00799201	0.0100178	13 Heterochromatin	Outside	SEMA6D, 5'UTR, NM_001198999	-	-
cg17090600	chr10	80348296	0.662	0.294	0.368	0.00799201	0.0100178	13 Heterochromatin	Outside	-	-	-
cg20073472	chr6	31146844	0.801	0.433	0.368	0.00799201	0.0100178	06 Weak enhancer	Shore	PSORS1C3, 1.5 kb 5' region, NR_026816	POU5F1, 10 kb 5' region, NM_002701	-
cg07618759	chr13	111115557	0.731	0.364	0.367	0.035964	0.0387729	10 Transcriptional elongation	Outside	COL4A2, Intron, NM_001846	-	-
cg02553872	chr16	28273095	0.831	0.465	0.366	0.013986	0.0161543	12 Polycomb repressed	Shelf	-	-	-
cg08727316	chr10	24545714	0.693	0.326	0.366	0.001998	0.00464412	04 Strong enhancer	Outside	KIAA1217, Intron, NM_001098500	KIAA1217, Intron, NM_001098501	KIAA1217, Intron, NM_019590
cg07325562	chr11	65150082	0.524	0.159	0.364	0.001998	0.00464412	04 Strong enhancer	Shelf	SLC25A45, 5'UTR, NM_001077241	SLC25A45, 5'UTR, NM_182556	FRMD8, 10 kb 5' region, NM_031904
cg22524980	chr12	115893199	0.65	0.287	0.363	0.003996	0.0064917	13 Heterochromatin	Shelf	-	-	-
cg26401541	chr6	91078973	0.528	0.17	0.358	0.001998	0.00464412	05 Strong enhancer	Outside	-	-	-
cg14094027	chr12	120669079	0.575	0.217	0.358	0.001998	0.00464412	04 Strong enhancer	Outside	PXN, Intron, NM_001243756	PXN, Intron, NM_002859	PXN, Intron, NM_001080855
cg26853071	chr11	44994633	0.705	0.347	0.358	0.00799201	0.0100178	12 Polycomb repressed	Outside	LOC221122, 1.5 kb 5' region, NR_026681	-	-
cg27280037	chr3	124782068	0.71	0.354	0.357	0.003996	0.0064917	06 Weak enhancer	Outside	HEG1, 10 kb 5' region, NM_020733	-	-
cg23780146	chr8	49555595	0.614	0.258	0.356	0.003996	0.0064917	11 Weak transcribed	Outside	-	-	-
cg26236972	chr2	237921309	0.715	0.36	0.356	0.001998	0.00464412	13 Heterochromatin	Outside	-	-	-
cg01799588	chr11	5706380	0.527	0.171	0.356	0.001998	0.00464412	01 Active promoter	Outside	TRIM5, 1.5 kb 5' region, NM_033034	TRIM5, 1.5 kb 5' region, NM_033093	TRIM5, 1.5 kb 5' region, NM_033092
cg25032991	chr2	159981151	0.753	0.398	0.355	0.003996	0.0064917	04 Strong enhancer	Outside	TANC1, Intron, NM_001145909	TANC1, Intron, NM_033394	-
cg03027800	chr17	7651016	0.757	0.401	0.355	0.00799201	0.0100178	06 Weak enhancer	Outside	DNAH2, Intron, NM_020877	RPL29P2, 10 kb 5' region, NR_002778	-
cg07539121	chr5	55606710	0.673	0.319	0.354	0.00799201	0.0100178	13 Heterochromatin	Outside	-	-	-
cg17018082	chr8	119428219	0.72	0.366	0.354	0.001998	0.00464412	05 Strong enhancer	Outside	SAMD12, Intron, NM_001101676	SAMD12, Intron, NM_207506	-
cg19683989	chr15	95938184	0.545	0.192	0.353	0.001998	0.00464412	13 Heterochromatin	Outside	-	-	-
cg02072495	chr15	60689284	0.596	0.244	0.352	0.001998	0.00464412	01 Active promoter	Shore	ANXA2, Intron, NM_001002858	ANXA2, 5'UTR, NM_004039	ANXA2, 5'UTR, NM_001136015
cg05162166	chr22	41684459	0.59	0.238	0.352	0.001998	0.00464412	04 Strong enhancer	Shore	RANGAP1, 10 kb 5' region, NM_002883	-	-
cg00335735	chr2	222355483	0.661	0.309	0.352	0.00799201	0.0100178	13 Heterochromatin	Outside	EPHA4, Intron, NM_004438	-	-
cg07882838	chr15	67417606	0.679	0.328	0.351	0.023976	0.0263924	04 Strong enhancer	Outside	SMAD3, 1.5 kb 5' region, NM_001145102	SMAD3, Intron 1, NM_005902	-
cg18319366	chr8	122651270	0.73	0.379	0.351	0.001998	0.00464412	13 Heterochromatin	Shore	HAS2, 5'UTR, NM_005328	HAS2-AS1, 1.5 kb 5' region, NR_002835	-
cg08595592	chr7	16780161	0.707	0.357	0.35	0.00799201	0.0100178	05 Strong enhancer	Outside	-	-	-
cg20770175	chr2	189839473	0.786	0.435	0.35	0.001998	0.00464412	06 Weak enhancer	Outside	MIR1245A, 10 kb 5' region, NR_031647	MIR1245B, 10 kb 3' region, NR_039947	COL3A1, Intron 1, NM_000090
cg12265878	chr7	41995441	0.714	0.365	0.349	0.001998	0.00464412	06 Weak enhancer	Outside	GLI3, 10 kb 3' region, NM_000168	-	-
cg15094236	chr6	1070388	0.686	0.338	0.349	0.001998	0.00464412	06 Weak enhancer	Outside	LOC285768, 3'UTR, NR_027116	LOC285768, 3'UTR, NR_027115	-
cg06759993	chr6	144065202	0.688	0.34	0.348	0.001998	0.00464412	11 Weak transcribed	Outside	PHACTR2, Intron, NM_014721	PHACTR2, Intron, NM_001100166	PHACTR2, Intron, NM_001100165
cg00863099	chr2	87755370	0.712	0.364	0.348	0.00799201	0.0100178	01 Active promoter	Outside	LINC00152, 5'UTR, NR_024205	LINC00152, 5'UTR, NR_024204	LINC00152, 5'UTR, NR_024206
cg24660120	chr17	66730362	0.621	0.274	0.347	0.001998	0.00464412	07 Weak enhancer	Outside	-	-	-
cg03979311	chr5	54319995	0.699	0.353	0.347	0.023976	0.0263924	12 Polycomb repressed	Outside	GZMK, TSS-200, NM_002104	-	-
cg23687434	chr6	159392352	0.849	0.503	0.347	0.001998	0.00464412	11 Weak transcribed	Outside	RSPH3, 10 kb 3' region, NM_031924	-	-
cg26033520	chr10	74004070	0.788	0.441	0.347	0.003996	0.0064917	05 Strong enhancer	Outside	ANAPC16, 10 kb 3' region, NM_173473	ANAPC16, 10 kb 3' region, NM_001242548	ANAPC16, 10 kb 3' region, NM_001242547
cg20005074	chr7	35794234	0.698	0.352	0.346	0.001998	0.00464412	11 Weak transcribed	Outside	-	-	-
cg21444421	chr12	90393806	0.7	0.354	0.346	0.00799201	0.0100178	13 Heterochromatin	Outside	-	-	-
cg09451188	chr13	45989143	0.763	0.418	0.345	0.00799201	0.0100178	04 Strong enhancer	Shelf	SLC25A30, 5'UTR, NM_001010875	-	-
cg12999291	chr6	31123568	0.759	0.414	0.345	0.003996	0.0064917	11 Weak transcribed	Shelf	CCHCR1, Intron, NM_001105563	CCHCR1, Intron, NM_001105564	CCHCR1, Intron, NM_019052
cg01827195	chr2	226265798	0.656	0.311	0.345	0.001998	0.00464412	13 Heterochromatin	Outside	NYAP2, 5'UTR, NM_020864	-	-
cg14200127	chr1	97604181	0.608	0.263	0.344	0.001998	0.00464412	08 Insulator	Outside	DPYD, Intron, NM_000110	-	-
cg11784887	chr8	8729818	0.72	0.375	0.344	0.003996	0.0064917	11 Weak transcribed	Outside	MFHAS1, Intron, NM_004225	-	-
cg02788013	chr2	233924922	0.916	0.572	0.344	0.003996	0.0064917	13 Heterochromatin	Shore	INPP5D, TSS-200, NM_005541	INPP5D, TSS-200, NM_001017915	-
cg05911774	chrX	99899344	0.714	0.37	0.343	0.003996	0.0064917	05 Strong enhancer	Outside	SRPX2, 5'UTR, NM_014467	TSPAN6, 10 kb 5' region, NM_003270	-
cg06422757	chr6	36409494	0.591	0.248	0.343	0.001998	0.00464412	04 Strong enhancer	Shore	PXT1, 5'UTR, NM_152990	KCTD20, 1.5 kb 5' region, NM_173562	-
cg15877124	chr3	197885112	0.703	0.361	0.342	0.001998	0.00464412	01 Active promoter	Shore	FAM157A, Intron, NM_001145248	-	-
cg25978327	chr1	8065038	0.647	0.306	0.342	0.003996	0.0064917	04 Strong enhancer	Outside	ERRFI1, 10 kb 3' region, NM_018948	-	-
cg15739309	chr8	1711234	0.534	0.193	0.341	0.003996	0.0064917	01 Active promoter	Island	CLN8, 1.5 kb 5' region, NM_018941	-	-
cg06195525	chr6	2991146	0.73	0.389	0.341	0.001998	0.00464412	01 Active promoter	Shore	DKFZP686I15217, 5'UTR, NR_026856	DKFZP686I15217, 5'UTR, NR_026855	NQO2, 10 kb 5' region, NM_000904
cg26429629	chr5	169758390	0.7	0.359	0.341	0.001998	0.00464412	13 Heterochromatin	Outside	LOC257358, TSS-200, NR_026945	-	-
cg25757470	chr12	11760704	0.797	0.457	0.34	0.001998	0.00464412	13 Heterochromatin	Outside	-	-	-
cg24749470	chr11	115359990	0.684	0.344	0.34	0.00799201	0.0100178	13 Heterochromatin	Outside	CADM1, Intron, NM_014333	CADM1, Intron, NM_001098517	-
cg21158431	chr6	167786058	0.565	0.226	0.339	0.023976	0.0263924	12 Polycomb repressed	Outside	TCP10, 1.5 kb 3' region, NM_004610	-	-
cg07000713	chr12	62463440	0.712	0.373	0.339	0.001998	0.00464412	13 Heterochromatin	Outside	FAM19A2, 5'UTR, NM_178539	-	-
cg17389956	chr12	126167666	0.614	0.276	0.338	0.001998	0.00464412	13 Heterochromatin	Shore	-	-	-
cg09701880	chr2	112252253	0.717	0.378	0.338	0.013986	0.0161543	01 Active promoter	Outside	LOC541471, 3'UTR, NR_015395	LOC541471, 3'UTR, NR_024373	-
cg12280317	chr1	152008082	0.552	0.215	0.337	0.001998	0.00464412	01 Active promoter	Shore	S100A11, Intron, NM_005620	-	-
cg12399700	chr12	113902261	0.453	0.116	0.337	0.001998	0.00464412	03 Poised promoter	Island	LHX5, Intron, NM_022363	-	-
cg06520095	chr16	66458042	0.528	0.192	0.336	0.023976	0.0263924	12 Polycomb repressed	Shelf	BEAN1, 10 kb 5' region, NM_001178020	BEAN1, 10 kb 5' region, NM_001136106	BEAN1, 10 kb 5' region, NM_001197224
cg15848159	chr4	85791642	0.597	0.261	0.336	0.003996	0.0064917	05 Strong enhancer	Outside	WDFY3, 5'UTR, NM_014991	-	-
cg03103888	chr13	114147762	0.637	0.3	0.336	0.001998	0.00464412	04 Strong enhancer	Shore	TMCO3, 5'UTR, NM_017905	DCUN1D2, 10 kb 5' region, NM_001014283	-
cg00003298	chr12	113901209	0.419	0.083	0.336	0.001998	0.00464412	03 Poised promoter	Island	LHX5, Exon, NM_022363	-	-
cg16108580	chr1	112135848	0.602	0.266	0.336	0.001998	0.00464412	04 Strong enhancer	Outside	LOC100129269, 10 kb 3' region, NR_034126	-	-
cg23346544	chr8	80731143	0.58	0.245	0.335	0.00799201	0.0100178	13 Heterochromatin	Outside	-	-	-
cg16251626	chr1	43672621	0.529	0.194	0.335	0.001998	0.00464412	04 Strong enhancer	Outside	WDR65, Intron, NM_001195831	WDR65, Intron, NM_001167965	WDR65, Intron, NM_152498
cg06538549	chr10	33244886	0.654	0.318	0.335	0.001998	0.00464412	01 Active promoter	Shore	ITGB1, 5'UTR, NM_133376	ITGB1, 5'UTR, NM_002211	-
cg06615719	chr19	1455512	0.472	0.138	0.334	0.003996	0.0064917	12 Polycomb repressed	Island	APC2, Intron, NM_005883	-	-
cg08849813	chr11	17825097	0.745	0.411	0.334	0.023976	0.0263924	11 Weak transcribed	Outside	SERGEF, Intron, NM_012139	-	-
cg02188665	chr10	43577024	0.782	0.449	0.334	0.001998	0.00464412	12 Polycomb repressed	Shelf	RET, Intron 1, NM_020630	RET, Intron 1, NM_020975	-
cg04462561	chr13	24837936	0.739	0.405	0.334	0.003996	0.0064917	13 Heterochromatin	Outside	SPATA13, Intron, NM_153023	SPATA13, Intron, NM_001166271	-
cg19641325	chr12	116864615	0.676	0.343	0.334	0.003996	0.0064917	05 Strong enhancer	Outside	MIR4472-2, 1.5 kb 3' region, NR_039683	-	-
cg24945462	chr21	46714984	0.558	0.225	0.333	0.001998	0.00464412	11 Weak transcribed	Island	LOC642852, 5'UTR, NR_026943	POFUT2, 10 kb 5' region, NM_015227	POFUT2, 10 kb 5' region, NM_133635
cg04324276	chr17	17817461	0.536	0.204	0.332	0.001998	0.00464412	04 Strong enhancer	Outside	TOM1L2, Intron, NM_001082968	TOM1L2, Intron, NM_001033551	-
cg09278187	chr1	42644031	0.729	0.396	0.332	0.001998	0.00464412	07 Weak enhancer	Outside	FOXJ3, 3'UTR, NM_001198852	FOXJ3, 3'UTR, NM_001198850	FOXJ3, 3'UTR, NM_001198851
cg02331902	chr5	90610302	0.553	0.222	0.331	0.00799201	0.0100178	05 Strong enhancer	Outside	-	-	-
cg10401088	chr12	91505196	0.71	0.379	0.331	0.001998	0.00464412	06 Weak enhancer	Outside	LUM, 5'UTR, NM_002345	-	-
cg23804620	chr4	6690893	0.45	0.119	0.331	0.001998	0.00464412	05 Strong enhancer	Outside	S100P, 10 kb 5' region, NM_005980	-	-
cg22065526	chr2	220436920	0.603	0.272	0.331	0.001998	0.00464412	06 Weak enhancer	Shore	OBSL1, 1.5 kb 5' region, NM_015311	OBSL1, 1.5 kb 5' region, NM_001173431	OBSL1, 1.5 kb 5' region, NM_001173408
cg11586330	chr12	113900750	0.565	0.234	0.331	0.001998	0.00464412	03 Poised promoter	Island	LHX5, 3'UTR, NM_022363	-	-
cg03302897	chr11	72982928	0.665	0.334	0.331	0.003996	0.0064917	07 Weak enhancer	Outside	P2RY6, 5'UTR, NM_176797	P2RY6, 5'UTR, NM_176796	P2RY6, 5'UTR, NM_176798
cg09115116	chr11	72982949	0.603	0.271	0.331	0.00799201	0.0100178	07 Weak enhancer	Outside	P2RY6, 5'UTR, NM_176797	P2RY6, 5'UTR, NM_176796	P2RY6, 5'UTR, NM_176798
cg04815577	chr5	51897	0.564	0.234	0.33	0.035964	0.0387729	12 Polycomb repressed	Island	-	-	-
cg06736229	chr1	2373386	0.782	0.452	0.33	0.001998	0.00464412	09 Transcriptional transition	Shore	-	-	-
cg12046602	chr6	157041161	0.57	0.24	0.33	0.001998	0.00464412	01 Active promoter	Island	-	-	-
cg18340445	chr19	6661708	0.65	0.319	0.33	0.001998	0.00464412	12 Polycomb repressed	Shore	TNFSF14, 1.5 kb 3' region, NM_003807	TNFSF14, 1.5 kb 3' region, NM_172014	-
cg06342072	chr13	50985638	0.564	0.235	0.329	0.00799201	0.0100178	04 Strong enhancer	Outside	-	-	-
cg08659204	chr17	35242554	0.789	0.46	0.329	0.001998	0.00464412	12 Polycomb repressed	Outside	-	-	-
cg08348121	chr3	170077110	0.564	0.235	0.329	0.003996	0.0064917	09 Transcriptional transition	Shore	SKIL, 5'UTR, NM_001145098	SKIL, 5'UTR, NM_005414	SKIL, 1.5 kb 5' region, NM_001145097
cg25095814	chr2	202098015	0.717	0.387	0.329	0.00799201	0.0100178	04 Strong enhancer	Outside	CASP10, 10 kb 3' region, NM_001206542	CASP10, 10 kb 3' region, NM_032974	CASP8, TSS-200, NM_001228
cg08493959	chr2	220436935	0.616	0.287	0.329	0.001998	0.00464412	06 Weak enhancer	Shore	OBSL1, 1.5 kb 5' region, NM_015311	OBSL1, 1.5 kb 5' region, NM_001173431	OBSL1, 1.5 kb 5' region, NM_001173408
cg21209485	chr1	2529358	0.527	0.198	0.329	0.035964	0.0387729	13 Heterochromatin	Shore	MMEL1, Intron, NM_033467	FAM213B, 10 kb 3' region, NR_036638	FAM213B, 10 kb 3' region, NR_036637
cg23502162	chr2	189839014	0.756	0.427	0.329	0.003996	0.0064917	13 Heterochromatin	Outside	MIR1245A, 10 kb 5' region, NR_031647	MIR1245B, 10 kb 3' region, NR_039947	COL3A1, TSS-200, NM_000090
cg03130910	chr1	234908225	0.737	0.409	0.328	0.001998	0.00464412	05 Strong enhancer	Outside	-	-	-
cg21572599	chr6	44698733	0.775	0.446	0.328	0.003996	0.0064917	13 Heterochromatin	Shelf	-	-	-
cg06182018	chr5	38554777	0.685	0.357	0.328	0.001998	0.00464412	13 Heterochromatin	Shore	LIFR, 5'UTR, NM_001127671	LIFR, 5'UTR, NM_002310	MIR3650, 10 kb 3' region, NR_037423
cg05012676	chr16	88564365	0.716	0.388	0.328	0.00799201	0.0100178	11 Weak transcribed	Island	ZFPM1, Intron, NM_153813	-	-
cg18488651	chr6	29633672	0.594	0.266	0.328	0.001998	0.00464412	11 Weak transcribed	Outside	MOG, Intron, NM_206811	MOG, Intron, NM_001008229	MOG, Intron, NM_206812
cg07139509	chr14	70038716	0.627	0.3	0.328	0.001998	0.00464412	03 Poised promoter	Island	C14orf162, 1.5 kb 5' region, NR_024630	-	-
cg26315985	chr1	65363869	0.714	0.387	0.327	0.001998	0.00464412	04 Strong enhancer	Outside	JAK1, 5'UTR, NM_002227	-	-
cg23393728	chr7	134519691	0.758	0.431	0.327	0.013986	0.0161543	11 Weak transcribed	Outside	CALD1, 5'UTR, NM_033138	CALD1, 5'UTR, NM_004342	CALD1, 5'UTR, NM_033157
cg01749742	chr2	18944046	0.643	0.317	0.326	0.003996	0.0064917	13 Heterochromatin	Outside	-	-	-
cg22402121	chr13	113735030	0.812	0.486	0.326	0.023976	0.0263924	13 Heterochromatin	Shelf	MCF2L, Intron, NM_001112732	MCF2L, Intron, NM_024979	-
cg15696506	chr4	57947734	0.726	0.4	0.326	0.001998	0.00464412	04 Strong enhancer	Outside	IGFBP7, Intron, NM_001553	IGFBP7, Intron, NM_001253835	-
cg26787863	chr1	204286466	0.711	0.384	0.326	0.00799201	0.0100178	07 Weak enhancer	Outside	PLEKHA6, 5'UTR, NM_014935	-	-
cg23833896	chr8	1711045	0.464	0.138	0.326	0.001998	0.00464412	04 Strong enhancer	Shore	CLN8, 1.5 kb 5' region, NM_018941	-	-
cg06150803	chr13	24144256	0.653	0.328	0.326	0.00799201	0.0100178	02 Weak promoter	Outside	TNFRSF19, 1.5 kb 5' region, NM_148957	TNFRSF19, 1.5 kb 5' region, NM_001204459	TNFRSF19, 10 kb 5' region, NM_018647
cg26373733	chr6	157041267	0.758	0.432	0.325	0.001998	0.00464412	01 Active promoter	Island	-	-	-
cg10080966	chr10	112260866	0.684	0.358	0.325	0.001998	0.00464412	04 Strong enhancer	Shelf	DUSP5, Intron 1, NM_004419	-	-
cg11213520	chr12	113901528	0.393	0.069	0.325	0.001998	0.00464412	03 Poised promoter	Island	LHX5, Intron, NM_022363	-	-
cg10513595	chr5	89311472	0.719	0.393	0.325	0.003996	0.0064917	13 Heterochromatin	Outside	MIR3660, 1.5 kb 3' region, NR_037433	-	-
cg11316517	chr5	72666837	0.778	0.454	0.324	0.001998	0.00464412	04 Strong enhancer	Outside	-	-	-
cg19556613	chr5	116280274	0.714	0.39	0.324	0.003996	0.0064917	13 Heterochromatin	Outside	-	-	-
cg20519373	chr8	119456569	0.643	0.319	0.324	0.003996	0.0064917	13 Heterochromatin	Outside	SAMD12, Intron, NM_001101676	SAMD12, Intron, NM_207506	-
cg10578996	chr19	29455872	0.793	0.47	0.324	0.001998	0.00464412	13 Heterochromatin	Outside	LOC148145, TSS-200, NR_027318	-	-
cg04395071	chr12	76100609	0.721	0.398	0.323	0.001998	0.00464412	05 Strong enhancer	Outside	-	-	-
cg23719516	chr2	102870455	0.682	0.359	0.323	0.00799201	0.0100178	11 Weak transcribed	Shelf	-	-	-
cg18544564	chr2	189839119	0.648	0.326	0.323	0.003996	0.0064917	13 Heterochromatin	Outside	COL3A1, 5'UTR, NM_000090	MIR1245A, 10 kb 5' region, NR_031647	MIR1245B, 10 kb 3' region, NR_039947
cg06768361	chr12	117480332	0.704	0.381	0.323	0.00799201	0.0100178	12 Polycomb repressed	Shelf	TESC, Intron, NM_001168325	TESC, Intron, NM_017899	TESC, 3'UTR, NR_031766
cg11546251	chr19	58322077	0.679	0.355	0.323	0.003996	0.0064917	10 Transcriptional elongation	Shelf	ZNF552, Intron, NM_024762	-	-
cg20678988	chr1	19186259	0.777	0.454	0.323	0.001998	0.00464412	13 Heterochromatin	Outside	TAS1R2, 1.5 kb 5' region, NM_152232	-	-
cg15001032	chr7	50632993	0.574	0.252	0.322	0.001998	0.00464412	12 Polycomb repressed	Outside	DDC, 5'UTR, NM_001082971	DDC, 10 kb 5' region, NM_000790	DDC, 10 kb 5' region, NM_001242889
cg10407894	chr7	148517344	0.699	0.378	0.322	0.001998	0.00464412	07 Weak enhancer	Outside	EZH2, Intron, NM_001203247	EZH2, Intron, NM_152998	EZH2, Intron, NM_004456
cg17094249	chr1	24867656	0.74	0.418	0.322	0.00799201	0.0100178	07 Weak enhancer	Outside	RCAN3, 10 kb 3' region, NM_001251979	RCAN3, 10 kb 3' region, NM_001251984	RCAN3, 10 kb 3' region, NM_013441
cg04173714	chr15	86211320	0.648	0.326	0.322	0.023976	0.0263924	04 Strong enhancer	Outside	AKAP13, Intron, NM_007200	AKAP13, Intron, NM_006738	AKAP13, 10 kb 5' region, NM_144767
cg19701879	chr4	23881104	0.734	0.412	0.322	0.001998	0.00464412	13 Heterochromatin	Outside	PPARGC1A, Intron, NM_013261	-	-
cg07235935	chr4	115964660	0.737	0.415	0.322	0.001998	0.00464412	13 Heterochromatin	Outside	NDST4, Intron, NM_022569	-	-
cg21723861	chr17	39686627	0.592	0.27	0.321	0.00799201	0.0100178	06 Weak enhancer	Shelf	KRT19, 10 kb 5' region, NM_002276	-	-
cg07830269	chr1	240363445	0.693	0.371	0.321	0.00799201	0.0100178	13 Heterochromatin	Outside	FMN2, Intron, NM_020066	-	-
cg03287469	chr3	9006241	0.733	0.412	0.321	0.00799201	0.0100178	04 Strong enhancer	Shore	RAD18, 1.5 kb 5' region, NM_020165	-	-
cg02448597	chr6	32160604	0.68	0.359	0.321	0.001998	0.00464412	04 Strong enhancer	Shelf	GPSM3, 5'UTR, NM_022107	AGER, 10 kb 5' region, NM_001206934	AGER, 10 kb 5' region, NM_001206929
cg06301399	chr6	29634494	0.607	0.285	0.321	0.001998	0.00464412	11 Weak transcribed	Outside	MOG, Intron, NM_206811	MOG, Intron, NM_001008229	MOG, Intron, NM_001170418
cg23337650	chr3	73620924	0.551	0.231	0.32	0.013986	0.0161543	12 Polycomb repressed	Outside	PDZRN3, Intron, NM_015009	-	-
cg00563678	chr4	141968562	0.649	0.328	0.32	0.003996	0.0064917	07 Weak enhancer	Outside	RNF150, Intron, NM_020724	-	-
cg26465389	chr10	135060474	0.689	0.369	0.32	0.023976	0.0263924	12 Polycomb repressed	Outside	MIR202, 1.5 kb 3' region, NR_030170	VENTX, 10 kb 3' region, NM_014468	-
cg00755950	chr2	69910489	0.715	0.396	0.319	0.001998	0.00464412	04 Strong enhancer	Outside	-	-	-
cg00987534	chr7	73207967	0.755	0.436	0.319	0.001998	0.00464412	13 Heterochromatin	Outside	-	-	-
cg26949055	chr15	34144831	0.843	0.524	0.319	0.003996	0.0064917	13 Heterochromatin	Outside	RYR3, Intron, NM_001036	RYR3, Intron, NM_001243996	-
cg04422625	chr8	125053832	0.641	0.321	0.319	0.00799201	0.0100178	12 Polycomb repressed	Outside	FER1L6, Intron, NM_001039112	FER1L6-AS1, 1.5 kb 5' region, NR_040044	-
cg15672653	chr11	108371699	0.485	0.166	0.319	0.013986	0.0161543	07 Weak enhancer	Shelf	KDELC2, 10 kb 5' region, NM_153705	EXPH5, 10 kb 3' region, NM_015065	-
cg20834178	chr4	6944070	0.709	0.391	0.318	0.00799201	0.0100178	04 Strong enhancer	Outside	TBC1D14, Intron, NM_001113361	TBC1D14, Intron, NM_020773	-
cg19131313	chr8	1704012	0.656	0.338	0.318	0.001998	0.00464412	01 Active promoter	Outside	CLN8, 10 kb 5' region, NM_018941	-	-
cg23727079	chr7	16966322	0.785	0.468	0.317	0.023976	0.0263924	08 Insulator	Outside	-	-	-
cg22864500	chr2	28491945	0.728	0.41	0.317	0.00799201	0.0100178	04 Strong enhancer	Outside	BRE, Intron, NM_199194	BRE, Intron, NM_199193	BRE, Intron, NM_004899
cg01451808	chr8	49676561	0.688	0.372	0.316	0.001998	0.00464412	04 Strong enhancer	Outside	-	-	-
cg21761639	chr7	31533785	0.767	0.451	0.316	0.001998	0.00464412	05 Strong enhancer	Outside	-	-	-
cg20414098	chr11	65150158	0.654	0.337	0.316	0.001998	0.00464412	04 Strong enhancer	Shelf	SLC25A45, 1.5 kb 5' region, NM_001077241	SLC25A45, 1.5 kb 5' region, NM_182556	FRMD8, 10 kb 5' region, NM_031904
cg26650383	chr13	29290659	0.69	0.373	0.316	0.00799201	0.0100178	04 Strong enhancer	Shelf	SLC46A3, Intron, NM_001135919	SLC46A3, Intron, NM_181785	-
cg17521583	chr4	129474617	0.741	0.426	0.315	0.023976	0.0263924	01 Active promoter	Outside	-	-	-
cg19969733	chr2	102927897	0.759	0.444	0.315	0.001998	0.00464412	13 Heterochromatin	Outside	IL1RL1, TSS-200, NM_016232	-	-
cg01437161	chr12	8834113	0.72	0.405	0.314	0.003996	0.0064917	04 Strong enhancer	Outside	-	-	-
cg09479286	chr2	169659181	0.789	0.476	0.314	0.003996	0.0064917	12 Polycomb repressed	Outside	NOSTRIN, Exon 1, NM_001039724	NOSTRIN, Exon 1, NM_001171632	NOSTRIN, Exon, NM_001171631
cg03973191	chr7	86572477	0.758	0.444	0.314	0.003996	0.0064917	13 Heterochromatin	Outside	KIAA1324L, Intron, NM_001142749	KIAA1324L, Intron, NM_152748	KIAA1324L, 3'UTR, NR_030672
cg18189641	chr12	133403333	0.839	0.525	0.314	0.00799201	0.0100178	09 Transcriptional transition	Shore	GOLGA3, 5'UTR, NM_005895	GOLGA3, 5'UTR, NM_001172557	-
cg19980260	chr3	171858471	0.521	0.207	0.314	0.001998	0.00464412	04 Strong enhancer	Outside	FNDC3B, Intron, NM_022763	FNDC3B, Intron, NM_001135095	-
cg01144436	chr11	17743945	0.548	0.235	0.313	0.001998	0.00464412	12 Polycomb repressed	Shore	MYOD1, 1.5 kb 3' region, NM_002478	-	-
cg09472004	chr1	87240155	0.627	0.316	0.312	0.001998	0.00464412	04 Strong enhancer	Outside	-	-	-
cg14978242	chr5	79501130	0.704	0.392	0.312	0.001998	0.00464412	10 Transcriptional elongation	Outside	SERINC5, Intron, NM_001174071	SERINC5, Intron, NM_178276	SERINC5, Intron, NM_001174072
cg27602263	chr18	56936433	0.447	0.135	0.312	0.003996	0.0064917	03 Poised promoter	Island	RAX, Exon, NM_013435	-	-
cg10627511	chr5	33772915	0.703	0.39	0.312	0.003996	0.0064917	13 Heterochromatin	Outside	ADAMTS12, Intron, NM_030955	-	-
cg11046030	chr12	2082217	0.697	0.385	0.312	0.00799201	0.0100178	13 Heterochromatin	Outside	DCP1B, Intron, NM_152640	-	-
cg02141084	chr12	8834150	0.537	0.226	0.311	0.001998	0.00464412	04 Strong enhancer	Outside	-	-	-
cg00488575	chr15	69567692	0.772	0.461	0.311	0.001998	0.00464412	13 Heterochromatin	Outside	GLCE, 10 kb 3' region, NM_015554	-	-
cg00031779	chr18	56296242	0.681	0.37	0.311	0.001998	0.00464412	06 Weak enhancer	Outside	ALPK2, 1.5 kb 5' region, NM_052947	-	-
cg26725502	chr11	27034224	0.741	0.431	0.31	0.003996	0.0064917	11 Weak transcribed	Outside	-	-	-
cg09219182	chr22	37255541	0.688	0.378	0.31	0.013986	0.0161543	12 Polycomb repressed	Shelf	NCF4, 1.5 kb 5' region, NM_000631	NCF4, 1.5 kb 5' region, NM_013416	-
cg09560658	chr4	106969511	0.718	0.408	0.31	0.00799201	0.0100178	13 Heterochromatin	Outside	TBCK, Intron, NM_001163435	TBCK, Intron, NM_001163437	TBCK, Intron, NM_001163436
cg10712578	chr8	96619988	0.705	0.395	0.31	0.00799201	0.0100178	13 Heterochromatin	Outside	LOC100616530, 5'UTR, NR_038201	LOC100616530, 5'UTR, NR_038202	LOC100616530, 5'UTR, NR_038203
cg11296810	chr5	121866959	0.731	0.422	0.309	0.001998	0.00464412	13 Heterochromatin	Outside	-	-	-
cg14703224	chr3	187389414	0.728	0.42	0.309	0.003996	0.0064917	12 Polycomb repressed	Shore	SST, 1.5 kb 5' region, NM_001048	-	-
cg03361973	chr15	48028751	0.759	0.45	0.309	0.003996	0.0064917	13 Heterochromatin	Outside	SEMA6D, 5'UTR, NM_001198999	SEMA6D, 5'UTR, NM_153616	SEMA6D, 5'UTR, NM_020858
cg23713249	chr7	150418240	0.643	0.334	0.309	0.001998	0.00464412	13 Heterochromatin	Shore	GIMAP1-GIMAP5, Intron, NM_001199577	GIMAP1, 3'UTR, NM_130759	-
cg06648780	chr3	105133816	0.623	0.314	0.309	0.003996	0.0064917	13 Heterochromatin	Outside	ALCAM, Intron 1, NM_001627	ALCAM, Intron 1, NM_001243280	ALCAM, Intron 1, NM_001243283
cg27357229	chr2	167115690	0.584	0.275	0.309	0.001998	0.00464412	13 Heterochromatin	Outside	SCN9A, Intron, NM_002977	-	-
cg22434923	chr21	46289920	0.633	0.323	0.309	0.003996	0.0064917	09 Transcriptional transition	Shelf	PTTG1IP, Intron, NM_004339	-	-
cg04396998	chr19	49376721	0.572	0.263	0.309	0.001998	0.00464412	15 Repetitive/CNV	Shore	PPP1R15A, Exon, NM_014330	PLEKHA4, 10 kb 5' region, NM_020904	PLEKHA4, 10 kb 5' region, NM_001161354
cg15841167	chr6	29633621	0.707	0.398	0.309	0.001998	0.00464412	11 Weak transcribed	Outside	MOG, Intron, NM_206811	MOG, Intron, NM_001008229	MOG, Intron, NM_206812
cg23920953	chr14	70038504	0.656	0.348	0.309	0.003996	0.0064917	03 Poised promoter	Island	C14orf162, 1.5 kb 5' region, NR_024630	-	-
cg13260976	chr10	111727103	0.63	0.32	0.309	0.001998	0.00464412	13 Heterochromatin	Outside	LOC100505933, 3'UTR, NR_038943	-	-
cg04664309	chr6	16168457	0.726	0.419	0.308	0.00799201	0.0100178	12 Polycomb repressed	Outside	-	-	-
cg05054438	chr12	112213530	0.578	0.27	0.308	0.00799201	0.0100178	04 Strong enhancer	Outside	ALDH2, Intron 1, NM_001204889	ALDH2, Intron 1, NM_000690	-
cg18980148	chr8	134552557	0.693	0.385	0.308	0.00799201	0.0100178	11 Weak transcribed	Outside	ST3GAL1, 5'UTR, NM_003033	ST3GAL1, 5'UTR, NM_173344	-
cg19648023	chr2	179275172	0.869	0.561	0.308	0.001998	0.00464412	13 Heterochromatin	Shelf	MIR548N, 5'UTR, NR_031666	-	-
cg03856606	chr5	173998861	0.701	0.394	0.307	0.001998	0.00464412	05 Strong enhancer	Outside	-	-	-
cg04074153	chr12	29568206	0.765	0.457	0.307	0.001998	0.00464412	13 Heterochromatin	Outside	-	-	-
cg12593746	chr1	98789534	0.682	0.375	0.307	0.001998	0.00464412	04 Strong enhancer	Outside	-	-	-
cg22233906	chr3	170340931	0.597	0.29	0.307	0.00799201	0.0100178	13 Heterochromatin	Outside	-	-	-
cg12584100	chr6	3023893	0.775	0.468	0.307	0.035964	0.0387729	04 Strong enhancer	Outside	NQO2, 10 kb 3' region, NM_000904	-	-
cg02636348	chr10	78923826	0.677	0.371	0.307	0.00799201	0.0100178	05 Strong enhancer	Outside	KCNMA1, Intron, NM_001014797	KCNMA1, Intron, NM_001161352	KCNMA1, Intron, NM_001161353
cg20597486	chr1	158979840	0.755	0.448	0.307	0.003996	0.0064917	01 Active promoter	Outside	IFI16, 5'UTR, NM_005531	IFI16, 5'UTR, NM_001206567	-
cg10551856	chr2	10774703	0.763	0.456	0.307	0.001998	0.00464412	10 Transcriptional elongation	Outside	NOL10, Intron, NM_024894	-	-
cg23024158	chr10	78011951	0.697	0.39	0.307	0.003996	0.0064917	13 Heterochromatin	Outside	C10orf11, Intron, NM_032024	-	-
cg10319331	chr12	126105703	0.669	0.362	0.307	0.001998	0.00464412	13 Heterochromatin	Outside	TMEM132B, Intron, NM_052907	-	-
cg26966808	chr17	4502243	0.73	0.423	0.307	0.00799201	0.0100178	12 Polycomb repressed	Shore	SMTNL2, Intron, NM_198501	SMTNL2, Intron, NM_001114974	-
cg03614721	chr5	8700942	0.567	0.261	0.306	0.001998	0.00464412	13 Heterochromatin	Outside	-	-	-
cg09750210	chr6	52985054	0.66	0.355	0.306	0.003996	0.0064917	07 Weak enhancer	Outside	GCM1, 10 kb 3' region, NM_003643	-	-
cg21821643	chr17	45813432	0.834	0.527	0.306	0.001998	0.00464412	12 Polycomb repressed	Shelf	TBX21, Intron 1, NM_013351	-	-
cg14606321	chr9	131397850	0.534	0.227	0.306	0.001998	0.00464412	04 Strong enhancer	Outside	WDR34, Intron, NM_052844	SPTAN1, 10 kb 3' region, NM_001130438	SPTAN1, 10 kb 3' region, NM_001195532
cg23159165	chr11	107567019	0.698	0.393	0.305	0.00799201	0.0100178	06 Weak enhancer	Outside	-	-	-
cg00630991	chr12	12252248	0.782	0.477	0.305	0.003996	0.0064917	13 Heterochromatin	Outside	BCL2L14, 3'UTR, NM_138723	BCL2L14, 3'UTR, NM_030766	BCL2L14, 3'UTR, NM_138722
cg13710553	chr7	129598624	0.572	0.267	0.305	0.00799201	0.0100178	04 Strong enhancer	Outside	UBE2H, 10 kb 5' region, NM_182697	UBE2H, 10 kb 5' region, NM_001202498	UBE2H, 10 kb 5' region, NM_003344
cg18477204	chr14	70038883	0.43	0.125	0.305	0.001998	0.00464412	03 Poised promoter	Island	C14orf162, 1.5 kb 5' region, NR_024630	-	-
cg22006060	chr4	170001550	0.685	0.382	0.304	0.00799201	0.0100178	06 Weak enhancer	Outside	-	-	-
cg01305421	chr12	102874285	0.745	0.442	0.304	0.001998	0.00464412	13 Heterochromatin	Outside	IGF1, 5'UTR, NM_000618	IGF1, 5'UTR, NM_001111283	IGF1, 5'UTR, NM_001111285
cg00067274	chr4	155313255	0.639	0.335	0.304	0.001998	0.00464412	13 Heterochromatin	Outside	DCHS2, Intron, NM_001142552	DCHS2, 1.5 kb 5' region, NM_017639	-
cg03741862	chr17	63225391	0.672	0.368	0.304	0.013986	0.0161543	13 Heterochromatin	Outside	RGS9, 10 kb 3' region, NM_003835	RGS9, 10 kb 3' region, NM_001081955	-
cg01750724	chr8	1570634	0.704	0.401	0.304	0.001998	0.00464412	13 Heterochromatin	Outside	DLGAP2, Intron, NM_004745	-	-
cg09353052	chr2	166847296	0.715	0.411	0.304	0.001998	0.00464412	13 Heterochromatin	Outside	SCN1A, 3'UTR, NM_006920	SCN1A, 3'UTR, NM_001202435	SCN1A, 3'UTR, NM_001165964
cg10654546	chr12	56617575	0.639	0.334	0.304	0.023976	0.0263924	04 Strong enhancer	Shore	OBFC2B, 1.5 kb 5' region, NM_024068	RNF41, 10 kb 5' region, NM_005785	RNF41, 10 kb 5' region, NM_194359
cg10484211	chr1	218547934	0.737	0.435	0.303	0.023976	0.0263924	05 Strong enhancer	Outside	TGFB2, Intron, NM_001135599	TGFB2, Intron 1, NM_003238	-
cg21847720	chr8	2075776	0.827	0.524	0.303	0.035964	0.0387729	01 Active promoter	Island	MYOM2, Intron, NM_003970	-	-
cg06857473	chr14	77780453	0.505	0.201	0.303	0.00799201	0.0100178	04 Strong enhancer	Outside	POMT2, Intron, NM_013382	GSTZ1, 10 kb 5' region, NM_145871	GSTZ1, 10 kb 5' region, NM_145870
cg16592897	chr1	111023200	0.667	0.364	0.303	0.001998	0.00464412	13 Heterochromatin	Outside	CYMP, TSS-200, NR_003599	-	-
cg05740763	chr12	13080421	0.689	0.387	0.302	0.00799201	0.0100178	02 Weak promoter	Outside	-	-	-
cg11301879	chr13	78884949	0.508	0.206	0.302	0.001998	0.00464412	13 Heterochromatin	Outside	-	-	-
cg16395953	chr10	91152121	0.475	0.173	0.302	0.003996	0.0064917	01 Active promoter	Outside	IFIT1B, 10 kb 3' region, NM_001010987	IFIT1, TSS-200, NM_001548	-
cg06635351	chr1	8882924	0.68	0.378	0.302	0.001998	0.00464412	05 Strong enhancer	Outside	RERE, 10 kb 5' region, NM_012102	RERE, 10 kb 5' region, NM_001042681	-
cg11758841	chr11	12530154	0.682	0.38	0.302	0.00799201	0.0100178	10 Transcriptional elongation	Outside	PARVA, Exon, NM_018222	-	-
cg21148923	chr5	45553517	0.778	0.476	0.302	0.001998	0.00464412	13 Heterochromatin	Outside	HCN1, Intron, NM_021072	-	-
cg09818385	chr6	90878636	0.693	0.391	0.302	0.001998	0.00464412	06 Weak enhancer	Outside	BACH2, 5'UTR, NM_021813	BACH2, 5'UTR, NM_001170794	-
cg27233338	chr15	25101645	0.616	0.315	0.302	0.023976	0.0263924	13 Heterochromatin	Outside	SNRPN, 5'UTR, NM_022807	SNRPN, 5'UTR, NM_022806	SNRPN, 5'UTR, NM_022808
cg09411730	chr11	65190945	0.583	0.28	0.302	0.00799201	0.0100178	01 Active promoter	Island	NEAT1, 5'UTR, NR_028272	FRMD8, 10 kb 3' region, NM_031904	-
cg12624805	chr2	238200205	0.746	0.446	0.301	0.00799201	0.0100178	04 Strong enhancer	Outside	-	-	-
cg19747195	chr12	8834134	0.517	0.216	0.301	0.003996	0.0064917	04 Strong enhancer	Outside	-	-	-
cg07754492	chr2	202047753	0.46	0.159	0.301	0.001998	0.00464412	01 Active promoter	Outside	CASP10, 5'UTR, NM_001206524	CASP10, 5'UTR, NM_032976	CASP10, 5'UTR, NM_001230
cg18598146	chr20	47896447	0.618	0.317	0.301	0.001998	0.00464412	04 Strong enhancer	Shore	ZNFX1-AS1, 5'UTR, NR_003604	ZNFX1-AS1, 5'UTR, NR_003606	ZNFX1-AS1, 5'UTR, NR_003605
cg21058822	chr8	30002222	0.785	0.484	0.301	0.001998	0.00464412	13 Heterochromatin	Outside	MIR548O2, 3'UTR, NR_039605	MBOAT4, 1.5 kb 5' region, NM_001100916	LEPROTL1, 10 kb 3' region, NM_001128208
cg02693157	chr15	87892166	0.716	0.416	0.3	0.00799201	0.0100178	13 Heterochromatin	Outside	-	-	-
cg06757670	chr11	94480095	0.738	0.438	0.3	0.003996	0.0064917	04 Strong enhancer	Outside	-	-	-
cg09320652	chr1	66708863	0.803	0.502	0.3	0.001998	0.00464412	08 Insulator	Outside	PDE4B, Intron, NM_001037341	PDE4B, Intron, NM_002600	PDE4B, Intron 1, NM_001037340
cg23359810	chr10	51572112	0.67	0.37	0.3	0.001998	0.00464412	01 Active promoter	Shore	NCOA4, Intron, NM_001145261	NCOA4, Intron, NM_001145260	NCOA4, 5'UTR, NM_001145263
cg16810626	chr8	11594002	0.622	0.322	0.3	0.013986	0.0161543	03 Poised promoter	Outside	GATA4, Intron, NM_002052	-	-
cg09744448	chr5	156998545	0.787	0.487	0.3	0.001998	0.00464412	11 Weak transcribed	Shelf	ADAM19, Intron, NM_033274	-	-
cg05893029	chr8	88760081	0.616	0.316	0.299	0.001998	0.00464412	13 Heterochromatin	Outside	-	-	-
cg07363697	chr11	134945847	0.541	0.242	0.299	0.00799201	0.0100178	08 Insulator	Outside	-	-	-
cg12735966	chr7	145396444	0.718	0.419	0.299	0.001998	0.00464412	13 Heterochromatin	Outside	-	-	-
cg16268937	chr12	114236438	0.812	0.513	0.299	0.00799201	0.0100178	13 Heterochromatin	Outside	-	-	-
cg23381884	chr6	1597524	0.655	0.356	0.299	0.013986	0.0161543	12 Polycomb repressed	Shore	-	-	-
cg08872313	chr3	69292289	0.63	0.331	0.299	0.003996	0.0064917	07 Weak enhancer	Outside	FRMD4B, Intron, NM_015123	-	-
cg07047471	chr3	27353033	0.632	0.333	0.299	0.001998	0.00464412	13 Heterochromatin	Outside	NEK10, Intron, NM_199347	-	-
cg23056703	chr3	5470787	0.767	0.47	0.298	0.003996	0.0064917	13 Heterochromatin	Outside	-	-	-
cg13065507	chr6	3023675	0.781	0.483	0.298	0.00799201	0.0100178	04 Strong enhancer	Outside	NQO2, 10 kb 3' region, NM_000904	-	-
cg13800491	chr13	29051691	0.7	0.402	0.298	0.013986	0.0161543	13 Heterochromatin	Outside	FLT1, Intron, NM_002019	FLT1, Intron, NM_001160030	FLT1, Intron, NM_001159920
cg00213281	chr2	149639821	0.779	0.481	0.298	0.001998	0.00464412	12 Polycomb repressed	Outside	KIF5C, Intron 1, NM_004522	-	-
cg00767201	chr19	22141062	0.431	0.133	0.298	0.00799201	0.0100178	13 Heterochromatin	Outside	ZNF208, 10 kb 3' region, NM_007153	-	-
cg09228599	chr9	134351499	0.807	0.509	0.298	0.013986	0.0161543	10 Transcriptional elongation	Island	PRRC2B, Exon, NM_013318	SNORD62A, 10 kb 5' region, NR_002914	SNORD62B, 10 kb 5' region, NR_003050
cg25072666	chr17	79533842	0.785	0.488	0.298	0.001998	0.00464412	04 Strong enhancer	Outside	NPLOC4, Intron, NM_017921	-	-
cg01638311	chr11	65887102	0.711	0.413	0.298	0.001998	0.00464412	04 Strong enhancer	Outside	PACS1, Intron 1, NM_018026	-	-
cg01402852	chr11	5706225	0.397	0.099	0.298	0.001998	0.00464412	01 Active promoter	Outside	TRIM5, 5'UTR, NM_033034	TRIM5, 5'UTR, NM_033093	TRIM5, 5'UTR, NM_033092
cg05921889	chr7	34076102	0.693	0.395	0.298	0.003996	0.0064917	05 Strong enhancer	Outside	BMPER, Intron, NM_133468	-	-
cg25481253	chr7	141673383	0.654	0.355	0.298	0.001998	0.00464412	13 Heterochromatin	Outside	TAS2R38, Exon 1, NM_176817	-	-
cg03354616	chr6	80838250	0.745	0.447	0.298	0.003996	0.0064917	05 Strong enhancer	Outside	BCKDHB, Intron, NM_183050	BCKDHB, Intron, NM_000056	-
cg01343313	chr6	15736168	0.637	0.34	0.297	0.001998	0.00464412	06 Weak enhancer	Outside	-	-	-
cg26567163	chr10	66268066	0.712	0.414	0.297	0.00799201	0.0100178	13 Heterochromatin	Outside	-	-	-
cg06181069	chr1	154293493	0.515	0.218	0.297	0.00799201	0.0100178	04 Strong enhancer	Outside	ATP8B2, 10 kb 5' region, NM_001005855	ATP8B2, 10 kb 5' region, NM_020452	AQP10, TSS-200, NM_080429
cg21463380	chr3	187389126	0.784	0.487	0.297	0.013986	0.0161543	12 Polycomb repressed	Shore	SST, 1.5 kb 5' region, NM_001048	-	-
cg18456933	chr4	15692170	0.543	0.246	0.297	0.001998	0.00464412	04 Strong enhancer	Outside	FAM200B, 1.5 kb 3' region, NM_001145191	-	-
cg00019997	chr7	108025566	0.719	0.421	0.297	0.001998	0.00464412	08 Insulator	Outside	NRCAM, 5'UTR, NM_001193582	NRCAM, 5'UTR, NM_001193583	NRCAM, 5'UTR, NM_005010
cg11942059	chr6	71014152	0.653	0.356	0.297	0.001998	0.00464412	12 Polycomb repressed	Outside	COL9A1, 1.5 kb 5' region, NM_001851	-	-
cg07803375	chr7	811205	0.705	0.408	0.297	0.00799201	0.0100178	11 Weak transcribed	Shelf	HEATR2, Intron, NM_017802	-	-
cg25609393	chr5	45569041	0.605	0.308	0.297	0.001998	0.00464412	13 Heterochromatin	Outside	HCN1, Intron, NM_021072	-	-
cg14615152	chr1	34093098	0.696	0.398	0.297	0.001998	0.00464412	13 Heterochromatin	Shelf	CSMD2, Intron, NM_052896	-	-
cg07320695	chr4	107423689	0.715	0.418	0.296	0.00799201	0.0100178	08 Insulator	Outside	-	-	-
cg14322157	chr9	101136881	0.769	0.473	0.296	0.003996	0.0064917	13 Heterochromatin	Outside	GABBR2, Intron, NM_005458	-	-
cg04444771	chr10	45473711	0.664	0.368	0.296	0.00799201	0.0100178	06 Weak enhancer	Shelf	RASSF4, Intron, NM_032023	C10orf10, 5'UTR, NM_007021	-
cg01895333	chr3	109035404	0.694	0.398	0.296	0.035964	0.0387729	13 Heterochromatin	Outside	DPPA2, 1.5 kb 5' region, NM_138815	DPPA4, 10 kb 3' region, NM_018189	-
cg16817070	chr1	152020283	0.464	0.169	0.295	0.001998	0.00464412	01 Active promoter	Outside	-	-	-
cg24964215	chr2	161826713	0.74	0.444	0.295	0.001998	0.00464412	05 Strong enhancer	Outside	-	-	-
cg13373343	chr1	95552971	0.678	0.382	0.295	0.001998	0.00464412	06 Weak enhancer	Outside	TMEM56, 10 kb 5' region, NM_001199679	-	-
cg12999366	chr7	30499282	0.73	0.436	0.295	0.023976	0.0263924	11 Weak transcribed	Outside	NOD1, 5'UTR, NM_006092	-	-
cg01248855	chr17	29234504	0.793	0.497	0.295	0.001998	0.00464412	06 Weak enhancer	Shore	TEFM, 1.5 kb 5' region, NM_024683	-	-
cg02954903	chr3	112359934	0.69	0.395	0.295	0.001998	0.00464412	04 Strong enhancer	Outside	CCDC80, 5'UTR, NM_199512	CCDC80, 5'UTR, NM_199511	-
cg26111575	chr10	123886913	0.743	0.448	0.295	0.001998	0.00464412	06 Weak enhancer	Outside	TACC2, Intron, NM_206862	TACC2, Intron, NM_206861	-
cg04356381	chr6	25050787	0.657	0.363	0.294	0.001998	0.00464412	13 Heterochromatin	Outside	-	-	-
cg07080231	chr15	101300216	0.668	0.374	0.294	0.003996	0.0064917	04 Strong enhancer	Outside	-	-	-
cg13388769	chr3	159665667	0.658	0.364	0.294	0.001998	0.00464412	13 Heterochromatin	Outside	-	-	-
cg26361533	chr12	2445560	0.697	0.403	0.294	0.001998	0.00464412	06 Weak enhancer	Outside	CACNA1C, Intron, NM_001129829	CACNA1C, Intron, NM_000719	CACNA1C, Intron, NM_001129832
cg24768595	chr17	76677110	0.806	0.513	0.294	0.003996	0.0064917	04 Strong enhancer	Outside	CYTH1, Exon, NM_017456	CYTH1, Exon, NM_004762	-
cg23418965	chr11	125170858	0.591	0.297	0.294	0.001998	0.00464412	05 Strong enhancer	Outside	PKNOX2, 5'UTR, NM_022062	-	-
cg02772951	chr1	15478279	0.729	0.435	0.294	0.00799201	0.0100178	07 Weak enhancer	Shore	C1orf126, 3'UTR, NR_027136	TMEM51, 1.5 kb 5' region, NM_001136217	TMEM51, 1.5 kb 5' region, NM_001136216
cg16397176	chr5	110899313	0.751	0.457	0.294	0.00799201	0.0100178	13 Heterochromatin	Outside	LOC100505678, 5'UTR, NR_040093	-	-
cg04018702	chr4	56047828	0.718	0.425	0.293	0.023976	0.0263924	13 Heterochromatin	Outside	-	-	-
cg06866375	chr2	122757126	0.791	0.498	0.293	0.001998	0.00464412	13 Heterochromatin	Outside	-	-	-
cg23682134	chr8	105328945	0.783	0.491	0.293	0.00799201	0.0100178	13 Heterochromatin	Outside	-	-	-
cg12604794	chr2	202122752	0.55	0.257	0.293	0.001998	0.00464412	01 Active promoter	Outside	CASP8, 5'UTR, NM_001228	CASP8, 5'UTR, NM_033355	CASP8, 5'UTR, NM_001080124
cg09371112	chr11	12222569	0.714	0.421	0.293	0.003996	0.0064917	05 Strong enhancer	Outside	MICAL2, Intron, NM_014632	-	-
cg13963033	chr5	126220246	0.656	0.363	0.293	0.001998	0.00464412	06 Weak enhancer	Outside	MARCH3, Intron, NM_178450	-	-
cg16884222	chr11	65191530	0.588	0.295	0.293	0.001998	0.00464412	01 Active promoter	Shore	NEAT1, 5'UTR, NR_028272	-	-
cg01264705	chr12	116848340	0.762	0.47	0.292	0.001998	0.00464412	13 Heterochromatin	Outside	-	-	-
cg09569850	chr2	64955033	0.56	0.268	0.292	0.00799201	0.0100178	11 Weak transcribed	Outside	-	-	-
cg13399261	chr2	102681070	0.68	0.387	0.292	0.00799201	0.0100178	05 Strong enhancer	Outside	-	-	-
cg13525697	chr10	61320993	0.737	0.445	0.292	0.003996	0.0064917	13 Heterochromatin	Outside	-	-	-
cg17784503	chr2	174917274	0.775	0.483	0.292	0.001998	0.00464412	04 Strong enhancer	Outside	-	-	-
cg26162564	chr20	48629341	0.621	0.329	0.292	0.00799201	0.0100178	12 Polycomb repressed	Shelf	-	-	-
cg04071779	chr7	30517626	0.659	0.367	0.292	0.001998	0.00464412	01 Active promoter	Shore	NOD1, 5'UTR, NM_006092	-	-
cg23731595	chr10	30346788	0.56	0.268	0.292	0.001998	0.00464412	12 Polycomb repressed	Shore	KIAA1462, 5'UTR, NM_020848	-	-
cg20321319	chr8	61088306	0.609	0.317	0.291	0.001998	0.00464412	13 Heterochromatin	Shore	-	-	-
cg14397690	chr15	60688947	0.654	0.363	0.291	0.00799201	0.0100178	01 Active promoter	Shore	ANXA2, Intron, NM_001002858	ANXA2, 5'UTR, NM_004039	ANXA2, 5'UTR, NM_001136015
cg03450635	chr4	159094212	0.645	0.354	0.291	0.001998	0.00464412	06 Weak enhancer	Outside	FAM198B, 1.5 kb 5' region, NM_001128424	FAM198B, 1.5 kb 5' region, NM_016613	FAM198B, 1.5 kb 5' region, NM_001031700
cg03962846	chr7	39053252	0.675	0.384	0.291	0.00799201	0.0100178	13 Heterochromatin	Outside	POU6F2, Intron, NM_001166018	POU6F2, Intron, NM_007252	-
cg26177041	chr4	114389631	0.597	0.307	0.291	0.001998	0.00464412	04 Strong enhancer	Outside	CAMK2D, Intron, NM_001221	CAMK2D, Intron, NM_172127	CAMK2D, Intron, NM_172128
cg05985988	chr6	15304884	0.666	0.375	0.291	0.001998	0.00464412	11 Weak transcribed	Outside	JARID2, Intron 1, NM_004973	-	-
cg13895650	chr9	84228184	0.726	0.435	0.291	0.00799201	0.0100178	10 Transcriptional elongation	Outside	TLE1, Intron, NM_005077	-	-
cg19670431	chr4	7436873	0.62	0.329	0.291	0.00799201	0.0100178	07 Weak enhancer	Outside	SORCS2, Intron, NM_020777	PSAPL1, 1.5 kb 5' region, NM_001085382	-
cg07197230	chr22	17956640	0.758	0.467	0.291	0.003996	0.0064917	06 Weak enhancer	Outside	CECR2, Exon 1, NM_031413	-	-
cg26575622	chr10	77872457	0.622	0.331	0.291	0.00799201	0.0100178	11 Weak transcribed	Shore	C10orf11, Intron, NM_032024	-	-
cg21124714	chr11	72983096	0.591	0.3	0.291	0.00799201	0.0100178	07 Weak enhancer	Outside	P2RY6, 5'UTR, NM_176797	P2RY6, 5'UTR, NM_176796	P2RY6, 5'UTR, NM_176798
cg02640104	chr13	30476614	0.692	0.402	0.29	0.001998	0.00464412	02 Weak promoter	Outside	-	-	-
cg03819227	chr5	110252993	0.725	0.436	0.29	0.003996	0.0064917	13 Heterochromatin	Outside	-	-	-
cg05573809	chr5	14036480	0.712	0.422	0.29	0.001998	0.00464412	04 Strong enhancer	Outside	-	-	-
cg18621256	chr10	119221443	0.617	0.327	0.29	0.00799201	0.0100178	05 Strong enhancer	Outside	-	-	-
cg27149179	chr11	86451847	0.774	0.483	0.29	0.001998	0.00464412	04 Strong enhancer	Outside	-	-	-
cg11380072	chr3	81540526	0.801	0.512	0.29	0.001998	0.00464412	13 Heterochromatin	Outside	GBE1, Intron, NM_000158	-	-
cg26224624	chr15	75754429	0.729	0.438	0.29	0.001998	0.00464412	11 Weak transcribed	Outside	SIN3A, 10 kb 5' region, NM_001145357	PTPN9, 10 kb 3' region, NM_002833	-
cg18413212	chr2	189382444	0.649	0.358	0.29	0.00799201	0.0100178	13 Heterochromatin	Outside	GULP1, Intron, NM_016315	GULP1, Intron, NM_001252669	GULP1, Intron, NM_001252668
cg10323841	chr12	119474767	0.606	0.316	0.29	0.001998	0.00464412	13 Heterochromatin	Outside	SRRM4, Intron 1, NM_194286	-	-
cg01048272	chr17	80169877	0.644	0.354	0.29	0.001998	0.00464412	01 Active promoter	Shore	CCDC57, 5'UTR, NM_198082	-	-
cg02346442	chr3	186194045	0.694	0.404	0.29	0.001998	0.00464412	07 Weak enhancer	Outside	LOC253573, 3'UTR, NR_033844	-	-
cg05728019	chr6	3024022	0.782	0.493	0.289	0.023976	0.0263924	04 Strong enhancer	Outside	NQO2, 10 kb 3' region, NM_000904	-	-
cg00399591	chr16	18802158	0.613	0.324	0.289	0.023976	0.0263924	06 Weak enhancer	Shore	RPS15A, 1.5 kb 5' region, NM_001030009	RPS15A, 1.5 kb 5' region, NM_001019	ARL6IP1, 1.5 kb 3' region, NM_015161
cg18506744	chr19	1102626	0.693	0.404	0.289	0.001998	0.00464412	04 Strong enhancer	Shore	GPX4, 1.5 kb 5' region, NM_001039847	GPX4, 1.5 kb 5' region, NM_002085	POLR2E, 10 kb 5' region, NM_002695
cg06305422	chr3	149057819	0.74	0.451	0.289	0.003996	0.0064917	05 Strong enhancer	Outside	TM4SF18, 10 kb 5' region, NM_001184723	TM4SF18, 10 kb 5' region, NM_138786	-
cg03508390	chr3	124120795	0.635	0.346	0.289	0.00799201	0.0100178	13 Heterochromatin	Outside	KALRN, Intron, NM_003947	KALRN, Intron, NM_001024660	-
cg16846518	chr3	128062607	0.511	0.222	0.289	0.00799201	0.0100178	07 Weak enhancer	Outside	EEFSEC, Intron, NM_021937	-	-
cg04555665	chr20	30540303	0.686	0.397	0.289	0.001998	0.00464412	08 Insulator	Shore	PDRG1, 1.5 kb 5' region, NM_030815	TTLL9, 10 kb 3' region, NM_001008409	-
cg01513157	chr16	82031433	0.794	0.505	0.289	0.00799201	0.0100178	05 Strong enhancer	Outside	SDR42E1, 3'UTR, NM_145168	-	-
cg12081645	chr4	157920475	0.753	0.465	0.288	0.001998	0.00464412	05 Strong enhancer	Outside	-	-	-
cg12814117	chr2	108157523	0.798	0.51	0.288	0.023976	0.0263924	13 Heterochromatin	Shelf	-	-	-
cg18758987	chr1	55894873	0.777	0.489	0.288	0.001998	0.00464412	04 Strong enhancer	Outside	-	-	-
cg26284735	chr3	5065164	0.677	0.39	0.288	0.003996	0.0064917	04 Strong enhancer	Shelf	-	-	-
cg27302255	chr12	20336616	0.79	0.502	0.288	0.001998	0.00464412	13 Heterochromatin	Outside	-	-	-
cg08136432	chr16	88902275	0.796	0.507	0.288	0.035964	0.0387729	11 Weak transcribed	Island	GALNS, Intron, NM_000512	-	-
cg02411937	chr8	42575545	0.775	0.487	0.288	0.001998	0.00464412	06 Weak enhancer	Outside	CHRNB3, Intron, NM_000749	-	-
cg15287594	chr20	42938794	0.643	0.355	0.288	0.001998	0.00464412	04 Strong enhancer	Shore	FITM2, Intron, NM_001080472	-	-
cg27062243	chr10	114833719	0.551	0.263	0.288	0.001998	0.00464412	05 Strong enhancer	Outside	TCF7L2, Intron, NM_001146283	TCF7L2, Intron, NM_001198526	TCF7L2, Intron, NM_030756
cg00174992	chr2	169659120	0.718	0.43	0.288	0.003996	0.0064917	12 Polycomb repressed	Outside	NOSTRIN, 5'UTR, NM_001171631	NOSTRIN, 5'UTR, NM_001039724	NOSTRIN, 5'UTR, NM_001171632
cg14962032	chr2	202122668	0.648	0.36	0.288	0.001998	0.00464412	01 Active promoter	Outside	CASP8, 5'UTR, NM_001228	CASP8, 5'UTR, NM_033355	CASP8, 5'UTR, NM_001080124
cg13790702	chr3	27506304	0.787	0.499	0.288	0.013986	0.0161543	11 Weak transcribed	Outside	SLC4A7, 10 kb 5' region, NM_003615	-	-
cg23859630	chr6	32160454	0.647	0.36	0.288	0.001998	0.00464412	04 Strong enhancer	Shelf	GPSM3, 5'UTR, NM_022107	AGER, 10 kb 5' region, NM_001206934	AGER, 10 kb 5' region, NM_001206929
cg27219182	chr17	70680293	0.659	0.371	0.288	0.00799201	0.0100178	04 Strong enhancer	Outside	SLC39A11, Intron, NM_139177	SLC39A11, Intron, NM_001159770	-
cg19924948	chr2	11970721	0.735	0.448	0.288	0.001998	0.00464412	04 Strong enhancer	Outside	LPIN1, 10 kb 3' region, NM_145693	MIR4262, 10 kb 3' region, NR_036226	-
cg02226645	chr8	65291286	0.393	0.105	0.288	0.003996	0.0064917	12 Polycomb repressed	Shore	LOC100130155, 5'UTR, NR_034102	LOC100130155, 5'UTR, NR_034103	MIR124-2, 1.5 kb 5' region, NR_029669
cg04104463	chr8	65291340	0.436	0.148	0.288	0.001998	0.00464412	12 Polycomb repressed	Shore	LOC100130155, 5'UTR, NR_034102	LOC100130155, 5'UTR, NR_034103	MIR124-2, 1.5 kb 5' region, NR_029669
cg01871427	chr12	90341954	0.649	0.362	0.287	0.013986	0.0161543	05 Strong enhancer	Outside	-	-	-
cg05291966	chr16	52742007	0.734	0.447	0.287	0.001998	0.00464412	13 Heterochromatin	Outside	-	-	-
cg05336982	chr16	69564734	0.627	0.341	0.287	0.001998	0.00464412	04 Strong enhancer	Outside	-	-	-
cg07586956	chr2	70336042	0.62	0.333	0.287	0.023976	0.0263924	06 Weak enhancer	Outside	-	-	-
cg19714737	chr11	94880975	0.753	0.466	0.287	0.003996	0.0064917	05 Strong enhancer	Shelf	-	-	-
cg20045394	chr17	36184575	0.666	0.379	0.287	0.001998	0.00464412	05 Strong enhancer	Outside	-	-	-
cg25384556	chr13	112633174	0.745	0.458	0.287	0.001998	0.00464412	13 Heterochromatin	Shelf	-	-	-
cg26562263	chr19	21863714	0.785	0.498	0.287	0.001998	0.00464412	13 Heterochromatin	Shelf	-	-	-
cg25741118	chr1	54482236	0.683	0.396	0.287	0.003996	0.0064917	06 Weak enhancer	Outside	LDLRAD1, Intron, NM_001010978	-	-
cg03781098	chr12	7848347	0.578	0.291	0.287	0.001998	0.00464412	13 Heterochromatin	Outside	GDF3, 5'UTR, NM_020634	-	-
cg02061820	chr3	152046750	0.81	0.524	0.287	0.001998	0.00464412	05 Strong enhancer	Outside	MBNL1, Intron, NM_021038	MBNL1, Intron, NM_207292	MBNL1, Intron 1, NM_207294
cg13436110	chr7	30844132	0.757	0.469	0.287	0.003996	0.0064917	06 Weak enhancer	Outside	FAM188B, Intron, NM_032222	INMT-FAM188B, 5'UTR, NR_037598	-
cg20928238	chr14	71284924	0.595	0.308	0.287	0.001998	0.00464412	08 Insulator	Shelf	MAP3K9, 10 kb 5' region, NM_033141	-	-
cg09354380	chr6	106258323	0.721	0.435	0.286	0.003996	0.0064917	04 Strong enhancer	Outside	-	-	-
cg14212012	chr3	82860624	0.421	0.135	0.286	0.001998	0.00464412	13 Heterochromatin	Shelf	-	-	-
cg18430895	chr5	10485606	0.656	0.37	0.286	0.001998	0.00464412	11 Weak transcribed	Outside	-	-	-
cg18500322	chr6	128891094	0.695	0.409	0.286	0.003996	0.0064917	05 Strong enhancer	Outside	-	-	-
cg01521648	chr13	108073563	0.826	0.54	0.286	0.001998	0.00464412	13 Heterochromatin	Outside	FAM155A, Intron, NM_001080396	-	-
cg25827710	chr13	46742801	0.719	0.434	0.286	0.001998	0.00464412	12 Polycomb repressed	Outside	LCP1, 5'UTR, NM_002298	-	-
cg14422932	chr4	5374424	0.747	0.461	0.286	0.00799201	0.0100178	13 Heterochromatin	Outside	STK32B, Intron, NM_018401	-	-
cg13966628	chr1	240629045	0.63	0.344	0.286	0.001998	0.00464412	13 Heterochromatin	Outside	FMN2, Intron, NM_020066	-	-
cg00247963	chr16	20863150	0.692	0.406	0.286	0.001998	0.00464412	05 Strong enhancer	Outside	LOC81691, 10 kb 3' region, NM_030941	LOC81691, 10 kb 3' region, NM_001199053	LOC81691, 10 kb 3' region, NM_001144924
cg08219773	chr3	19975737	0.595	0.309	0.286	0.001998	0.00464412	06 Weak enhancer	Outside	EFHB, 1.5 kb 5' region, NM_144715	-	-
cg04177287	chr4	21857312	0.793	0.506	0.286	0.001998	0.00464412	13 Heterochromatin	Outside	KCNIP4, 5'UTR, NM_147182	KCNIP4-IT1, 10 kb 5' region, NR_002813	-
cg07147846	chr3	10801996	0.78	0.494	0.286	0.001998	0.00464412	11 Weak transcribed	Outside	LOC285370, 3'UTR, NR_027102	-	-
cg23082281	chr1	213032676	0.556	0.27	0.286	0.023976	0.0263924	02 Weak promoter	Shore	FLVCR1-AS1, 1.5 kb 5' region, NR_027286	FLVCR1-AS1, 1.5 kb 5' region, NR_027285	FLVCR1, Intron 1, NM_014053
cg07485423	chr4	100304421	0.742	0.457	0.285	0.001998	0.00464412	13 Heterochromatin	Outside	-	-	-
cg12072611	chr14	22433692	0.611	0.325	0.285	0.001998	0.00464412	13 Heterochromatin	Outside	-	-	-
cg18115244	chr2	55315270	0.742	0.457	0.285	0.003996	0.0064917	11 Weak transcribed	Outside	-	-	-
cg02291020	chr10	81963407	0.805	0.521	0.285	0.00799201	0.0100178	04 Strong enhancer	Shore	ANXA11, 5'UTR, NM_001157	ANXA11, 5'UTR, NM_145869	ANXA11, 5'UTR, NM_145868
cg01900759	chr9	77501692	0.556	0.271	0.285	0.001998	0.00464412	02 Weak promoter	Shore	TRPM6, Intron, NM_001177311	TRPM6, Intron, NM_001177310	TRPM6, Intron, NM_017662
cg22863148	chr6	32339553	0.723	0.438	0.285	0.001998	0.00464412	07 Weak enhancer	Outside	C6orf10, 5'UTR, NM_006781	-	-
cg17796511	chr1	32566832	0.78	0.495	0.285	0.003996	0.0064917	09 Transcriptional transition	Outside	TMEM39B, Intron, NM_018056	KPNA6, 10 kb 5' region, NM_012316	-
cg19969606	chr12	113901664	0.416	0.132	0.285	0.001998	0.00464412	03 Poised promoter	Island	LHX5, Intron, NM_022363	-	-
cg03981793	chr15	49716269	0.725	0.44	0.285	0.00799201	0.0100178	13 Heterochromatin	Outside	C15orf33, Intron, NM_152647	FGF7, 5'UTR, NM_002009	-
cg04707013	chr10	111177825	0.711	0.427	0.284	0.001998	0.00464412	13 Heterochromatin	Outside	-	-	-
cg05021075	chr11	134612885	0.672	0.388	0.284	0.00799201	0.0100178	13 Heterochromatin	Outside	-	-	-
cg08206881	chr2	12317356	0.737	0.453	0.284	0.00799201	0.0100178	07 Weak enhancer	Outside	-	-	-
cg22657682	chr5	155379666	0.692	0.408	0.284	0.001998	0.00464412	13 Heterochromatin	Outside	-	-	-
cg25983901	chr7	46972699	0.836	0.552	0.284	0.003996	0.0064917	04 Strong enhancer	Outside	-	-	-
cg17006281	chr7	154589594	0.784	0.499	0.284	0.00799201	0.0100178	13 Heterochromatin	Shelf	DPP6, Intron, NM_001039350	DPP6, Intron, NM_130797	DPP6, Intron, NM_001936
cg04756252	chr8	134049348	0.759	0.476	0.284	0.001998	0.00464412	06 Weak enhancer	Outside	TG, Intron, NM_003235	SLA, 3'UTR, NM_001045557	SLA, 3'UTR, NM_001045556
cg24394097	chr3	155860791	0.76	0.475	0.284	0.00799201	0.0100178	12 Polycomb repressed	Outside	KCNAB1, 5'UTR, NM_003471	KCNAB1, Intron 1, NM_172160	-
cg19453093	chr14	88655984	0.687	0.403	0.284	0.001998	0.00464412	06 Weak enhancer	Outside	KCNK10, Intron, NM_021161	KCNK10, Intron, NM_138318	KCNK10, Intron, NM_138317
cg08043565	chr11	12308644	0.652	0.369	0.284	0.001998	0.00464412	05 Strong enhancer	Outside	MICALCL, 5'UTR, NM_032867	-	-
cg14386193	chr18	56296093	0.662	0.378	0.284	0.00799201	0.0100178	06 Weak enhancer	Outside	ALPK2, 5'UTR, NM_052947	-	-
cg01808879	chr12	98911335	0.744	0.461	0.284	0.023976	0.0263924	01 Active promoter	Shore	LOC100128191, 1.5 kb 5' region, NR_027157	TMPO, Intron 1, NM_001032284	TMPO, Intron 1, NM_001032283
cg10258817	chr16	29955303	0.625	0.342	0.283	0.001998	0.00464412	04 Strong enhancer	Outside	-	-	-
cg10438282	chr15	79471585	0.661	0.378	0.283	0.001998	0.00464412	07 Weak enhancer	Outside	-	-	-
cg11470941	chr4	174042501	0.704	0.421	0.283	0.001998	0.00464412	06 Weak enhancer	Outside	-	-	-
cg13518625	chr8	29522837	0.709	0.426	0.283	0.001998	0.00464412	04 Strong enhancer	Outside	-	-	-
cg11647420	chr10	21186216	0.77	0.486	0.283	0.001998	0.00464412	11 Weak transcribed	Outside	NEBL, Intron, NM_001173484	NEBL, Intron, NM_213569	NEBL, 5'UTR, NM_006393
cg14270346	chr9	38026075	0.717	0.435	0.283	0.001998	0.00464412	04 Strong enhancer	Outside	SHB, Intron, NM_003028	-	-
cg15519065	chr1	21348905	0.776	0.492	0.283	0.00799201	0.0100178	04 Strong enhancer	Outside	EIF4G3, 5'UTR, NM_003760	EIF4G3, 5'UTR, NM_001198802	EIF4G3, 5'UTR, NM_001198801
cg13793166	chr9	123639953	0.409	0.127	0.283	0.001998	0.00464412	04 Strong enhancer	Shore	PHF19, 1.5 kb 5' region, NM_015651	PHF19, 1.5 kb 5' region, NM_001009936	-
cg18530299	chr8	50818282	0.712	0.429	0.283	0.001998	0.00464412	13 Heterochromatin	Shelf	SNTG1, 10 kb 5' region, NM_018967	-	-
cg15691140	chr19	54824176	0.742	0.46	0.283	0.00799201	0.0100178	13 Heterochromatin	Outside	LILRA5, Intron, NM_021250	LILRA5, Intron, NM_181985	LILRA5, Intron, NM_181879
cg22419414	chr13	46093145	0.744	0.461	0.283	0.00799201	0.0100178	09 Transcriptional transition	Outside	COG3, Exon, NM_031431	-	-
cg19495351	chr2	210675090	0.742	0.458	0.283	0.001998	0.00464412	13 Heterochromatin	Shore	UNC80, Intron, NM_032504	UNC80, Intron, NM_182587	-
cg13482134	chr1	171787180	0.659	0.377	0.282	0.013986	0.0161543	05 Strong enhancer	Outside	-	-	-
cg15876264	chr5	43855808	0.733	0.451	0.282	0.001998	0.00464412	13 Heterochromatin	Outside	-	-	-
cg23154270	chr2	137527565	0.696	0.414	0.282	0.001998	0.00464412	13 Heterochromatin	Shelf	-	-	-
cg10801607	chr2	44518929	0.657	0.376	0.282	0.001998	0.00464412	04 Strong enhancer	Outside	SLC3A1, Intron, NM_000341	-	-
cg18258224	chr11	32408431	0.706	0.424	0.282	0.001998	0.00464412	12 Polycomb repressed	Outside	WT1, 1.5 kb 3' region, NM_000378	WT1, 1.5 kb 3' region, NM_001198552	WT1, 1.5 kb 3' region, NM_001198551
cg23261343	chr6	45413791	0.741	0.459	0.282	0.001998	0.00464412	05 Strong enhancer	Outside	RUNX2, Intron, NM_001024630	RUNX2, Intron, NM_001015051	RUNX2, Intron, NM_004348
cg17566735	chr3	171527256	0.627	0.345	0.282	0.001998	0.00464412	01 Active promoter	Shore	PLD1, 5'UTR, NM_002662	PLD1, 5'UTR, NM_001130081	-
cg17159058	chr8	1704074	0.757	0.475	0.282	0.001998	0.00464412	01 Active promoter	Outside	CLN8, 10 kb 5' region, NM_018941	-	-
cg17994788	chr7	7261593	0.684	0.402	0.282	0.00799201	0.0100178	04 Strong enhancer	Outside	C1GALT1, 5'UTR, NM_020156	-	-
cg02853387	chr11	117484903	0.593	0.311	0.282	0.001998	0.00464412	12 Polycomb repressed	Outside	DSCAML1, Intron, NM_020693	-	-
cg02966404	chr7	47631324	0.714	0.432	0.282	0.001998	0.00464412	06 Weak enhancer	Outside	TNS3, 10 kb 5' region, NM_022748	-	-
cg11025609	chr12	110727071	0.696	0.414	0.282	0.00799201	0.0100178	09 Transcriptional transition	Outside	ATP2A2, Intron, NM_170665	ATP2A2, Intron, NM_001681	-
cg23230834	chr7	20198438	0.765	0.483	0.282	0.023976	0.0263924	08 Insulator	Outside	MACC1, Exon, NM_182762	-	-
cg06680852	chr10	22722950	0.745	0.463	0.282	0.013986	0.0161543	06 Weak enhancer	Shelf	LOC100499489, 1.5 kb 3' region, NR_036533	-	-
cg11650925	chr1	68490240	0.58	0.298	0.282	0.001998	0.00464412	13 Heterochromatin	Outside	LOC100289178, 5'UTR, NR_040077	-	-
cg07993112	chr2	44363532	0.592	0.311	0.281	0.003996	0.0064917	05 Strong enhancer	Outside	-	-	-
cg13631075	chr6	80310884	0.799	0.518	0.281	0.001998	0.00464412	13 Heterochromatin	Outside	-	-	-
cg18928221	chr7	93759098	0.787	0.506	0.281	0.001998	0.00464412	13 Heterochromatin	Outside	-	-	-
cg26685596	chr2	210074358	0.627	0.346	0.281	0.023976	0.0263924	13 Heterochromatin	Shore	-	-	-
cg27093918	chr16	69564624	0.717	0.436	0.281	0.001998	0.00464412	04 Strong enhancer	Outside	-	-	-
cg03699459	chr10	4864635	0.676	0.395	0.281	0.001998	0.00464412	13 Heterochromatin	Shelf	AKR1E2, 10 kb 5' region, NM_001040177	-	-
cg17202013	chr12	45272880	0.734	0.453	0.281	0.001998	0.00464412	13 Heterochromatin	Shelf	NELL2, Intron, NM_001145110	NELL2, 10 kb 5' region, NM_001145107	NELL2, 10 kb 5' region, NM_001145109
cg22827210	chr12	104998181	0.687	0.406	0.281	0.001998	0.00464412	04 Strong enhancer	Outside	CHST11, Intron, NM_001173982	CHST11, Intron, NM_018413	-
cg04090745	chr6	32724368	0.701	0.419	0.281	0.001998	0.00464412	12 Polycomb repressed	Outside	HLA-DQB2, Intron, NM_001198858	HLA-DQA2, 10 kb 3' region, NM_020056	-
cg15722533	chr11	12875565	0.697	0.416	0.281	0.00799201	0.0100178	07 Weak enhancer	Outside	TEAD1, Intron, NM_021961	-	-
cg04658543	chr12	113904847	0.365	0.084	0.281	0.001998	0.00464412	03 Poised promoter	Island	LHX5, Intron, NM_022363	-	-
cg02585849	chr12	126014886	0.781	0.5	0.281	0.001998	0.00464412	13 Heterochromatin	Shelf	TMEM132B, Intron, NM_052907	-	-
cg14782559	chr6	33131892	0.815	0.533	0.281	0.013986	0.0161543	12 Polycomb repressed	Shelf	COL11A2, Intron, NM_080680	COL11A2, Intron, NM_080679	COL11A2, Intron, NM_080681
cg00087971	chr6	52225095	0.594	0.314	0.281	0.00799201	0.0100178	13 Heterochromatin	Shore	PAQR8, 10 kb 5' region, NM_133367	-	-
cg13388253	chr19	51505506	0.669	0.388	0.281	0.003996	0.0064917	04 Strong enhancer	Shore	KLK8, 1.5 kb 5' region, NM_144506	KLK8, 1.5 kb 5' region, NM_144507	KLK8, 1.5 kb 5' region, NM_007196
cg15167547	chr6	7590018	0.581	0.299	0.281	0.00799201	0.0100178	04 Strong enhancer	Shore	SNRNP48, 1.5 kb 5' region, NM_152551	DSP, 10 kb 3' region, NM_004415	DSP, 10 kb 3' region, NM_001008844
cg16122427	chr1	36947988	0.614	0.332	0.281	0.003996	0.0064917	12 Polycomb repressed	Outside	CSF3R, 5'UTR, NM_172313	CSF3R, 5'UTR, NM_156039	CSF3R, 5'UTR, NM_000760
cg26128464	chr2	30737740	0.639	0.359	0.281	0.00799201	0.0100178	07 Weak enhancer	Outside	LCLAT1, Intron, NM_182551	LCLAT1, 5'UTR, NM_001002257	-
cg10349685	chr8	13372490	0.615	0.335	0.281	0.003996	0.0064917	13 Heterochromatin	Outside	DLC1, 1.5 kb 5' region, NM_182643	DLC1, 1.5 kb 5' region, NM_024767	-
cg01412404	chr3	14289161	0.794	0.514	0.28	0.035964	0.0387729	13 Heterochromatin	Outside	-	-	-
cg09023743	chr1	95045762	0.672	0.393	0.28	0.003996	0.0064917	04 Strong enhancer	Outside	-	-	-
cg19730379	chr10	104542001	0.725	0.445	0.28	0.00799201	0.0100178	09 Transcriptional transition	Outside	C10orf26, Intron 1, NM_001083913	C10orf26, Intron 1, NM_017787	-
cg16780603	chr2	169659046	0.726	0.446	0.28	0.00799201	0.0100178	12 Polycomb repressed	Outside	NOSTRIN, 5'UTR, NM_001171631	NOSTRIN, TSS-200, NM_001039724	NOSTRIN, TSS-200, NM_001171632
cg00978584	chr2	202122831	0.519	0.239	0.28	0.001998	0.00464412	01 Active promoter	Outside	CASP8, 5'UTR, NM_001228	CASP8, 5'UTR, NM_033355	CASP8, 5'UTR, NM_001080124
cg06071476	chr16	22822338	0.536	0.257	0.28	0.001998	0.00464412	13 Heterochromatin	Shelf	HS3ST2, 10 kb 5' region, NM_006043	-	-
cg16371229	chr1	233248844	0.45	0.17	0.28	0.001998	0.00464412	04 Strong enhancer	Outside	PCNXL2, Intron, NM_014801	-	-
cg00245454	chr4	159746159	0.704	0.424	0.28	0.001998	0.00464412	07 Weak enhancer	Outside	FNIP2, Intron 1, NM_020840	-	-
cg27558693	chr1	85710631	0.619	0.339	0.28	0.00799201	0.0100178	05 Strong enhancer	Outside	C1orf52, 10 kb 3' region, NM_198077	C1orf52, 10 kb 3' region, NR_024113	-
cg01042465	chr7	54765600	0.778	0.499	0.279	0.001998	0.00464412	12 Polycomb repressed	Island	-	-	-
cg09664550	chr10	33294357	0.647	0.368	0.279	0.001998	0.00464412	01 Active promoter	Outside	-	-	-
cg12607287	chr1	247670080	0.73	0.451	0.279	0.001998	0.00464412	13 Heterochromatin	Outside	-	-	-
cg15624719	chr4	124917186	0.845	0.566	0.279	0.001998	0.00464412	11 Weak transcribed	Outside	-	-	-
cg07732336	chr10	17038940	0.762	0.483	0.279	0.001998	0.00464412	07 Weak enhancer	Outside	CUBN, Intron, NM_001081	-	-
cg01885796	chr3	155346881	0.781	0.502	0.279	0.001998	0.00464412	13 Heterochromatin	Outside	PLCH1, Intron, NM_001130960	PLCH1, Intron, NM_001130961	PLCH1, 5'UTR, NM_014996
cg07939743	chr4	57507827	0.673	0.394	0.279	0.001998	0.00464412	05 Strong enhancer	Outside	HOPX, 10 kb 3' region, NM_001145459	HOPX, 10 kb 3' region, NM_139212	HOPX, 10 kb 3' region, NM_139211
cg10580269	chr2	69056514	0.665	0.387	0.279	0.003996	0.0064917	06 Weak enhancer	Outside	ARHGAP25, 10 kb 3' region, NM_001166277	ARHGAP25, 10 kb 3' region, NM_001007231	ARHGAP25, 10 kb 3' region, NM_001166276
cg01620309	chr17	42856468	0.675	0.396	0.279	0.001998	0.00464412	08 Insulator	Shore	ADAM11, Intron, NM_002390	-	-
cg13528513	chr3	148418459	0.626	0.347	0.279	0.001998	0.00464412	13 Heterochromatin	Shelf	AGTR1, 5'UTR, NM_004835	AGTR1, 5'UTR, NM_000685	AGTR1, 5'UTR, NM_031850
cg08639762	chr1	201437297	0.686	0.407	0.279	0.001998	0.00464412	01 Active promoter	Shore	PHLDA3, 3'UTR, NM_012396	-	-
cg03329597	chr3	108125522	0.546	0.267	0.279	0.023976	0.0263924	08 Insulator	Outside	MYH15, Intron, NM_014981	-	-
cg25720793	chr1	160983766	0.713	0.434	0.279	0.003996	0.0064917	04 Strong enhancer	Outside	F11R, Intron, NM_016946	-	-
cg19470832	chr12	55419489	0.731	0.452	0.279	0.001998	0.00464412	13 Heterochromatin	Outside	NEUROD4, 5'UTR, NM_021191	-	-
cg20460166	chr1	54423201	0.597	0.318	0.279	0.003996	0.0064917	04 Strong enhancer	Outside	LRRC42, Intron, NM_052940	-	-
cg15948836	chr11	36114125	0.546	0.267	0.279	0.001998	0.00464412	11 Weak transcribed	Outside	LDLRAD3, Intron, NM_174902	-	-
cg18023455	chr7	49894663	0.697	0.418	0.279	0.001998	0.00464412	13 Heterochromatin	Outside	VWC2, Intron, NM_198570	-	-
cg15909443	chr5	17381797	0.829	0.55	0.279	0.035964	0.0387729	11 Weak transcribed	Outside	LOC401177, 3'UTR, NR_033975	-	-
cg09501509	chr6	89745355	0.776	0.497	0.278	0.00799201	0.0100178	05 Strong enhancer	Outside	-	-	-
cg16712481	chr16	60556954	0.781	0.503	0.278	0.013986	0.0161543	13 Heterochromatin	Outside	-	-	-
cg23558337	chr20	10492393	0.578	0.299	0.278	0.001998	0.00464412	04 Strong enhancer	Outside	C20orf94, Intron, NM_001009608	-	-
cg16745596	chr19	39695800	0.831	0.553	0.278	0.001998	0.00464412	12 Polycomb repressed	Shore	SYCN, 1.5 kb 5' region, NM_001080468	NCCRP1, 10 kb 3' region, NM_001001414	-
cg25410789	chr11	20053758	0.729	0.451	0.278	0.003996	0.0064917	04 Strong enhancer	Outside	NAV2, Intron, NM_001111018	NAV2, Intron, NM_001244963	NAV2, Intron, NM_182964
cg07258983	chr18	42255458	0.884	0.606	0.278	0.035964	0.0387729	13 Heterochromatin	Shelf	SETBP1, 10 kb 5' region, NM_001130110	SETBP1, 10 kb 5' region, NM_015559	-
cg16667251	chr2	54697180	0.504	0.226	0.278	0.00799201	0.0100178	06 Weak enhancer	Outside	SPTBN1, 5'UTR, NM_003128	-	-
cg22334632	chr19	47552710	0.616	0.338	0.278	0.001998	0.00464412	06 Weak enhancer	Shore	TMEM160, 1.5 kb 5' region, NM_017854	NPAS1, 10 kb 3' region, NM_002517	-
cg08313638	chr10	12110576	0.543	0.265	0.278	0.00799201	0.0100178	06 Weak enhancer	Shore	DHTKD1, 1.5 kb 5' region, NM_018706	-	-
cg25970726	chr10	100638899	0.686	0.407	0.278	0.001998	0.00464412	13 Heterochromatin	Outside	HPSE2, Intron, NM_021828	HPSE2, Intron, NM_001166246	HPSE2, Intron, NM_001166245
cg04579966	chr13	24846220	0.813	0.535	0.278	0.001998	0.00464412	01 Active promoter	Outside	SPATA13, Intron, NM_153023	SPATA13, Intron, NM_001166271	-
cg00698602	chr3	44481323	0.704	0.426	0.278	0.003996	0.0064917	11 Weak transcribed	Outside	ZNF445, 3'UTR, NM_181489	-	-
cg06893362	chr20	47897123	0.682	0.404	0.278	0.00799201	0.0100178	04 Strong enhancer	Shore	ZNFX1-AS1, 5'UTR, NR_003604	ZNFX1-AS1, 5'UTR, NR_003606	ZNFX1-AS1, 5'UTR, NR_003605
cg04571965	chr14	70039261	0.48	0.202	0.278	0.001998	0.00464412	03 Poised promoter	Island	C14orf162, 1.5 kb 5' region, NR_024630	-	-
cg05268769	chr14	75733931	0.724	0.446	0.277	0.00799201	0.0100178	11 Weak transcribed	Outside	-	-	-
cg26120842	chr10	89840121	0.61	0.333	0.277	0.00799201	0.0100178	13 Heterochromatin	Outside	-	-	-
cg26725201	chr6	3023597	0.846	0.569	0.277	0.023976	0.0263924	06 Weak enhancer	Outside	NQO2, 10 kb 3' region, NM_000904	-	-
cg11075718	chr8	110701183	0.66	0.383	0.277	0.003996	0.0064917	13 Heterochromatin	Shelf	SYBU, 5'UTR, NM_001099744	SYBU, 5'UTR, NM_001099743	SYBU, 10 kb 5' region, NM_001099746
cg26588825	chr4	159093914	0.631	0.353	0.277	0.023976	0.0263924	02 Weak promoter	Outside	FAM198B, 5'UTR, NM_001128424	FAM198B, 5'UTR, NM_001031700	FAM198B, 1.5 kb 5' region, NM_016613
cg12686055	chr12	45628261	0.662	0.385	0.277	0.001998	0.00464412	04 Strong enhancer	Outside	ANO6, Intron, NM_001142680	ANO6, Intron 1, NM_001142679	ANO6, Intron 1, NM_001204803
cg09626634	chr13	99960368	0.697	0.42	0.277	0.00799201	0.0100178	05 Strong enhancer	Outside	UBAC2, Intron, NM_001144072	UBAC2, Intron, NM_177967	UBAC2, 5'UTR, NR_026644
cg00489394	chr11	63259325	0.59	0.313	0.277	0.003996	0.0064917	12 Polycomb repressed	Shore	HRASLS5, 1.5 kb 5' region, NM_001146729	HRASLS5, 1.5 kb 5' region, NM_001146728	HRASLS5, 1.5 kb 5' region, NM_054108
cg22716738	chr7	27784931	0.558	0.281	0.277	0.001998	0.00464412	06 Weak enhancer	Outside	TAX1BP1, 5'UTR, NM_001206901	TAX1BP1, 5'UTR, NM_006024	TAX1BP1, 5'UTR, NM_001206902
cg03037039	chr4	16787919	0.709	0.432	0.277	0.001998	0.00464412	13 Heterochromatin	Outside	LDB2, Intron, NM_001290	LDB2, Intron, NM_001130834	-
cg24003508	chr10	3824386	0.666	0.389	0.277	0.001998	0.00464412	15 Repetitive/CNV	Shore	KLF6, Exon, NM_001300	KLF6, Exon, NM_001160125	KLF6, Exon, NM_001160124
cg26467949	chr2	73441161	0.705	0.428	0.277	0.013986	0.0161543	01 Active promoter	Shore	SMYD5, 1.5 kb 5' region, NM_006062	NOTO, 10 kb 3' region, NM_001134462	-
cg12569246	chr6	76203665	0.609	0.331	0.277	0.00799201	0.0100178	12 Polycomb repressed	Outside	FILIP1, 1.5 kb 5' region, NM_015687	-	-
cg09636245	chr11	7699329	0.676	0.4	0.277	0.00799201	0.0100178	07 Weak enhancer	Shelf	CYB5R2, 10 kb 5' region, NM_016229	-	-
cg10574006	chr5	123965050	0.676	0.399	0.277	0.003996	0.0064917	13 Heterochromatin	Outside	ZNF608, 10 kb 3' region, NM_020747	-	-
cg14757738	chr2	20928036	0.644	0.367	0.277	0.00799201	0.0100178	07 Weak enhancer	Outside	C2orf43, Intron, NM_021925	-	-
cg21961527	chr12	113905474	0.39	0.114	0.277	0.001998	0.00464412	03 Poised promoter	Island	LHX5, Intron, NM_022363	-	-
cg22405653	chr21	32128799	0.728	0.451	0.277	0.001998	0.00464412	13 Heterochromatin	Outside	KRTAP21-1, 1.5 kb 5' region, NM_181619	KRTAP21-2, 10 kb 5' region, NM_181617	-
cg03633572	chr5	20577290	0.727	0.451	0.276	0.001998	0.00464412	13 Heterochromatin	Outside	-	-	-
cg22304799	chr2	28877883	0.736	0.46	0.276	0.00799201	0.0100178	06 Weak enhancer	Outside	-	-	-
cg23499779	chr12	76115848	0.762	0.486	0.276	0.00799201	0.0100178	04 Strong enhancer	Outside	-	-	-
cg12761825	chr6	3023775	0.778	0.502	0.276	0.013986	0.0161543	04 Strong enhancer	Outside	NQO2, 10 kb 3' region, NM_000904	-	-
cg21328779	chr3	111629874	0.742	0.466	0.276	0.001998	0.00464412	05 Strong enhancer	Outside	PHLDB2, Intron, NM_001134437	PHLDB2, Intron, NM_145753	PHLDB2, Intron, NM_001134438
cg07209244	chr5	172116211	0.662	0.386	0.276	0.00799201	0.0100178	13 Heterochromatin	Shelf	NEURL1B, 3'UTR, NM_001142651	-	-
cg23950788	chr7	31728474	0.726	0.451	0.276	0.001998	0.00464412	12 Polycomb repressed	Outside	PPP1R17, 5'UTR, NM_001145123	PPP1R17, 5'UTR, NM_006658	-
cg25694915	chr2	169658980	0.635	0.359	0.276	0.00799201	0.0100178	12 Polycomb repressed	Outside	NOSTRIN, 5'UTR, NM_001171631	NOSTRIN, TSS-200, NM_001039724	NOSTRIN, TSS-200, NM_001171632
cg23212590	chr1	42645348	0.693	0.417	0.276	0.00799201	0.0100178	10 Transcriptional elongation	Outside	FOXJ3, 3'UTR, NM_001198852	FOXJ3, 3'UTR, NM_001198850	FOXJ3, 3'UTR, NM_001198851
cg14241731	chr13	28960732	0.72	0.444	0.276	0.023976	0.0263924	13 Heterochromatin	Outside	FLT1, Intron, NM_002019	FLT1, Intron, NM_001160030	FLT1, 3'UTR, NM_001159920
cg22698489	chr1	159893695	0.615	0.339	0.276	0.003996	0.0064917	04 Strong enhancer	Shore	TAGLN2, 5'UTR, NM_003564	IGSF9, 10 kb 3' region, NM_001135050	IGSF9, 10 kb 3' region, NM_020789
cg14313833	chr9	107666036	0.717	0.441	0.276	0.00799201	0.0100178	04 Strong enhancer	Outside	ABCA1, 5'UTR, NM_005502	-	-
cg06791963	chr17	59363302	0.695	0.419	0.276	0.001998	0.00464412	13 Heterochromatin	Outside	BCAS3, Intron, NM_017679	BCAS3, Intron, NM_001099432	-
cg00318631	chr1	247803165	0.726	0.451	0.275	0.001998	0.00464412	13 Heterochromatin	Shore	-	-	-
cg05177060	chr7	142511279	0.417	0.142	0.275	0.003996	0.0064917	13 Heterochromatin	Outside	-	-	-
cg09586743	chr5	155134243	0.713	0.438	0.275	0.001998	0.00464412	13 Heterochromatin	Outside	-	-	-
cg03064100	chr2	46720800	0.757	0.481	0.275	0.001998	0.00464412	05 Strong enhancer	Outside	LOC388946, 10 kb 3' region, NM_001145051	-	-
cg12140749	chr14	69264038	0.608	0.333	0.275	0.013986	0.0161543	05 Strong enhancer	Shore	ZFP36L1, 1.5 kb 5' region, NM_001244701	ZFP36L1, 10 kb 5' region, NM_004926	ZFP36L1, 10 kb 5' region, NM_001244698
cg05377839	chr3	61833670	0.526	0.251	0.275	0.003996	0.0064917	07 Weak enhancer	Outside	PTPRG, Intron, NM_002841	-	-
cg26351132	chr17	47049889	0.501	0.227	0.275	0.001998	0.00464412	03 Poised promoter	Outside	GIP, 10 kb 5' region, NM_004123	-	-
cg26581504	chr11	112046962	0.696	0.421	0.275	0.00799201	0.0100178	13 Heterochromatin	Outside	TEX12, 10 kb 3' region, NM_031275	BCO2, Intron 1, NM_031938	BCO2, TSS-200, NM_001037290
cg01490004	chr11	65149416	0.63	0.355	0.275	0.003996	0.0064917	04 Strong enhancer	Outside	SLC25A45, Exon, NM_182556	SLC25A45, 5'UTR, NM_001077241	FRMD8, 10 kb 5' region, NM_031904
cg00664117	chr6	18752613	0.591	0.317	0.274	0.001998	0.00464412	13 Heterochromatin	Outside	-	-	-
cg04103847	chr10	107442877	0.688	0.415	0.274	0.00799201	0.0100178	13 Heterochromatin	Outside	-	-	-
cg04650834	chr8	49456261	0.716	0.442	0.274	0.001998	0.00464412	13 Heterochromatin	Outside	-	-	-
cg12377816	chr12	58758817	0.663	0.389	0.274	0.001998	0.00464412	06 Weak enhancer	Outside	-	-	-
cg15975750	chr12	101112276	0.77	0.496	0.274	0.001998	0.00464412	04 Strong enhancer	Shore	-	-	-
cg19197922	chr10	16566624	0.652	0.378	0.274	0.001998	0.00464412	13 Heterochromatin	Shelf	C1QL3, 10 kb 5' region, NM_001010908	-	-
cg06836032	chr12	45271934	0.789	0.515	0.274	0.001998	0.00464412	12 Polycomb repressed	Shore	NELL2, Intron, NM_001145110	NELL2, 1.5 kb 5' region, NM_001145107	NELL2, 10 kb 5' region, NM_001145109
cg00295418	chr8	2021419	0.629	0.355	0.274	0.023976	0.0263924	13 Heterochromatin	Outside	MYOM2, Exon, NM_003970	-	-
cg25814383	chr19	19336239	0.378	0.105	0.274	0.001998	0.00464412	03 Poised promoter	Shore	NCAN, Intron, NM_004386	-	-
cg02828785	chr12	12846545	0.734	0.46	0.274	0.00799201	0.0100178	13 Heterochromatin	Shelf	GPR19, 5'UTR, NM_006143	-	-
cg10976975	chr2	69098568	0.733	0.459	0.274	0.001998	0.00464412	13 Heterochromatin	Outside	BMP10, 5'UTR, NM_014482	-	-
cg16039869	chr11	125260942	0.604	0.33	0.274	0.003996	0.0064917	13 Heterochromatin	Outside	PKNOX2, Intron, NM_022062	-	-
cg12560772	chr6	100368133	0.636	0.362	0.274	0.001998	0.00464412	13 Heterochromatin	Outside	MCHR2, 3'UTR, NM_032503	MCHR2, 3'UTR, NM_001040179	-
cg16414691	chr3	98534088	0.741	0.467	0.274	0.00799201	0.0100178	10 Transcriptional elongation	Outside	DCBLD2, Intron, NM_080927	-	-
cg18019132	chr11	65191706	0.665	0.391	0.274	0.003996	0.0064917	01 Active promoter	Shore	NEAT1, 5'UTR, NR_028272	-	-
cg07201319	chr6	139909640	0.681	0.408	0.273	0.001998	0.00464412	13 Heterochromatin	Outside	-	-	-
cg18864227	chr2	145353994	0.622	0.349	0.273	0.003996	0.0064917	13 Heterochromatin	Outside	-	-	-
cg05608543	chr11	859914	0.774	0.501	0.273	0.023976	0.0263924	07 Weak enhancer	Shore	TSPAN4, Intron, NM_001025238	TSPAN4, Intron, NM_003271	TSPAN4, Intron, NM_001025236
cg22594071	chr3	146323077	0.696	0.423	0.273	0.00799201	0.0100178	13 Heterochromatin	Outside	PLSCR5, 5'UTR, NM_001085420	-	-
cg14954688	chr3	112530977	0.704	0.431	0.273	0.00799201	0.0100178	13 Heterochromatin	Outside	CD200R1L, 10 kb 3' region, NM_001199215	CD200R1L, 10 kb 3' region, NM_001008784	-
cg19734536	chr1	160607886	0.759	0.487	0.273	0.001998	0.00464412	13 Heterochromatin	Outside	SLAMF1, Intron, NM_003037	-	-
cg14422500	chr2	198666751	0.851	0.578	0.273	0.003996	0.0064917	13 Heterochromatin	Shelf	PLCL1, 10 kb 5' region, NM_006226	-	-
cg25241102	chr2	138721835	0.668	0.395	0.273	0.003996	0.0064917	04 Strong enhancer	Outside	HNMT, 5'UTR, NM_006895	HNMT, 5'UTR, NM_001024075	HNMT, 5'UTR, NM_001024074
cg01386157	chr6	29403981	0.771	0.498	0.273	0.001998	0.00464412	13 Heterochromatin	Outside	OR11A1, 10 kb 5' region, NM_013937	OR10C1, 10 kb 5' region, NM_013941	-
cg02863179	chr10	63779052	0.783	0.51	0.273	0.003996	0.0064917	04 Strong enhancer	Outside	ARID5B, Intron, NM_032199	-	-
cg26896979	chr1	10494321	0.543	0.27	0.273	0.001998	0.00464412	11 Weak transcribed	Shelf	APITD1-CORT, Intron, NM_198544	APITD1, Intron, NM_199294	APITD1-CORT, Intron, NM_199006
cg09547025	chr6	142721803	0.722	0.449	0.273	0.013986	0.0161543	10 Transcriptional elongation	Outside	GPR126, Intron, NM_198569	GPR126, Intron, NM_020455	GPR126, Intron, NM_001032394
cg02075142	chr12	131437034	0.639	0.367	0.273	0.001998	0.00464412	12 Polycomb repressed	Outside	GPR133, 1.5 kb 5' region, NM_198827	-	-
cg12245236	chr17	10075024	0.765	0.492	0.273	0.001998	0.00464412	13 Heterochromatin	Outside	GAS7, Intron, NM_201433	-	-
cg13239126	chr1	15256135	0.831	0.558	0.273	0.003996	0.0064917	06 Weak enhancer	Outside	KAZN, Intron 1, NM_201628	KAZN, Intron 1, NM_015209	KAZN, Intron 1, NM_001018000
cg10240950	chr12	110486918	0.807	0.533	0.273	0.013986	0.0161543	01 Active promoter	Shore	C12orf76, Intron, NM_207435	ANKRD13A, 10 kb 3' region, NM_033121	-
cg03958041	chr12	65283866	0.65	0.377	0.273	0.001998	0.00464412	12 Polycomb repressed	Outside	FLJ41278, 5'UTR, NR_033988	TBC1D30, 10 kb 3' region, NM_015279	-
cg02336697	chr9	106759834	0.694	0.421	0.272	0.001998	0.00464412	13 Heterochromatin	Shore	-	-	-
cg03584506	chr11	39689827	0.697	0.425	0.272	0.001998	0.00464412	13 Heterochromatin	Outside	-	-	-
cg10040162	chr8	11519181	0.909	0.637	0.272	0.003996	0.0064917	12 Polycomb repressed	Outside	-	-	-
cg15690598	chr8	134806614	0.746	0.474	0.272	0.001998	0.00464412	13 Heterochromatin	Outside	-	-	-
cg16793781	chr2	173558029	0.699	0.427	0.272	0.001998	0.00464412	05 Strong enhancer	Outside	-	-	-
cg18215449	chr12	66089472	0.704	0.432	0.272	0.001998	0.00464412	04 Strong enhancer	Outside	-	-	-
cg21169490	chr6	73135071	0.559	0.286	0.272	0.001998	0.00464412	05 Strong enhancer	Outside	-	-	-
cg21449463	chr8	55091758	0.712	0.44	0.272	0.001998	0.00464412	13 Heterochromatin	Outside	-	-	-
cg24906015	chr2	58482766	0.693	0.421	0.272	0.023976	0.0263924	13 Heterochromatin	Shelf	-	-	-
cg21695830	chr1	89457461	0.605	0.333	0.272	0.023976	0.0263924	01 Active promoter	Shore	CCBL2, 5'UTR, NM_001008662	CCBL2, 5'UTR, NM_001008661	RBMXL1, 5'UTR, NM_001162536
cg07914962	chr2	68992376	0.749	0.477	0.272	0.013986	0.0161543	06 Weak enhancer	Outside	ARHGAP25, 10 kb 5' region, NM_001166276	ARHGAP25, 10 kb 5' region, NM_014882	ARHGAP25, Intron 1, NM_001166277
cg16018921	chr4	169616008	0.747	0.475	0.272	0.035964	0.0387729	07 Weak enhancer	Outside	PALLD, Intron, NM_016081	PALLD, Intron, NM_001166108	PALLD, Intron, NM_001166109
cg15723222	chr17	59222475	0.669	0.397	0.272	0.023976	0.0263924	13 Heterochromatin	Outside	BCAS3, Intron, NM_017679	BCAS3, Intron, NM_001099432	-
cg12564175	chr8	27630985	0.68	0.408	0.272	0.001998	0.00464412	07 Weak enhancer	Shore	CCDC25, 1.5 kb 5' region, NM_018246	ESCO2, 1.5 kb 5' region, NM_001017420	-
cg18118262	chr5	140800423	0.684	0.412	0.272	0.00799201	0.0100178	03 Poised promoter	Shore	PCDHGB7, 1.5 kb 3' region, NM_032101	PCDHGB8P, 10 kb 5' region, NR_001297	PCDHGA12, 10 kb 5' region, NM_003735
cg12614667	chr1	89663867	0.585	0.313	0.272	0.001998	0.00464412	13 Heterochromatin	Outside	GBP4, Intron, NM_052941	-	-
cg25027699	chr12	101187092	0.699	0.426	0.272	0.001998	0.00464412	06 Weak enhancer	Outside	ANO4, 1.5 kb 5' region, NM_178826	-	-
cg04006516	chr21	32007638	0.8	0.527	0.272	0.001998	0.00464412	13 Heterochromatin	Outside	KRTAP20-2, Exon 1, NM_181616	KRTAP20-3, 10 kb 5' region, NM_001128077	-
cg06855337	chr2	189489190	0.717	0.446	0.271	0.035964	0.0387729	13 Heterochromatin	Outside	-	-	-
cg17920186	chr3	72323153	0.739	0.468	0.271	0.001998	0.00464412	13 Heterochromatin	Outside	-	-	-
cg22982093	chr17	41669400	0.778	0.507	0.271	0.003996	0.0064917	04 Strong enhancer	Outside	-	-	-
cg24369233	chr2	127713081	0.825	0.554	0.271	0.001998	0.00464412	13 Heterochromatin	Outside	-	-	-
cg01975505	chr19	48497827	0.551	0.28	0.271	0.013986	0.0161543	13 Heterochromatin	Outside	BSPH1, 10 kb 5' region, NM_001128326	ELSPBP1, TSS-200, NM_022142	-
cg24720717	chr1	90309409	0.628	0.357	0.271	0.001998	0.00464412	01 Active promoter	Island	LRRC8D, 5'UTR, NM_001134479	LRRC8D, 5'UTR, NM_018103	-
cg10682957	chr11	117756484	0.606	0.335	0.271	0.003996	0.0064917	12 Polycomb repressed	Outside	FXYD6-FXYD2, 10 kb 5' region, NM_001204268	FXYD6-FXYD2, 10 kb 5' region, NM_001243598	FXYD6, 10 kb 5' region, NM_022003
cg12105450	chr2	202048099	0.692	0.421	0.271	0.003996	0.0064917	01 Active promoter	Outside	CASP10, 5'UTR, NM_001206524	CASP10, 5'UTR, NM_032976	CASP10, 5'UTR, NM_001230
cg12767196	chr1	175525985	0.677	0.407	0.271	0.001998	0.00464412	13 Heterochromatin	Outside	TNR, 5'UTR, NM_003285	-	-
cg05750926	chr1	159886340	0.544	0.273	0.271	0.001998	0.00464412	05 Strong enhancer	Outside	TAGLN2, 10 kb 3' region, NM_003564	-	-
cg13480738	chr2	46110086	0.689	0.418	0.271	0.023976	0.0263924	13 Heterochromatin	Outside	PRKCE, Intron, NM_005400	-	-
cg10576245	chr1	233249266	0.75	0.478	0.271	0.001998	0.00464412	04 Strong enhancer	Outside	PCNXL2, Intron, NM_014801	-	-
cg05977776	chr2	3741731	0.734	0.463	0.271	0.001998	0.00464412	13 Heterochromatin	Outside	ALLC, Intron, NM_018436	-	-
cg13302994	chr2	210714232	0.466	0.195	0.271	0.001998	0.00464412	13 Heterochromatin	Outside	UNC80, Exon, NM_032504	UNC80, Exon, NM_182587	-
cg14209487	chr6	152635104	0.687	0.417	0.271	0.001998	0.00464412	07 Weak enhancer	Outside	SYNE1, Intron, NM_033071	SYNE1, Intron, NM_182961	-
cg01580934	chr7	104909814	0.681	0.411	0.271	0.001998	0.00464412	01 Active promoter	Outside	SRPK2, Intron, NM_182692	SRPK2, 1.5 kb 5' region, NM_182691	-
cg01644592	chr6	29633970	0.513	0.241	0.271	0.001998	0.00464412	11 Weak transcribed	Outside	MOG, Exon, NM_206811	MOG, Exon, NM_001008229	MOG, Exon, NM_001170418
cg00265826	chr6	82323836	0.742	0.472	0.27	0.001998	0.00464412	06 Weak enhancer	Outside	-	-	-
cg03601886	chr1	53649217	0.739	0.47	0.27	0.001998	0.00464412	13 Heterochromatin	Outside	-	-	-
cg05060440	chr2	184395411	0.611	0.341	0.27	0.001998	0.00464412	13 Heterochromatin	Outside	-	-	-
cg06455180	chr10	133461874	0.74	0.469	0.27	0.013986	0.0161543	13 Heterochromatin	Shelf	-	-	-
cg10921802	chr3	189868488	0.716	0.446	0.27	0.003996	0.0064917	13 Heterochromatin	Outside	-	-	-
cg13067350	chr1	221274024	0.443	0.172	0.27	0.001998	0.00464412	13 Heterochromatin	Outside	-	-	-
cg14626725	chr2	238080230	0.756	0.486	0.27	0.00799201	0.0100178	06 Weak enhancer	Outside	-	-	-
cg23429457	chr14	35135440	0.755	0.486	0.27	0.001998	0.00464412	06 Weak enhancer	Outside	-	-	-
cg23971182	chr8	107058372	0.718	0.447	0.27	0.001998	0.00464412	05 Strong enhancer	Outside	-	-	-
cg25276700	chr6	44698696	0.75	0.48	0.27	0.00799201	0.0100178	13 Heterochromatin	Shelf	-	-	-
cg27158519	chr6	113580202	0.746	0.475	0.27	0.001998	0.00464412	13 Heterochromatin	Outside	-	-	-
cg10765212	chr2	190044637	0.491	0.222	0.27	0.001998	0.00464412	02 Weak promoter	Outside	COL5A2, 1.5 kb 5' region, NM_000393	-	-
cg08187736	chr8	57912014	0.567	0.297	0.27	0.001998	0.00464412	13 Heterochromatin	Outside	IMPAD1, 10 kb 5' region, NM_017813	-	-
cg26856257	chr1	32805349	0.683	0.413	0.27	0.003996	0.0064917	07 Weak enhancer	Shelf	MARCKSL1, 10 kb 5' region, NM_023009	HDAC1, 10 kb 3' region, NM_004964	-
cg20187047	chr6	152702443	0.618	0.348	0.27	0.003996	0.0064917	01 Active promoter	Outside	SYNE1, Exon, NM_033071	SYNE1, Exon, NM_182961	-
cg01645836	chrX	36081089	0.817	0.547	0.27	0.035964	0.0387729	13 Heterochromatin	Outside	CXorf59, 5'UTR, NM_173695	-	-
cg10732611	chr13	33700591	0.525	0.255	0.27	0.003996	0.0064917	04 Strong enhancer	Outside	STARD13, Intron, NM_178006	STARD13, Intron, NM_052851	STARD13, Intron, NM_178007
cg25388528	chr21	31987977	0.782	0.512	0.27	0.001998	0.00464412	13 Heterochromatin	Outside	KRTAP20-1, 1.5 kb 5' region, NM_181615	KRTAP6-1, 10 kb 5' region, NM_181602	KRTAP20-4, 10 kb 5' region, NR_023342
cg02937313	chr8	42698970	0.565	0.295	0.27	0.001998	0.00464412	01 Active promoter	Shore	THAP1, 1.5 kb 5' region, NM_199003	THAP1, 1.5 kb 5' region, NM_018105	RNF170, 10 kb 3' region, NM_001160224
cg26391080	chr10	82297396	0.765	0.495	0.27	0.001998	0.00464412	11 Weak transcribed	Shore	SH2D4B, 1.5 kb 5' region, NM_207372	SH2D4B, 10 kb 5' region, NM_001145719	-
cg08355157	chr7	158809127	0.652	0.382	0.27	0.001998	0.00464412	13 Heterochromatin	Outside	LOC154822, 5'UTR, NR_024394	-	-
cg00697286	chr17	67557526	0.756	0.488	0.269	0.003996	0.0064917	11 Weak transcribed	Outside	-	-	-
cg04841983	chr11	110968090	0.769	0.5	0.269	0.001998	0.00464412	02 Weak promoter	Outside	-	-	-
cg17736526	chr7	1329386	0.708	0.439	0.269	0.013986	0.0161543	12 Polycomb repressed	Island	-	-	-
cg18709904	chr14	50474529	0.615	0.347	0.269	0.035964	0.0387729	05 Strong enhancer	Outside	C14orf182, 1.5 kb 5' region, NM_001012706	-	-
cg07144560	chr5	148865755	0.706	0.436	0.269	0.003996	0.0064917	04 Strong enhancer	Outside	CSNK1A1, 10 kb 3' region, NM_001025105	CSNK1A1, 10 kb 3' region, NM_001892	-
cg08506869	chr8	48572446	0.678	0.409	0.269	0.003996	0.0064917	04 Strong enhancer	Outside	KIAA0146, Intron, NM_001080394	-	-
cg11645306	chr18	46474063	0.694	0.426	0.269	0.001998	0.00464412	04 Strong enhancer	Shore	SMAD7, Intron, NM_001190822	SMAD7, Intron, NM_001190821	SMAD7, Intron, NM_005904
cg04387396	chr10	72593164	0.682	0.413	0.269	0.003996	0.0064917	04 Strong enhancer	Outside	SGPL1, Intron, NM_003901	-	-
cg18829411	chr21	40722022	0.62	0.351	0.269	0.003996	0.0064917	01 Active promoter	Shore	HMGN1, 1.5 kb 5' region, NM_004965	-	-
cg11282353	chr3	133706084	0.695	0.426	0.269	0.003996	0.0064917	12 Polycomb repressed	Outside	SLCO2A1, Intron, NM_005630	-	-
cg13459035	chr7	135369000	0.684	0.415	0.269	0.003996	0.0064917	06 Weak enhancer	Outside	SLC13A4, Exon, NM_012450	C7orf73, 10 kb 3' region, NM_001130929	-
cg19033780	chr11	73498583	0.527	0.258	0.269	0.003996	0.0064917	01 Active promoter	Shore	MRPL48, 1.5 kb 5' region, NM_016055	-	-
cg26975461	chr4	120155095	0.767	0.498	0.269	0.003996	0.0064917	09 Transcriptional transition	Outside	USP53, 5'UTR, NM_019050	-	-
cg26744407	chr16	77868530	0.736	0.467	0.269	0.003996	0.0064917	07 Weak enhancer	Outside	VAT1L, Intron, NM_020927	-	-
cg00628382	chr3	176820548	0.624	0.356	0.269	0.00799201	0.0100178	11 Weak transcribed	Outside	TBL1XR1, 5'UTR, NM_024665	-	-
cg03020684	chr15	71532065	0.705	0.436	0.269	0.023976	0.0263924	10 Transcriptional elongation	Outside	THSD4, Intron, NM_024817	-	-
cg25367912	chr1	119442194	0.706	0.437	0.269	0.001998	0.00464412	13 Heterochromatin	Outside	TBX15, Intron, NM_152380	-	-
cg26890621	chr11	72982995	0.661	0.392	0.269	0.00799201	0.0100178	07 Weak enhancer	Outside	P2RY6, 5'UTR, NM_176797	P2RY6, 5'UTR, NM_176796	P2RY6, 5'UTR, NM_176798
cg00658743	chr2	620043	0.7	0.432	0.268	0.001998	0.00464412	13 Heterochromatin	Shore	-	-	-
cg12094104	chr11	130547539	0.634	0.366	0.268	0.00799201	0.0100178	02 Weak promoter	Outside	-	-	-
cg13764979	chr6	55578521	0.768	0.5	0.268	0.003996	0.0064917	13 Heterochromatin	Outside	-	-	-
cg14883961	chr8	127846076	0.518	0.25	0.268	0.003996	0.0064917	04 Strong enhancer	Outside	-	-	-
cg18007641	chr4	74641827	0.672	0.404	0.268	0.001998	0.00464412	07 Weak enhancer	Outside	-	-	-
cg13860283	chr12	55524041	0.626	0.358	0.268	0.001998	0.00464412	13 Heterochromatin	Outside	OR9K2, Exon 1, NM_001005243	-	-
cg06849477	chr22	45072723	0.593	0.325	0.268	0.00799201	0.0100178	07 Weak enhancer	Outside	PRR5, 5'UTR, NM_001017529	PRR5, 5'UTR, NM_001017528	PRR5, 5'UTR, NM_015366
cg21106461	chr1	212964437	0.75	0.482	0.268	0.001998	0.00464412	01 Active promoter	Shore	NSL1, Intron, NM_001042549	NSL1, Intron, NM_015471	TATDN3, 1.5 kb 5' region, NM_001146171
cg00512484	chr18	5199988	0.7	0.431	0.268	0.001998	0.00464412	13 Heterochromatin	Shelf	C18orf42, 10 kb 5' region, NM_001145194	-	-
cg08442052	chr5	13745920	0.663	0.395	0.268	0.001998	0.00464412	07 Weak enhancer	Outside	DNAH5, Intron, NM_001369	-	-
cg25766247	chr8	59714164	0.63	0.362	0.268	0.00799201	0.0100178	04 Strong enhancer	Outside	TOX, 10 kb 3' region, NM_014729	-	-
cg16379462	chr14	55119081	0.387	0.118	0.268	0.001998	0.00464412	04 Strong enhancer	Outside	SAMD4A, Intron 1, NM_015589	SAMD4A, Intron 1, NM_001161576	-
cg25863967	chr7	130049682	0.779	0.51	0.268	0.00799201	0.0100178	11 Weak transcribed	Outside	CEP41, Intron, NM_018718	-	-
cg05865493	chr7	18832647	0.72	0.453	0.268	0.001998	0.00464412	13 Heterochromatin	Outside	HDAC9, Intron, NM_178423	HDAC9, Intron, NM_058176	HDAC9, Intron, NM_178425
cg16017979	chr8	74333588	0.729	0.461	0.268	0.023976	0.0263924	02 Weak promoter	Outside	LOC100128126, 5'UTR, NR_038406	STAU2, 3'UTR, NM_001164382	STAU2, 3'UTR, NM_001164380
cg02135077	chr8	103820769	0.585	0.318	0.267	0.003996	0.0064917	04 Strong enhancer	Shore	-	-	-
cg06608399	chr4	4341543	0.732	0.465	0.267	0.00799201	0.0100178	12 Polycomb repressed	Outside	-	-	-
cg12542656	chr2	43269468	0.571	0.304	0.267	0.001998	0.00464412	04 Strong enhancer	Outside	-	-	-
cg21766667	chr17	48287887	0.415	0.148	0.267	0.001998	0.00464412	07 Weak enhancer	Outside	COL1A1, 10 kb 5' region, NM_000088	-	-
cg16733643	chr1	41575521	0.767	0.5	0.267	0.001998	0.00464412	04 Strong enhancer	Outside	SCMH1, Intron, NM_001172222	SCMH1, Intron, NM_001172221	SCMH1, Intron, NM_001172220
cg12546793	chr1	158302739	0.472	0.205	0.267	0.001998	0.00464412	13 Heterochromatin	Outside	CD1B, 1.5 kb 5' region, NM_001764	-	-
cg13586038	chr9	2044054	0.61	0.343	0.267	0.00799201	0.0100178	11 Weak transcribed	Shelf	SMARCA2, Intron, NM_003070	SMARCA2, Intron, NM_139045	-
cg26894259	chr1	27817245	0.544	0.277	0.267	0.001998	0.00464412	04 Strong enhancer	Shore	WASF2, 1.5 kb 5' region, NM_006990	WASF2, 1.5 kb 5' region, NM_001201404	-
cg11953088	chr2	217240839	0.612	0.344	0.267	0.001998	0.00464412	11 Weak transcribed	Shelf	MARCH4, 10 kb 5' region, NM_020814	-	-
cg13869942	chr1	151878060	0.765	0.498	0.267	0.00799201	0.0100178	06 Weak enhancer	Shelf	THEM4, Intron, NM_053055	-	-
cg15360181	chr3	143567491	0.761	0.494	0.267	0.001998	0.00464412	01 Active promoter	Outside	SLC9A9, 1.5 kb 5' region, NM_173653	-	-
cg07529654	chr18	3447015	0.49	0.224	0.267	0.001998	0.00464412	04 Strong enhancer	Shore	TGIF1, 5'UTR, NM_174886	TGIF1, 1.5 kb 5' region, NM_173207	TGIF1, 10 kb 5' region, NM_173209
cg11316904	chr7	28355604	0.676	0.408	0.267	0.023976	0.0263924	02 Weak promoter	Outside	CREB5, 5'UTR, NM_182899	-	-
cg13744039	chr3	184475073	0.826	0.561	0.266	0.001998	0.00464412	04 Strong enhancer	Outside	-	-	-
cg14422093	chr1	227009244	0.781	0.515	0.266	0.00799201	0.0100178	07 Weak enhancer	Outside	-	-	-
cg17178220	chr1	172114067	0.719	0.452	0.266	0.001998	0.00464412	11 Weak transcribed	Outside	DNM3, Intron, NM_001136127	DNM3, Intron, NM_015569	DNM3OS, 1.5 kb 5' region, NR_038397
cg00971613	chr6	1667709	0.638	0.372	0.266	0.00799201	0.0100178	13 Heterochromatin	Outside	GMDS, Intron, NM_001253846	GMDS, Intron, NM_001500	-
cg23325384	chr2	223724753	0.624	0.359	0.266	0.001998	0.00464412	05 Strong enhancer	Shore	ACSL3, 1.5 kb 5' region, NM_004457	ACSL3, 1.5 kb 5' region, NM_203372	-
cg23518541	chr3	25472651	0.608	0.343	0.266	0.00799201	0.0100178	13 Heterochromatin	Outside	RARB, 5'UTR, NM_016152	RARB, Intron 1, NM_000965	-
cg21690921	chr1	240562804	0.729	0.463	0.266	0.00799201	0.0100178	13 Heterochromatin	Outside	FMN2, Intron, NM_020066	-	-
cg01240229	chr15	25101626	0.561	0.295	0.266	0.013986	0.0161543	13 Heterochromatin	Outside	SNRPN, 5'UTR, NM_022807	SNRPN, 5'UTR, NM_022806	SNRPN, 5'UTR, NM_022808
cg15735157	chr7	22974607	0.798	0.532	0.266	0.00799201	0.0100178	11 Weak transcribed	Outside	FAM126A, 10 kb 3' region, NM_032581	-	-
cg00439378	chr6	36210536	0.741	0.476	0.266	0.00799201	0.0100178	12 Polycomb repressed	Outside	PNPLA1, 1.5 kb 5' region, NM_173676	PNPLA1, 1.5 kb 5' region, NM_001145716	BRPF3, 10 kb 3' region, NM_015695
cg07696099	chr8	133573808	0.661	0.395	0.266	0.001998	0.00464412	13 Heterochromatin	Outside	HPYR1, 1.5 kb 5' region, NR_026684	-	-
cg26242755	chr6	6624146	0.732	0.466	0.266	0.001998	0.00464412	12 Polycomb repressed	Outside	LY86-AS1, 1.5 kb 5' region, NR_026970	LY86, Intron 1, NM_004271	-
cg03617850	chr3	99551997	0.673	0.407	0.266	0.013986	0.0161543	07 Weak enhancer	Outside	MIR548G, 3'UTR, NR_031662	FILIP1L, 3'UTR, NM_182909	C3orf26, Intron 1, NM_032359
cg13276704	chr3	8484058	0.672	0.406	0.266	0.001998	0.00464412	08 Insulator	Outside	LOC100288428, 3'UTR, NR_033378	-	-
cg04767174	chr21	15069189	0.749	0.483	0.265	0.035964	0.0387729	08 Insulator	Island	-	-	-
cg14220224	chr8	57309144	0.717	0.452	0.265	0.001998	0.00464412	13 Heterochromatin	Outside	-	-	-
cg11969108	chr7	154582417	0.682	0.418	0.265	0.003996	0.0064917	13 Heterochromatin	Shelf	DPP6, Intron, NM_001039350	DPP6, Intron, NM_130797	DPP6, Intron, NM_001936
cg07172334	chr21	31655260	0.829	0.563	0.265	0.001998	0.00464412	13 Heterochromatin	Outside	KRTAP24-1, 5'UTR, NM_001085455	KRTAP25-1, 10 kb 3' region, NM_001128598	-
cg10512376	chr4	101440277	0.73	0.465	0.265	0.001998	0.00464412	13 Heterochromatin	Outside	EMCN, 1.5 kb 5' region, NM_001159694	EMCN, 1.5 kb 5' region, NM_016242	-
cg09994323	chr2	48584359	0.588	0.323	0.265	0.00799201	0.0100178	11 Weak transcribed	Outside	FOXN2, Intron, NM_002158	-	-
cg22042348	chr8	133495623	0.715	0.45	0.265	0.001998	0.00464412	12 Polycomb repressed	Shelf	KCNQ3, 10 kb 5' region, NM_004519	-	-
cg26749518	chr19	51506164	0.593	0.329	0.265	0.035964	0.0387729	06 Weak enhancer	Island	KLK9, 3'UTR, NM_012315	KLK8, 1.5 kb 5' region, NM_144506	KLK8, 1.5 kb 5' region, NM_144507
cg18183671	chr3	35720993	0.768	0.504	0.265	0.001998	0.00464412	13 Heterochromatin	Outside	ARPP21, 5'UTR, NM_016300	ARPP21, 1.5 kb 5' region, NM_198399	ARPP21, TSS-200, NM_001025069
cg19430694	chr7	811389	0.652	0.387	0.265	0.00799201	0.0100178	11 Weak transcribed	Shelf	HEATR2, Intron, NM_017802	-	-
cg04219544	chr17	38860041	0.727	0.462	0.265	0.001998	0.00464412	07 Weak enhancer	Outside	KRT24, 1.5 kb 5' region, NM_019016	-	-
cg16745930	chr10	100220808	0.756	0.491	0.265	0.00799201	0.0100178	05 Strong enhancer	Outside	HPSE2, Intron, NM_021828	HPSE2, Intron, NM_001166245	HPSE2, Intron, NM_001166244
cg26709988	chr16	84860917	0.671	0.405	0.265	0.023976	0.0263924	13 Heterochromatin	Outside	CRISPLD2, 5'UTR, NM_031476	-	-
cg13100753	chr1	198510252	0.628	0.363	0.265	0.001998	0.00464412	13 Heterochromatin	Outside	ATP6V1G3, 1.5 kb 5' region, NM_133326	ATP6V1G3, 1.5 kb 5' region, NM_133262	-
cg16361253	chr6	47624275	0.668	0.404	0.265	0.001998	0.00464412	06 Weak enhancer	Outside	GPR111, TSS-200, NM_153839	-	-
cg03147503	chr6	29633968	0.475	0.21	0.265	0.001998	0.00464412	11 Weak transcribed	Outside	MOG, Exon, NM_206811	MOG, Exon, NM_001008229	MOG, Exon, NM_001170418
cg04595479	chr10	93150017	0.807	0.542	0.265	0.001998	0.00464412	06 Weak enhancer	Outside	LOC100188947, 3'UTR, NR_024467	-	-
cg06220112	chr4	80004286	0.761	0.496	0.265	0.001998	0.00464412	13 Heterochromatin	Outside	LOC100505875, 5'UTR, NR_038342	-	-
cg00864691	chr16	84986178	0.533	0.269	0.264	0.001998	0.00464412	08 Insulator	Outside	-	-	-
cg05483105	chr6	14300655	0.662	0.398	0.264	0.003996	0.0064917	13 Heterochromatin	Outside	-	-	-
cg08986840	chr8	38409864	0.769	0.505	0.264	0.001998	0.00464412	13 Heterochromatin	Outside	-	-	-
cg09370806	chr12	105994958	0.682	0.418	0.264	0.00799201	0.0100178	13 Heterochromatin	Outside	-	-	-
cg21727223	chr17	66755769	0.653	0.389	0.264	0.001998	0.00464412	04 Strong enhancer	Outside	-	-	-
cg09358376	chr12	55639927	0.748	0.485	0.264	0.001998	0.00464412	13 Heterochromatin	Outside	OR6C74, 1.5 kb 5' region, NM_001005490	-	-
cg10631373	chr1	89457641	0.528	0.264	0.264	0.035964	0.0387729	01 Active promoter	Shore	CCBL2, 5'UTR, NM_001008662	CCBL2, 5'UTR, NM_001008661	RBMXL1, 5'UTR, NM_001162536
cg00108098	chr3	122637663	0.63	0.366	0.264	0.001998	0.00464412	12 Polycomb repressed	Shelf	SEMA5B, Intron, NM_001031702	-	-
cg18483459	chr2	203294143	0.79	0.526	0.264	0.001998	0.00464412	13 Heterochromatin	Outside	BMPR2, Intron 1, NM_001204	-	-
cg07052041	chr10	135092103	0.64	0.375	0.264	0.00799201	0.0100178	04 Strong enhancer	Shore	TUBGCP2, 1.5 kb 3' region, NM_006659	ADAM8, 10 kb 5' region, NM_001164490	ADAM8, 10 kb 5' region, NM_001164489
cg02976309	chr6	52441304	0.473	0.209	0.264	0.001998	0.00464412	01 Active promoter	Island	TRAM2, Intron, NM_012288	-	-
cg25869196	chr2	102952418	0.786	0.523	0.264	0.003996	0.0064917	07 Weak enhancer	Outside	IL1RL1, 5'UTR, NM_016232	IL1RL1, 1.5 kb 5' region, NM_003856	-
cg00319692	chr8	87111118	0.698	0.434	0.264	0.00799201	0.0100178	07 Weak enhancer	Outside	ATP6V0D2, TSS-200, NM_152565	-	-
cg08142096	chr11	111125836	0.538	0.275	0.264	0.001998	0.00464412	12 Polycomb repressed	Outside	C11orf53, 1.5 kb 5' region, NM_198498	-	-
cg01188753	chr20	47897067	0.546	0.281	0.264	0.001998	0.00464412	04 Strong enhancer	Shore	ZNFX1-AS1, 5'UTR, NR_003604	ZNFX1-AS1, 5'UTR, NR_003606	ZNFX1-AS1, 5'UTR, NR_003605
cg00192046	chr22	20284603	0.779	0.516	0.263	0.001998	0.00464412	12 Polycomb repressed	Shore	-	-	-
cg01849093	chr11	110876140	0.658	0.395	0.263	0.00799201	0.0100178	13 Heterochromatin	Outside	-	-	-
cg07589342	chr1	212392507	0.699	0.437	0.263	0.00799201	0.0100178	13 Heterochromatin	Outside	-	-	-
cg13982037	chr6	119862525	0.765	0.502	0.263	0.013986	0.0161543	04 Strong enhancer	Outside	-	-	-
cg14741888	chr10	3240018	0.49	0.227	0.263	0.023976	0.0263924	02 Weak promoter	Outside	-	-	-
cg17212153	chr5	88432539	0.774	0.511	0.263	0.001998	0.00464412	13 Heterochromatin	Outside	-	-	-
cg19411734	chr1	13877578	0.826	0.563	0.263	0.00799201	0.0100178	13 Heterochromatin	Shelf	-	-	-
cg20175702	chr15	70053397	0.707	0.444	0.263	0.013986	0.0161543	06 Weak enhancer	Outside	-	-	-
cg01921066	chr1	94511165	0.645	0.382	0.263	0.003996	0.0064917	08 Insulator	Outside	ABCA4, Intron, NM_000350	-	-
cg25641451	chr11	4976262	0.794	0.531	0.263	0.001998	0.00464412	13 Heterochromatin	Outside	OR51A2, Exon 1, NM_001004748	OR51A4, 10 kb 5' region, NM_001005329	-
cg15408889	chr5	118623660	0.605	0.342	0.263	0.023976	0.0263924	04 Strong enhancer	Outside	TNFAIP8, Intron 1, NM_001077654	-	-
cg04659473	chr10	91152112	0.474	0.211	0.263	0.003996	0.0064917	01 Active promoter	Outside	IFIT1, 1.5 kb 5' region, NM_001548	IFIT1B, 10 kb 3' region, NM_001010987	-
cg02375208	chr5	77804380	0.518	0.255	0.263	0.023976	0.0263924	11 Weak transcribed	Shore	LHFPL2, Intron, NM_005779	-	-
cg03325931	chr10	28968927	0.531	0.269	0.263	0.003996	0.0064917	02 Weak promoter	Shore	BAMBI, Intron 1, NM_012342	-	-
cg04055835	chr1	201437100	0.635	0.372	0.263	0.001998	0.00464412	01 Active promoter	Shore	PHLDA3, 3'UTR, NM_012396	-	-
cg15498306	chr4	164534640	0.767	0.504	0.263	0.001998	0.00464412	13 Heterochromatin	Outside	MARCH1, Exon 1, NM_017923	MARCH1, Intron, NM_001166373	-
cg24590723	chr3	54355909	0.771	0.508	0.263	0.001998	0.00464412	13 Heterochromatin	Outside	CACNA2D3, Intron, NM_018398	-	-
cg19106945	chr5	140206840	0.653	0.39	0.263	0.001998	0.00464412	13 Heterochromatin	Shore	PCDHA6, 1.5 kb 5' region, NM_018909	PCDHA6, 1.5 kb 5' region, NM_031849	PCDHA6, 1.5 kb 5' region, NM_031848
cg20998200	chr11	22370098	0.775	0.512	0.263	0.001998	0.00464412	13 Heterochromatin	Outside	SLC17A6, Intron, NM_020346	-	-
cg14388055	chr10	30346660	0.778	0.515	0.263	0.00799201	0.0100178	12 Polycomb repressed	Shore	KIAA1462, 5'UTR, NM_020848	-	-
cg19418958	chr8	30705885	0.685	0.422	0.263	0.001998	0.00464412	12 Polycomb repressed	Outside	TEX15, Exon 1, NM_031271	-	-
cg09844805	chr1	34325182	0.738	0.475	0.263	0.001998	0.00464412	13 Heterochromatin	Outside	CSMD2, Intron, NM_052896	HMGB4, 1.5 kb 5' region, NM_145205	HMGB4, 10 kb 5' region, NR_033264
cg00286102	chr20	61047375	0.833	0.57	0.263	0.035964	0.0387729	12 Polycomb repressed	Shore	GATA5, Intron, NM_080473	-	-
cg26985711	chr12	91572275	0.764	0.501	0.263	0.001998	0.00464412	06 Weak enhancer	Outside	DCN, Exon 1, NM_133505	DCN, Exon 1, NM_133504	DCN, Exon 1, NM_133507
cg12160664	chr1	114521852	0.456	0.193	0.263	0.001998	0.00464412	04 Strong enhancer	Outside	HIPK1, 1.5 kb 3' region, NM_198268	HIPK1, 1.5 kb 3' region, NM_198269	HIPK1, 1.5 kb 3' region, NM_181358
cg15661389	chr17	10018630	0.687	0.424	0.263	0.001998	0.00464412	02 Weak promoter	Outside	GAS7, Intron, NM_201433	-	-
cg00241002	chr10	26931911	0.72	0.457	0.263	0.001998	0.00464412	13 Heterochromatin	Outside	LOC731789, TSS-200, NR_026794	-	-
cg15161854	chr1	28836138	0.684	0.42	0.263	0.001998	0.00464412	04 Strong enhancer	Outside	RCC1, 5'UTR, NR_030725	SNHG3, 5'UTR, NR_036473	SNHG3, 5'UTR, NR_002909
cg01056272	chr6	134004504	0.704	0.442	0.262	0.001998	0.00464412	13 Heterochromatin	Outside	-	-	-
cg10513323	chr5	133839270	0.709	0.448	0.262	0.001998	0.00464412	05 Strong enhancer	Outside	-	-	-
cg11809107	chr2	3826781	0.78	0.518	0.262	0.001998	0.00464412	03 Poised promoter	Outside	-	-	-
cg23493020	chr14	65112168	0.562	0.3	0.262	0.003996	0.0064917	13 Heterochromatin	Outside	-	-	-
cg04486886	chr5	56784194	0.708	0.446	0.262	0.003996	0.0064917	07 Weak enhancer	Outside	ACTBL2, 10 kb 5' region, NM_001017992	-	-
cg11076160	chr13	60265792	0.774	0.512	0.262	0.001998	0.00464412	13 Heterochromatin	Outside	DIAPH3, Intron, NM_001042517	-	-
cg20706495	chr1	12222053	0.512	0.25	0.262	0.001998	0.00464412	06 Weak enhancer	Outside	TNFRSF1B, 10 kb 5' region, NM_001066	-	-
cg24032190	chr15	67442892	0.442	0.18	0.262	0.001998	0.00464412	04 Strong enhancer	Outside	SMAD3, 5'UTR, NM_001145102	SMAD3, Intron 1, NM_005902	SMAD3, Intron 1, NM_001145103
cg20365580	chr8	22414114	0.698	0.436	0.262	0.001998	0.00464412	12 Polycomb repressed	Outside	SORBS3, Intron, NM_005775	SORBS3, 10 kb 5' region, NM_001018003	-
cg10606698	chr6	76203641	0.579	0.317	0.262	0.003996	0.0064917	12 Polycomb repressed	Outside	FILIP1, 1.5 kb 5' region, NM_015687	-	-
cg02228889	chr12	94858293	0.659	0.398	0.262	0.001998	0.00464412	13 Heterochromatin	Shelf	CCDC41, 10 kb 5' region, NM_016122	CCDC41, 10 kb 5' region, NM_001042399	LOC144486, 10 kb 3' region, NR_027035
cg18941031	chr17	44891809	0.609	0.347	0.262	0.001998	0.00464412	07 Weak enhancer	Shelf	WNT3, Intron, NM_030753	-	-
cg08871239	chr2	95788278	0.578	0.316	0.262	0.001998	0.00464412	06 Weak enhancer	Shore	MRPS5, 1.5 kb 5' region, NM_031902	-	-
cg02721602	chr6	99755197	0.639	0.377	0.262	0.00799201	0.0100178	11 Weak transcribed	Outside	C6orf168, Intron, NM_032511	-	-
cg24098643	chr11	5706434	0.521	0.259	0.262	0.013986	0.0161543	04 Strong enhancer	Outside	TRIM5, 1.5 kb 5' region, NM_033034	TRIM5, 1.5 kb 5' region, NM_033093	TRIM5, 1.5 kb 5' region, NM_033092
cg17153138	chr6	130005349	0.852	0.59	0.262	0.001998	0.00464412	04 Strong enhancer	Outside	ARHGAP18, Intron, NM_033515	-	-
cg25724842	chr6	163574563	0.841	0.579	0.262	0.001998	0.00464412	13 Heterochromatin	Shelf	PACRG, Intron, NM_152410	PACRG, Intron, NM_001080378	PACRG, Intron, NM_001080379
cg04671145	chr6	157041095	0.55	0.289	0.261	0.001998	0.00464412	04 Strong enhancer	Island	-	-	-
cg04896959	chr15	78267970	0.682	0.421	0.261	0.00799201	0.0100178	13 Heterochromatin	Outside	-	-	-
cg07068980	chr15	93924161	0.617	0.356	0.261	0.001998	0.00464412	13 Heterochromatin	Outside	-	-	-
cg23204096	chr6	169768052	0.747	0.486	0.261	0.001998	0.00464412	13 Heterochromatin	Outside	-	-	-
cg01997606	chr5	151308140	0.707	0.446	0.261	0.001998	0.00464412	13 Heterochromatin	Shelf	GLRA1, 10 kb 5' region, NM_000171	GLRA1, 10 kb 5' region, NM_001146040	-
cg24889058	chr7	136610018	0.755	0.495	0.261	0.001998	0.00464412	13 Heterochromatin	Outside	CHRM2, 5'UTR, NM_001006630	CHRM2, 5'UTR, NM_001006627	CHRM2, 5'UTR, NM_000739
cg24145481	chr21	31661997	0.746	0.485	0.261	0.001998	0.00464412	13 Heterochromatin	Outside	KRTAP25-1, 1.5 kb 5' region, NM_001128598	KRTAP24-1, 10 kb 5' region, NM_001085455	-
cg25446191	chr3	170077544	0.734	0.473	0.261	0.003996	0.0064917	09 Transcriptional transition	Shore	SKIL, 5'UTR, NM_001145098	SKIL, 5'UTR, NM_005414	SKIL, 5'UTR, NM_001145097
cg06176471	chr1	169088806	0.791	0.53	0.261	0.001998	0.00464412	05 Strong enhancer	Outside	ATP1B1, Intron, NM_001677	-	-
cg14831085	chr15	101991827	0.723	0.462	0.261	0.00799201	0.0100178	13 Heterochromatin	Outside	PCSK6, Intron, NM_002570	PCSK6, Intron, NM_138319	PCSK6, Intron, NM_138321
cg14783993	chr12	87106228	0.481	0.22	0.261	0.001998	0.00464412	05 Strong enhancer	Outside	MGAT4C, 5'UTR, NM_013244	-	-
cg23497020	chr12	50616561	0.665	0.404	0.261	0.00799201	0.0100178	04 Strong enhancer	Outside	LIMA1, Intron, NM_016357	LIMA1, Intron, NM_001113546	LIMA1, 1.5 kb 5' region, NM_001113547
cg00802728	chr12	113906078	0.354	0.093	0.261	0.001998	0.00464412	03 Poised promoter	Island	LHX5, Exon, NM_022363	-	-
cg06928797	chr11	116966698	0.732	0.471	0.261	0.001998	0.00464412	04 Strong enhancer	Shelf	SIK3, Intron, NM_025164	-	-
cg15602298	chr1	157670824	0.843	0.582	0.261	0.00799201	0.0100178	13 Heterochromatin	Outside	FCRL3, 1.5 kb 5' region, NM_052939	-	-
cg08261450	chr12	130384733	0.7	0.438	0.261	0.001998	0.00464412	13 Heterochromatin	Shelf	TMEM132D, Intron, NM_133448	-	-
cg07175433	chr4	21947399	0.707	0.446	0.261	0.001998	0.00464412	13 Heterochromatin	Shelf	KCNIP4, 5'UTR, NM_147182	-	-
cg24335070	chr2	179914863	0.78	0.519	0.261	0.003996	0.0064917	13 Heterochromatin	Outside	CCDC141, 1.5 kb 5' region, NM_173648	-	-
cg24938286	chr6	29631294	0.589	0.328	0.261	0.001998	0.00464412	07 Weak enhancer	Outside	MOG, Intron, NM_206811	MOG, Intron, NM_001008229	MOG, Intron, NM_206812
cg14428878	chr11	89600011	0.817	0.556	0.261	0.001998	0.00464412	13 Heterochromatin	Shore	LOC399940, 10 kb 3' region, NR_038146	TRIM64B, 10 kb 3' region, NM_001164397	-
cg05606331	chr19	38344057	0.875	0.614	0.261	0.003996	0.0064917	13 Heterochromatin	Shore	LOC100631378, 3'UTR, NR_040015	-	-
cg09183124	chr1	173092322	0.817	0.557	0.26	0.001998	0.00464412	04 Strong enhancer	Outside	-	-	-
cg09566023	chr4	48970897	0.677	0.417	0.26	0.00799201	0.0100178	05 Strong enhancer	Outside	-	-	-
cg20271865	chr13	80233182	0.671	0.411	0.26	0.001998	0.00464412	04 Strong enhancer	Outside	-	-	-
cg22361106	chr1	33909497	0.574	0.314	0.26	0.00799201	0.0100178	07 Weak enhancer	Outside	-	-	-
cg19233001	chr1	201346875	0.683	0.423	0.26	0.00799201	0.0100178	12 Polycomb repressed	Outside	TNNT2, 1.5 kb 5' region, NM_000364	TNNT2, 1.5 kb 5' region, NM_001001430	TNNT2, 1.5 kb 5' region, NM_001001432
cg07155422	chr1	12114401	0.68	0.42	0.26	0.00799201	0.0100178	11 Weak transcribed	Outside	TNFRSF8, 10 kb 5' region, NM_001243	-	-
cg14851544	chr14	102438733	0.782	0.522	0.26	0.003996	0.0064917	04 Strong enhancer	Outside	DYNC1H1, Intron 1, NM_001376	-	-
cg05056497	chr21	35899447	0.713	0.453	0.26	0.001998	0.00464412	01 Active promoter	Outside	RCAN1, Intron, NM_004414	RCAN1, 5'UTR, NM_203417	RCAN1, 1.5 kb 5' region, NM_203418
cg21880888	chr1	162602532	0.731	0.471	0.26	0.001998	0.00464412	13 Heterochromatin	Outside	DDR2, 5'UTR, NM_006182	DDR2, 5'UTR, NM_001014796	-
cg07107453	chr1	79114975	0.614	0.354	0.26	0.001998	0.00464412	13 Heterochromatin	Outside	IFI44, 1.5 kb 5' region, NM_006417	IFI44L, 10 kb 3' region, NM_006820	-
cg15300436	chr2	2321787	0.738	0.477	0.26	0.001998	0.00464412	13 Heterochromatin	Outside	MYT1L, 5'UTR, NM_015025	LOC730811, 1.5 kb 5' region, NR_024468	-
cg04376782	chr2	219160001	0.787	0.527	0.26	0.001998	0.00464412	04 Strong enhancer	Shelf	PNKD, Intron, NM_015488	TMBIM1, 10 kb 5' region, NM_022152	-
cg03984209	chr3	55920017	0.776	0.516	0.26	0.001998	0.00464412	06 Weak enhancer	Outside	ERC2, Intron, NM_015576	-	-
cg19256314	chr12	109227236	0.71	0.45	0.26	0.003996	0.0064917	04 Strong enhancer	Outside	SSH1, Intron, NM_018984	SSH1, Intron, NM_001161330	SSH1, 10 kb 5' region, NM_001161331
cg10485752	chr1	26021654	0.746	0.486	0.26	0.003996	0.0064917	05 Strong enhancer	Outside	MAN1C1, Intron, NM_020379	-	-
cg27368606	chr4	186768729	0.695	0.435	0.26	0.003996	0.0064917	04 Strong enhancer	Outside	SORBS2, 5'UTR, NM_021069	-	-
cg19526455	chr17	37787861	0.637	0.377	0.26	0.001998	0.00464412	06 Weak enhancer	Shelf	PPP1R1B, Intron, NM_032192	PPP1R1B, Intron, NM_001242464	PPP1R1B, Intron, NM_181505
cg16881676	chr12	49659618	0.453	0.193	0.26	0.013986	0.0161543	01 Active promoter	Shore	TUBA1C, Intron 1, NM_032704	-	-
cg08768218	chr8	13372482	0.704	0.444	0.26	0.00799201	0.0100178	13 Heterochromatin	Outside	DLC1, 1.5 kb 5' region, NM_182643	DLC1, 1.5 kb 5' region, NM_024767	-
cg26723524	chr7	39775802	0.797	0.537	0.26	0.001998	0.00464412	11 Weak transcribed	Shelf	LINC00265, 5'UTR, NR_026999	-	-
cg00766964	chr13	24693843	0.602	0.343	0.259	0.00799201	0.0100178	12 Polycomb repressed	Outside	-	-	-
cg06530983	chr16	9141883	0.683	0.423	0.259	0.001998	0.00464412	05 Strong enhancer	Outside	-	-	-
cg08811227	chr16	24697468	0.653	0.394	0.259	0.003996	0.0064917	06 Weak enhancer	Outside	-	-	-
cg10705306	chr8	37337008	0.57	0.312	0.259	0.003996	0.0064917	11 Weak transcribed	Outside	-	-	-
cg14310179	chr7	124821736	0.636	0.377	0.259	0.013986	0.0161543	13 Heterochromatin	Outside	-	-	-
cg25032745	chr10	15481694	0.671	0.412	0.259	0.001998	0.00464412	02 Weak promoter	Outside	-	-	-
cg11150074	chr1	200863558	0.658	0.399	0.259	0.00799201	0.0100178	05 Strong enhancer	Shelf	C1orf106, 1.5 kb 5' region, NM_001142569	C1orf106, Intron 1, NM_018265	-
cg12587213	chr1	206589867	0.557	0.298	0.259	0.00799201	0.0100178	09 Transcriptional transition	Outside	SRGAP2, Intron, NM_001170637	SRGAP2, Intron, NM_001042758	SRGAP2, Intron, NM_015326
cg06881898	chr1	95006538	0.575	0.316	0.259	0.003996	0.0064917	01 Active promoter	Shore	F3, Intron, NM_001178096	F3, Intron, NM_001993	-
cg22354724	chr19	46435630	0.734	0.476	0.259	0.001998	0.00464412	13 Heterochromatin	Shelf	NOVA2, 10 kb 3' region, NM_002516	-	-
cg14185201	chr14	79162187	0.615	0.355	0.259	0.001998	0.00464412	13 Heterochromatin	Outside	NRXN3, Intron, NM_004796	-	-
cg00457087	chr1	162602294	0.702	0.443	0.259	0.001998	0.00464412	13 Heterochromatin	Outside	DDR2, 5'UTR, NM_006182	DDR2, 5'UTR, NM_001014796	-
cg19015086	chr22	30817819	0.614	0.355	0.259	0.00799201	0.0100178	05 Strong enhancer	Shore	SEC14L2, Intron, NM_012429	SEC14L2, Intron, NM_001204204	MTFP1, 10 kb 5' region, NM_016498
cg16671674	chr2	142150451	0.718	0.459	0.259	0.001998	0.00464412	13 Heterochromatin	Outside	LRP1B, Intron, NM_018557	-	-
cg16335893	chr12	123634158	0.617	0.359	0.259	0.001998	0.00464412	06 Weak enhancer	Shore	MPHOSPH9, 10 kb 3' region, NM_022782	-	-
cg08397758	chr10	100174852	0.49	0.231	0.259	0.001998	0.00464412	01 Active promoter	Outside	PYROXD2, Exon 1, NM_032709	HPS1, 1.5 kb 3' region, NM_000195	-
cg25773695	chr1	116191656	0.646	0.387	0.259	0.00799201	0.0100178	09 Transcriptional transition	Outside	VANGL1, 5'UTR, NM_138959	VANGL1, 5'UTR, NM_001172411	VANGL1, 5'UTR, NM_001172412
cg21895593	chr7	138917733	0.449	0.19	0.259	0.001998	0.00464412	04 Strong enhancer	Shore	UBN2, Intron 1, NM_173569	-	-
cg11874426	chr11	118781730	0.692	0.433	0.259	0.023976	0.0263924	04 Strong enhancer	Island	BCL9L, 1.5 kb 5' region, NM_182557	MIR4492, 1.5 kb 3' region, NR_039713	-
cg19989498	chr10	87336966	0.791	0.532	0.259	0.001998	0.00464412	13 Heterochromatin	Outside	LOC100507470, 1.5 kb 5' region, NR_038986	-	-
cg00223245	chr3	64307529	0.584	0.326	0.258	0.001998	0.00464412	07 Weak enhancer	Outside	-	-	-
cg01233897	chr5	56060090	0.698	0.44	0.258	0.003996	0.0064917	06 Weak enhancer	Outside	-	-	-
cg08604594	chr10	33798230	0.64	0.382	0.258	0.001998	0.00464412	05 Strong enhancer	Outside	-	-	-
cg13868001	chr13	65297896	0.766	0.508	0.258	0.001998	0.00464412	05 Strong enhancer	Outside	-	-	-
cg20238308	chr12	80836628	0.756	0.498	0.258	0.001998	0.00464412	06 Weak enhancer	Outside	PTPRQ, 1.5 kb 5' region, NM_001145026	-	-
cg07387634	chr1	95006321	0.578	0.32	0.258	0.003996	0.0064917	01 Active promoter	Shore	F3, Intron, NM_001178096	F3, Intron, NM_001993	-
cg26194092	chr1	15819329	0.69	0.433	0.258	0.023976	0.0263924	13 Heterochromatin	Outside	CASP9, 3'UTR, NM_001229	CASP9, 3'UTR, NM_032996	CELA2B, 1.5 kb 3' region, NM_015849
cg13207733	chr7	45232210	0.718	0.461	0.258	0.001998	0.00464412	12 Polycomb repressed	Outside	RAMP3, 10 kb 3' region, NM_005856	-	-
cg26015539	chr6	10841570	0.553	0.295	0.258	0.001998	0.00464412	12 Polycomb repressed	Shelf	MAK, 10 kb 5' region, NM_005906	MAK, 10 kb 5' region, NM_001242385	MAK, 10 kb 5' region, NM_001242957
cg01287218	chr3	108476277	0.765	0.508	0.258	0.001998	0.00464412	13 Heterochromatin	Outside	RETNLB, 1.5 kb 5' region, NM_032579	-	-
cg27614534	chr18	56296495	0.508	0.25	0.258	0.013986	0.0161543	06 Weak enhancer	Outside	ALPK2, 1.5 kb 5' region, NM_052947	-	-
cg18098079	chr3	109035382	0.539	0.28	0.258	0.013986	0.0161543	13 Heterochromatin	Outside	DPPA2, 1.5 kb 5' region, NM_138815	DPPA4, 10 kb 3' region, NM_018189	-
cg00028014	chr2	201601405	0.642	0.384	0.258	0.023976	0.0263924	13 Heterochromatin	Outside	AOX2P, 5'UTR, NR_001557	LOC100507140, 10 kb 5' region, NR_037886	-
cg08690379	chr2	233250570	0.644	0.386	0.258	0.035964	0.0387729	03 Poised promoter	Shore	ECEL1P2, 3'UTR, NR_028501	ALPP, 10 kb 3' region, NM_001632	-
cg03831289	chr5	90624792	0.407	0.15	0.257	0.001998	0.00464412	13 Heterochromatin	Outside	-	-	-
cg08695416	chr2	43309969	0.563	0.306	0.257	0.00799201	0.0100178	04 Strong enhancer	Outside	-	-	-
cg16775095	chr15	66947065	0.497	0.239	0.257	0.035964	0.0387729	12 Polycomb repressed	Shore	-	-	-
cg21244580	chr8	79934475	0.724	0.466	0.257	0.003996	0.0064917	05 Strong enhancer	Outside	-	-	-
cg27034294	chr10	29448871	0.79	0.534	0.257	0.00799201	0.0100178	05 Strong enhancer	Outside	-	-	-
cg27093944	chr2	242908217	0.577	0.32	0.257	0.003996	0.0064917	13 Heterochromatin	Outside	-	-	-
cg27594683	chr6	7468944	0.715	0.458	0.257	0.001998	0.00464412	04 Strong enhancer	Outside	-	-	-
cg10374523	chr6	118620466	0.773	0.516	0.257	0.001998	0.00464412	13 Heterochromatin	Outside	SLC35F1, Intron, NM_001029858	-	-
cg05789250	chr6	31804305	0.669	0.411	0.257	0.013986	0.0161543	01 Active promoter	Shore	C6orf48, 5'UTR, NM_001040437	C6orf48, 5'UTR, NM_001040438	SNORD52, 1.5 kb 5' region, NR_002742
cg21139587	chr1	201455369	0.647	0.39	0.257	0.00799201	0.0100178	10 Transcriptional elongation	Outside	CSRP1, Intron, NM_001193571	CSRP1, Intron, NM_001193570	CSRP1, Intron, NM_004078
cg11847468	chr10	3825030	0.469	0.212	0.257	0.001998	0.00464412	01 Active promoter	Shore	KLF6, Intron, NM_001300	KLF6, Intron, NM_001160125	KLF6, Intron, NM_001160124
cg19098619	chr2	167193694	0.708	0.451	0.257	0.001998	0.00464412	13 Heterochromatin	Outside	SCN9A, 5'UTR, NM_002977	-	-
cg00375025	chr3	155860931	0.761	0.505	0.257	0.001998	0.00464412	12 Polycomb repressed	Outside	KCNAB1, 5'UTR, NM_003471	KCNAB1, Intron 1, NM_172160	-
cg10773016	chr4	6690811	0.439	0.182	0.257	0.001998	0.00464412	05 Strong enhancer	Outside	S100P, 10 kb 5' region, NM_005980	-	-
cg03509079	chr16	26031137	0.684	0.427	0.257	0.001998	0.00464412	13 Heterochromatin	Outside	HS3ST4, Intron 1, NM_006040	-	-
cg06159269	chr1	8767346	0.61	0.352	0.257	0.023976	0.0263924	06 Weak enhancer	Shelf	RERE, 5'UTR, NM_012102	RERE, 5'UTR, NM_001042681	-
cg16810293	chr3	149095742	0.673	0.416	0.257	0.00799201	0.0100178	04 Strong enhancer	Outside	TM4SF1, 1.5 kb 5' region, NM_014220	-	-
cg07859753	chr13	96300256	0.656	0.4	0.257	0.001998	0.00464412	13 Heterochromatin	Shelf	DZIP1, 10 kb 5' region, NM_014934	DZIP1, 10 kb 5' region, NM_198968	-
cg02965895	chr11	5020171	0.737	0.48	0.257	0.001998	0.00464412	13 Heterochromatin	Outside	MMP26, 10 kb 3' region, NM_021801	OR51L1, TSS-200, NM_001004755	-
cg15541170	chr2	238224256	0.732	0.475	0.257	0.003996	0.0064917	12 Polycomb repressed	Outside	COL6A3, 10 kb 3' region, NM_057167	COL6A3, 10 kb 3' region, NM_057166	COL6A3, 10 kb 3' region, NM_004369
cg21301258	chr21	35898716	0.688	0.431	0.257	0.003996	0.0064917	01 Active promoter	Outside	RCAN1, Intron, NM_203418	RCAN1, Intron, NM_004414	RCAN1, 5'UTR, NM_203417
cg07374109	chr12	131645152	0.599	0.342	0.257	0.00799201	0.0100178	13 Heterochromatin	Shelf	LOC116437, 10 kb 5' region, NR_026670	-	-
cg07951728	chr16	86331812	0.729	0.472	0.257	0.001998	0.00464412	12 Polycomb repressed	Outside	LOC146513, 10 kb 3' region, NR_038438	-	-
cg03815913	chr12	20124700	0.711	0.455	0.256	0.001998	0.00464412	13 Heterochromatin	Outside	-	-	-
cg06736000	chr2	242875902	0.741	0.486	0.256	0.013986	0.0161543	13 Heterochromatin	Shore	-	-	-
cg16144799	chr2	66892641	0.74	0.484	0.256	0.013986	0.0161543	13 Heterochromatin	Outside	-	-	-
cg17473377	chr17	76588699	0.873	0.617	0.256	0.001998	0.00464412	05 Strong enhancer	Outside	-	-	-
cg19870626	chr1	175889702	0.756	0.5	0.256	0.001998	0.00464412	13 Heterochromatin	Outside	-	-	-
cg12656312	chr11	6024265	0.587	0.331	0.256	0.001998	0.00464412	13 Heterochromatin	Outside	OR56A4, Exon 1, NM_001005179	-	-
cg06150772	chr17	77300673	0.78	0.524	0.256	0.001998	0.00464412	12 Polycomb repressed	Outside	RBFOX3, 5'UTR, NM_001082575	-	-
cg12142354	chr12	108733274	0.565	0.309	0.256	0.001998	0.00464412	12 Polycomb repressed	Outside	CMKLR1, 1.5 kb 5' region, NM_001142344	CMKLR1, 1.5 kb 5' region, NM_001142343	CMKLR1, 1.5 kb 5' region, NM_004072
cg21185662	chr12	45662796	0.636	0.38	0.256	0.00799201	0.0100178	04 Strong enhancer	Outside	ANO6, Intron, NM_001142680	ANO6, Intron 1, NM_001142679	ANO6, Intron 1, NM_001204803
cg25340973	chr13	48574636	0.519	0.263	0.256	0.00799201	0.0100178	01 Active promoter	Shore	SUCLA2, Intron, NM_003850	-	-
cg07503203	chr8	2005939	0.811	0.555	0.256	0.00799201	0.0100178	13 Heterochromatin	Shore	MYOM2, Intron, NM_003970	-	-
cg02085507	chr19	6739191	0.368	0.111	0.256	0.00799201	0.0100178	04 Strong enhancer	Shore	TRIP10, 1.5 kb 5' region, NM_004240	GPR108, 10 kb 5' region, NM_001080452	-
cg07232003	chr10	28971330	0.748	0.492	0.256	0.023976	0.0263924	11 Weak transcribed	Outside	BAMBI, Exon, NM_012342	-	-
cg15742818	chr17	25913454	0.797	0.541	0.256	0.001998	0.00464412	13 Heterochromatin	Outside	KSR1, Intron, NM_014238	-	-
cg00483217	chr2	25321916	0.677	0.421	0.256	0.003996	0.0064917	07 Weak enhancer	Outside	EFR3B, Intron, NM_014971	-	-
cg08923594	chr1	7462175	0.654	0.398	0.256	0.00799201	0.0100178	05 Strong enhancer	Outside	CAMTA1, Intron, NM_015215	-	-
cg25305879	chr2	106814629	0.703	0.448	0.256	0.013986	0.0161543	13 Heterochromatin	Shelf	UXS1, 10 kb 5' region, NM_025076	UXS1, 10 kb 5' region, NM_001253875	UXS1, 10 kb 5' region, NR_045607
cg13578841	chr15	57719921	0.693	0.436	0.256	0.00799201	0.0100178	07 Weak enhancer	Outside	CGNL1, 5'UTR, NM_032866	CGNL1, 5'UTR, NM_001252335	-
cg17598358	chr6	38275382	0.696	0.44	0.256	0.001998	0.00464412	13 Heterochromatin	Outside	BTBD9, Intron, NM_052893	BTBD9, Intron, NM_152733	BTBD9, Intron, NM_001172418
cg13800802	chr9	98619665	0.628	0.372	0.256	0.00799201	0.0100178	06 Weak enhancer	Outside	LINC00476, 3'UTR, NR_023390	-	-
cg12201043	chr7	156332977	0.699	0.443	0.256	0.001998	0.00464412	13 Heterochromatin	Outside	LINC00244, 1.5 kb 5' region, NR_024119	-	-
cg02309230	chr6	4612063	0.723	0.468	0.255	0.001998	0.00464412	13 Heterochromatin	Outside	-	-	-
cg12519676	chr4	174912209	0.566	0.311	0.255	0.003996	0.0064917	13 Heterochromatin	Outside	-	-	-
cg14766603	chr5	24382152	0.675	0.42	0.255	0.00799201	0.0100178	13 Heterochromatin	Outside	-	-	-
cg16503933	chr6	105958177	0.683	0.428	0.255	0.001998	0.00464412	13 Heterochromatin	Outside	-	-	-
cg16710604	chr15	33424751	0.557	0.302	0.255	0.003996	0.0064917	06 Weak enhancer	Outside	-	-	-
cg26306329	chr4	124400195	0.665	0.409	0.255	0.001998	0.00464412	13 Heterochromatin	Outside	-	-	-
cg02609279	chr2	182325951	0.694	0.439	0.255	0.001998	0.00464412	13 Heterochromatin	Shelf	ITGA4, Intron, NM_000885	-	-
cg17087499	chr1	237706763	0.633	0.378	0.255	0.001998	0.00464412	13 Heterochromatin	Outside	RYR2, Intron, NM_001035	-	-
cg00589251	chr3	132036381	0.575	0.32	0.255	0.003996	0.0064917	04 Strong enhancer	Outside	ACPP, Exon 1, NM_001099	ACPP, Exon 1, NM_001134194	-
cg26010412	chr14	47513773	0.769	0.514	0.255	0.001998	0.00464412	13 Heterochromatin	Outside	MDGA2, Intron, NM_001113498	MDGA2, Intron, NM_182830	-
cg13628022	chr9	124726046	0.696	0.441	0.255	0.001998	0.00464412	01 Active promoter	Outside	TTLL11, Intron, NM_001139442	-	-
cg09829263	chr13	49066968	0.642	0.387	0.255	0.003996	0.0064917	06 Weak enhancer	Outside	RCBTB2, Intron, NM_001268	-	-
cg22031873	chr4	143765656	0.724	0.469	0.255	0.00799201	0.0100178	13 Heterochromatin	Shore	INPP4B, 5'UTR, NM_003866	INPP4B, 5'UTR, NM_001101669	-
cg08808720	chr2	149639913	0.752	0.498	0.255	0.001998	0.00464412	12 Polycomb repressed	Outside	KIF5C, Intron 1, NM_004522	-	-
cg20528780	chr3	169118836	0.61	0.355	0.255	0.003996	0.0064917	13 Heterochromatin	Outside	MECOM, Intron, NM_004991	MECOM, 5'UTR, NM_001205194	-
cg26661922	chr16	69951819	0.665	0.41	0.255	0.001998	0.00464412	05 Strong enhancer	Outside	WWP2, Intron, NM_007014	WWP2, 10 kb 5' region, NM_199424	WWP2, 10 kb 3' region, NM_199423
cg07743231	chr19	40940181	0.663	0.408	0.255	0.003996	0.0064917	02 Weak promoter	Shore	SERTAD1, 10 kb 5' region, NM_013376	SERTAD3, 10 kb 3' region, NM_203344	SERTAD3, 10 kb 3' region, NM_013368
cg23449588	chr4	71063845	0.721	0.466	0.255	0.001998	0.00464412	13 Heterochromatin	Outside	ODAM, Exon, NM_017855	-	-
cg03484180	chr3	49967516	0.487	0.232	0.255	0.001998	0.00464412	04 Strong enhancer	Shore	MON1A, 1.5 kb 5' region, NM_032355	MON1A, 1.5 kb 5' region, NM_001142501	RBM6, 10 kb 5' region, NM_005777
cg23162598	chr7	157345745	0.431	0.177	0.255	0.035964	0.0387729	13 Heterochromatin	Shore	PTPRN2, Intron, NM_130843	PTPRN2, Intron, NM_130842	PTPRN2, Intron, NM_002847
cg19673155	chr10	72995180	0.644	0.39	0.255	0.003996	0.0064917	12 Polycomb repressed	Outside	UNC5B, Intron 1, NM_170744	UNC5B, Intron 1, NM_001244889	-
cg16907514	chr14	56046097	0.489	0.234	0.255	0.001998	0.00464412	01 Active promoter	Shore	KTN1-AS1, 3'UTR, NR_027123	KTN1, 1.5 kb 5' region, NM_001079522	KTN1, 1.5 kb 5' region, NM_182926
cg15309751	chrX	3734338	0.662	0.407	0.255	0.023976	0.0263924	04 Strong enhancer	Island	LOC389906, 1.5 kb 3' region, NR_034031	-	-
cg01517740	chr8	65291989	0.447	0.192	0.255	0.00799201	0.0100178	12 Polycomb repressed	Shore	LOC100130155, 1.5 kb 3' region, NR_034102	LOC100130155, 1.5 kb 3' region, NR_034103	MIR124-2, 1.5 kb 3' region, NR_029669
cg09390594	chr14	62028790	0.664	0.409	0.255	0.001998	0.00464412	04 Strong enhancer	Outside	FLJ22447, 10 kb 5' region, NR_039985	-	-
cg04111102	chr1	66153793	0.586	0.332	0.254	0.00799201	0.0100178	08 Insulator	Outside	-	-	-
cg06810231	chr14	51906821	0.704	0.45	0.254	0.00799201	0.0100178	13 Heterochromatin	Outside	-	-	-
cg07401819	chr16	75766862	0.656	0.402	0.254	0.00799201	0.0100178	13 Heterochromatin	Outside	-	-	-
cg09140531	chr6	48078913	0.707	0.454	0.254	0.00799201	0.0100178	04 Strong enhancer	Outside	-	-	-
cg09981830	chr7	55376097	0.704	0.45	0.254	0.013986	0.0161543	13 Heterochromatin	Outside	-	-	-
cg11284959	chr5	86205514	0.801	0.548	0.254	0.001998	0.00464412	06 Weak enhancer	Outside	-	-	-
cg12789884	chr3	175554436	0.683	0.429	0.254	0.001998	0.00464412	13 Heterochromatin	Outside	-	-	-
cg15753546	chr2	12626486	0.726	0.472	0.254	0.001998	0.00464412	06 Weak enhancer	Outside	-	-	-
cg19051802	chr17	35242755	0.701	0.447	0.254	0.001998	0.00464412	12 Polycomb repressed	Outside	-	-	-
cg11229273	chr3	57015100	0.756	0.502	0.254	0.00799201	0.0100178	05 Strong enhancer	Outside	ARHGEF3, Intron, NM_001128615	-	-
cg04922971	chr13	38172802	0.723	0.468	0.254	0.003996	0.0064917	06 Weak enhancer	Outside	POSTN, Exon 1, NM_001135936	POSTN, Exon 1, NM_001135935	POSTN, Exon 1, NM_006475
cg17183770	chr3	170079337	0.759	0.505	0.254	0.013986	0.0161543	06 Weak enhancer	Shelf	SKIL, Intron, NM_001145098	SKIL, Intron, NM_005414	SKIL, Intron 1, NM_001145097
cg10852698	chr6	46375851	0.699	0.445	0.254	0.001998	0.00464412	13 Heterochromatin	Outside	RCAN2, Intron, NM_001251973	RCAN2, Intron, NM_001251974	-
cg07209298	chr1	196795942	0.505	0.25	0.254	0.001998	0.00464412	13 Heterochromatin	Outside	CFHR1, Intron, NM_002113	-	-
cg21025142	chr11	6914388	0.61	0.356	0.254	0.001998	0.00464412	13 Heterochromatin	Outside	OR2D2, 1.5 kb 5' region, NM_003700	-	-
cg15625495	chr1	151163315	0.443	0.189	0.254	0.035964	0.0387729	01 Active promoter	Outside	VPS72, 1.5 kb 5' region, NM_005997	PIP5K1A, 10 kb 5' region, NM_001135638	PIP5K1A, 10 kb 5' region, NM_001135637
cg06568535	chr3	29323041	0.584	0.33	0.254	0.001998	0.00464412	01 Active promoter	Outside	RBMS3, 5'UTR, NM_014483	RBMS3, 5'UTR, NM_001177711	RBMS3, 5'UTR, NM_001177712
cg02586712	chr15	42249568	0.789	0.535	0.254	0.001998	0.00464412	10 Transcriptional elongation	Outside	EHD4, Intron, NM_139265	-	-
cg08461352	chr8	58910390	0.786	0.531	0.254	0.001998	0.00464412	06 Weak enhancer	Shelf	FAM110B, 5'UTR, NM_147189	-	-
cg25952192	chr18	21656373	0.546	0.292	0.254	0.001998	0.00464412	08 Insulator	Outside	TTC39C, Intron, NM_153211	TTC39C, Intron, NM_001135993	-
cg17343253	chr4	185016263	0.646	0.392	0.254	0.003996	0.0064917	12 Polycomb repressed	Shelf	ENPP6, Intron, NM_153343	-	-
cg06349851	chr3	64193179	0.672	0.418	0.254	0.035964	0.0387729	11 Weak transcribed	Outside	PRICKLE2, 5'UTR, NM_198859	-	-
cg13145293	chr15	89090194	0.83	0.576	0.254	0.00799201	0.0100178	02 Weak promoter	Outside	DET1, 1.5 kb 5' region, NR_026645	DET1, 1.5 kb 5' region, NM_001144074	DET1, 1.5 kb 5' region, NM_017996
cg06341590	chr4	57624430	0.822	0.569	0.253	0.001998	0.00464412	05 Strong enhancer	Outside	-	-	-
cg08381562	chr13	27017052	0.707	0.454	0.253	0.001998	0.00464412	13 Heterochromatin	Outside	-	-	-
cg10606176	chr4	129482096	0.797	0.544	0.253	0.003996	0.0064917	13 Heterochromatin	Outside	-	-	-
cg12224508	chr2	28589781	0.464	0.211	0.253	0.013986	0.0161543	11 Weak transcribed	Outside	-	-	-
cg16728651	chr6	55767864	0.749	0.496	0.253	0.001998	0.00464412	13 Heterochromatin	Outside	-	-	-
cg17095489	chr8	128264281	0.511	0.257	0.253	0.003996	0.0064917	05 Strong enhancer	Outside	-	-	-
cg18625916	chr10	3929102	0.79	0.537	0.253	0.001998	0.00464412	04 Strong enhancer	Outside	-	-	-
cg19619014	chr8	37250929	0.608	0.354	0.253	0.003996	0.0064917	06 Weak enhancer	Outside	-	-	-
cg19959041	chr11	115451984	0.598	0.346	0.253	0.003996	0.0064917	13 Heterochromatin	Outside	-	-	-
cg22539744	chr3	64476369	0.729	0.476	0.253	0.003996	0.0064917	12 Polycomb repressed	Outside	-	-	-
cg24796998	chr17	70383844	0.632	0.379	0.253	0.001998	0.00464412	07 Weak enhancer	Outside	-	-	-
cg14014731	chr9	19378678	0.67	0.417	0.253	0.00799201	0.0100178	04 Strong enhancer	Shore	RPS6, Intron, NM_001010	DENND4C, 10 kb 3' region, NM_017925	-
cg15129815	chr18	72102995	0.753	0.499	0.253	0.00799201	0.0100178	13 Heterochromatin	Outside	FAM69C, 3'UTR, NM_001044369	-	-
cg03229158	chr7	130009419	0.593	0.34	0.253	0.001998	0.00464412	07 Weak enhancer	Outside	CPA5, 1.5 kb 3' region, NM_001127442	CPA5, 1.5 kb 3' region, NM_001127441	CPA5, 1.5 kb 3' region, NM_080385
cg01546047	chr4	1167408	0.727	0.473	0.253	0.023976	0.0263924	12 Polycomb repressed	Shore	SPON2, 5'UTR, NM_001199021	SPON2, 1.5 kb 5' region, NM_001128325	SPON2, 1.5 kb 5' region, NM_012445
cg22785561	chr4	46923364	0.757	0.505	0.253	0.001998	0.00464412	13 Heterochromatin	Outside	GABRA4, 3'UTR, NM_001204267	GABRA4, 3'UTR, NM_001204266	GABRA4, 3'UTR, NM_000809
cg06952310	chr19	19327989	0.71	0.456	0.253	0.001998	0.00464412	12 Polycomb repressed	Outside	NCAN, Intron, NM_004386	-	-
cg05884705	chr15	40600098	0.615	0.363	0.253	0.003996	0.0064917	08 Insulator	Outside	PLCB2, 5'UTR, NM_004573	-	-
cg07475654	chr2	219151443	0.584	0.331	0.253	0.003996	0.0064917	04 Strong enhancer	Outside	PNKD, Intron, NM_015488	TMBIM1, 5'UTR, NM_022152	-
cg07235577	chr8	51039470	0.781	0.529	0.253	0.001998	0.00464412	13 Heterochromatin	Outside	SNTG1, 5'UTR, NM_018967	-	-
cg11222127	chr12	113905209	0.371	0.118	0.253	0.001998	0.00464412	03 Poised promoter	Island	LHX5, Exon, NM_022363	-	-
cg06637330	chr5	3587850	0.639	0.387	0.253	0.001998	0.00464412	13 Heterochromatin	Shelf	IRX1, 10 kb 5' region, NM_024337	-	-
cg25139843	chr11	26353093	0.694	0.441	0.253	0.003996	0.0064917	12 Polycomb repressed	Shore	ANO3, 1.5 kb 5' region, NM_031418	-	-
cg12044693	chr6	80873768	0.766	0.513	0.253	0.00799201	0.0100178	04 Strong enhancer	Outside	BCKDHB, Intron, NM_183050	BCKDHB, Intron, NM_000056	-
cg16909914	chr8	101554638	0.772	0.519	0.253	0.001998	0.00464412	04 Strong enhancer	Outside	ANKRD46, 5'UTR, NM_198401	-	-
cg21532636	chr22	36001054	0.724	0.471	0.253	0.001998	0.00464412	07 Weak enhancer	Outside	MB, 10 kb 3' region, NM_203378	MB, 10 kb 3' region, NM_203377	MB, 10 kb 3' region, NM_005368
cg16971273	chr6	29634335	0.66	0.407	0.253	0.001998	0.00464412	11 Weak transcribed	Outside	MOG, Intron, NM_206811	MOG, Intron, NM_001008229	MOG, Intron, NM_001170418
cg04360675	chr4	90630121	0.643	0.392	0.252	0.013986	0.0161543	13 Heterochromatin	Outside	-	-	-
cg12350474	chr17	46578475	0.529	0.277	0.252	0.001998	0.00464412	13 Heterochromatin	Outside	-	-	-
cg12882999	chr14	30832908	0.699	0.448	0.252	0.023976	0.0263924	13 Heterochromatin	Outside	-	-	-
cg22438006	chr18	53445071	0.667	0.414	0.252	0.001998	0.00464412	11 Weak transcribed	Shelf	-	-	-
cg23829395	chr12	46796952	0.625	0.372	0.252	0.001998	0.00464412	05 Strong enhancer	Outside	-	-	-
cg24831725	chr20	56025556	0.746	0.495	0.252	0.00799201	0.0100178	12 Polycomb repressed	Outside	-	-	-
cg27023962	chr13	50909274	0.808	0.556	0.252	0.001998	0.00464412	13 Heterochromatin	Outside	-	-	-
cg11964613	chrX	2882332	0.623	0.371	0.252	0.023976	0.0263924	13 Heterochromatin	Outside	ARSE, 5'UTR, NM_000047	-	-
cg14830002	chr1	247616685	0.71	0.458	0.252	0.001998	0.00464412	13 Heterochromatin	Shore	OR2B11, 1.5 kb 5' region, NM_001004492	NLRP3, 10 kb 3' region, NM_001079821	NLRP3, 10 kb 3' region, NM_001127461
cg05038152	chr10	90345355	0.701	0.449	0.252	0.001998	0.00464412	13 Heterochromatin	Shelf	LIPJ, 1.5 kb 5' region, NM_001010939	RNLS, 10 kb 5' region, NM_018363	RNLS, 10 kb 5' region, NM_001031709
cg02133070	chr4	104637627	0.809	0.557	0.252	0.001998	0.00464412	13 Heterochromatin	Shelf	TACR3, Intron, NM_001059	-	-
cg22542731	chr2	128440273	0.78	0.528	0.252	0.00799201	0.0100178	12 Polycomb repressed	Outside	LIMS2, 1.5 kb 5' region, NM_001161404	LIMS2, 10 kb 5' region, NM_001136037	LIMS2, 10 kb 5' region, NM_001161403
cg27475652	chr8	24774726	0.752	0.5	0.252	0.001998	0.00464412	12 Polycomb repressed	Shelf	NEFM, Exon, NM_005382	NEFM, Exon, NM_001105541	-
cg04747619	chr8	6914837	0.566	0.314	0.252	0.001998	0.00464412	13 Heterochromatin	Outside	DEFA5, 1.5 kb 5' region, NM_021010	-	-
cg09983301	chr2	69404830	0.709	0.457	0.252	0.001998	0.00464412	07 Weak enhancer	Outside	ANTXR1, Intron, NM_032208	ANTXR1, 10 kb 3' region, NM_053034	-
cg27118080	chr6	159618363	0.791	0.539	0.252	0.023976	0.0263924	13 Heterochromatin	Outside	FNDC1, Intron 1, NM_032532	-	-
cg19474546	chr14	35999001	0.65	0.398	0.252	0.001998	0.00464412	12 Polycomb repressed	Shelf	INSM2, 10 kb 5' region, NM_032594	RALGAPA1, 10 kb 3' region, NM_014990	RALGAPA1, 10 kb 3' region, NM_194301
cg24681125	chr2	154725149	0.735	0.483	0.252	0.001998	0.00464412	13 Heterochromatin	Shelf	GALNT13, 10 kb 5' region, NM_052917	-	-
cg27227156	chr11	114430284	0.784	0.532	0.252	0.00799201	0.0100178	13 Heterochromatin	Outside	FAM55A, 5'UTR, NM_152315	-	-
cg04362711	chr16	88564246	0.745	0.493	0.252	0.00799201	0.0100178	11 Weak transcribed	Island	ZFPM1, Intron, NM_153813	-	-
cg16697850	chr7	141946927	0.722	0.47	0.252	0.001998	0.00464412	13 Heterochromatin	Outside	MOXD2P, 1.5 kb 5' region, NR_024346	PRSS58, 10 kb 3' region, NM_001001317	-
cg16347123	chr7	134091997	0.675	0.424	0.251	0.001998	0.00464412	12 Polycomb repressed	Outside	-	-	-
cg16424945	chr15	52274432	0.668	0.417	0.251	0.00799201	0.0100178	04 Strong enhancer	Outside	-	-	-
cg24825028	chr12	93023780	0.696	0.445	0.251	0.001998	0.00464412	13 Heterochromatin	Outside	-	-	-
cg04756577	chr8	30853563	0.798	0.547	0.251	0.001998	0.00464412	13 Heterochromatin	Outside	PURG, 3'UTR, NM_001015508	-	-
cg14206882	chr1	209602954	0.802	0.55	0.251	0.001998	0.00464412	01 Active promoter	Outside	MIR205HG, Intron, NM_001104548	MIR205, 10 kb 5' region, NR_029622	-
cg21527370	chr6	109750589	0.771	0.52	0.251	0.001998	0.00464412	11 Weak transcribed	Outside	PPIL6, Intron, NM_001111298	PPIL6, Intron, NM_173672	-
cg11034802	chr4	37241375	0.65	0.399	0.251	0.001998	0.00464412	13 Heterochromatin	Shelf	KIAA1239, 10 kb 5' region, NM_001144990	MIR4801, 10 kb 3' region, NR_039965	-
cg11071202	chr14	88462553	0.712	0.461	0.251	0.003996	0.0064917	13 Heterochromatin	Shelf	GALC, 10 kb 5' region, NM_001201401	GALC, 10 kb 5' region, NM_001201402	GALC, 10 kb 5' region, NM_000153
cg19653783	chr4	93443137	0.759	0.507	0.251	0.001998	0.00464412	13 Heterochromatin	Outside	GRID2, Intron 1, NM_001510	-	-
cg18307912	chr17	42856772	0.614	0.363	0.251	0.001998	0.00464412	02 Weak promoter	Island	ADAM11, Intron, NM_002390	-	-
cg22008551	chr19	46452988	0.77	0.52	0.251	0.001998	0.00464412	13 Heterochromatin	Shelf	NOVA2, Intron, NM_002516	-	-
cg09874127	chr3	49851438	0.665	0.414	0.251	0.00799201	0.0100178	01 Active promoter	Outside	UBA7, 1.5 kb 5' region, NM_003335	FAM212A, 10 kb 3' region, NM_203370	-
cg23878264	chr6	132910944	0.759	0.508	0.251	0.001998	0.00464412	13 Heterochromatin	Outside	TAAR5, 1.5 kb 5' region, NM_003967	-	-
cg26983544	chr5	78784023	0.711	0.46	0.251	0.013986	0.0161543	13 Heterochromatin	Outside	HOMER1, Intron, NM_004272	-	-
cg19077806	chr2	183244217	0.709	0.458	0.251	0.003996	0.0064917	13 Heterochromatin	Outside	PDE1A, Intron, NM_005019	PDE1A, Intron, NM_001003683	-
cg00321288	chr12	87232691	0.457	0.206	0.251	0.001998	0.00464412	13 Heterochromatin	Outside	MGAT4C, 1.5 kb 5' region, NM_013244	-	-
cg21331386	chr17	73449359	0.813	0.563	0.251	0.001998	0.00464412	11 Weak transcribed	Shelf	KIAA0195, 10 kb 5' region, NM_014738	-	-
cg14479377	chr9	138742729	0.572	0.322	0.251	0.003996	0.0064917	10 Transcriptional elongation	Outside	CAMSAP1, Intron, NM_015447	-	-
cg00912772	chr12	95594565	0.746	0.495	0.251	0.001998	0.00464412	04 Strong enhancer	Outside	FGD6, Intron, NM_018351	-	-
cg11584098	chr5	115914998	0.711	0.46	0.251	0.013986	0.0161543	13 Heterochromatin	Shelf	SEMA6A, 10 kb 5' region, NM_020796	-	-
cg24878051	chr1	3305114	0.744	0.494	0.251	0.001998	0.00464412	12 Polycomb repressed	Shore	PRDM16, Intron, NM_022114	PRDM16, Intron, NM_199454	-
cg08160224	chr11	62248458	0.663	0.412	0.251	0.003996	0.0064917	13 Heterochromatin	Outside	AHNAK, Intron, NM_024060	-	-
cg14783123	chr8	68022261	0.805	0.554	0.251	0.001998	0.00464412	11 Weak transcribed	Outside	CSPP1, Intron, NM_024790	-	-
cg10994223	chr11	5706252	0.37	0.119	0.251	0.003996	0.0064917	01 Active promoter	Outside	TRIM5, 5'UTR, NM_033034	TRIM5, 5'UTR, NM_033093	TRIM5, 5'UTR, NM_033092
cg10713589	chr4	119989951	0.874	0.623	0.251	0.001998	0.00464412	04 Strong enhancer	Outside	SYNPO2, 10 kb 3' region, NM_133477	-	-
cg06708133	chr19	50667800	0.782	0.531	0.251	0.001998	0.00464412	13 Heterochromatin	Shore	IZUMO2, 1.5 kb 5' region, NM_152358	-	-
cg22461201	chr5	31798796	0.676	0.425	0.251	0.013986	0.0161543	13 Heterochromatin	Outside	PDZD2, 1.5 kb 5' region, NM_178140	-	-
cg16431978	chr21	31797931	0.776	0.525	0.251	0.001998	0.00464412	13 Heterochromatin	Outside	KRTAP13-3, Exon 1, NM_181622	KRTAP13-4, 10 kb 5' region, NM_181600	-
cg16908552	chr1	231174152	0.722	0.471	0.251	0.003996	0.0064917	02 Weak promoter	Shore	FAM89A, Intron, NM_198552	-	-
cg16704590	chr20	47896768	0.517	0.266	0.251	0.003996	0.0064917	04 Strong enhancer	Shore	ZNFX1-AS1, 5'UTR, NR_003604	ZNFX1-AS1, 5'UTR, NR_003606	ZNFX1-AS1, 5'UTR, NR_003605
cg23590187	chr7	29686097	0.807	0.555	0.251	0.001998	0.00464412	13 Heterochromatin	Shelf	LOC646762, 3'UTR, NR_024278	-	-
cg07169660	chr17	41467211	0.744	0.493	0.251	0.001998	0.00464412	04 Strong enhancer	Outside	LOC100130581, 1.5 kb 5' region, NR_027412	LOC100130581, 1.5 kb 5' region, NR_027413	ARL4D, 10 kb 5' region, NM_001661
cg08996597	chr6	130747459	0.63	0.38	0.25	0.035964	0.0387729	06 Weak enhancer	Outside	-	-	-
cg13376120	chr2	208675737	0.618	0.368	0.25	0.001998	0.00464412	04 Strong enhancer	Outside	-	-	-
cg14972827	chr6	17045946	0.73	0.479	0.25	0.003996	0.0064917	07 Weak enhancer	Outside	-	-	-
cg26899012	chr5	86042548	0.736	0.487	0.25	0.001998	0.00464412	13 Heterochromatin	Outside	-	-	-
cg00817885	chrX	105281284	0.851	0.601	0.25	0.035964	0.0387729	12 Polycomb repressed	Outside	SERPINA7, 5'UTR, NM_000354	-	-
cg13916266	chr17	7787657	0.529	0.279	0.25	0.00799201	0.0100178	01 Active promoter	Shore	CHD3, 1.5 kb 5' region, NM_001005271	CHD3, 10 kb 5' region, NM_001005273	CHD3, 10 kb 5' region, NM_005852
cg25381229	chr10	79051955	0.759	0.509	0.25	0.003996	0.0064917	05 Strong enhancer	Outside	KCNMA1, Intron, NM_001014797	KCNMA1, Intron, NM_001161352	KCNMA1, Intron, NM_001161353
cg18986967	chr7	141176263	0.723	0.474	0.25	0.001998	0.00464412	13 Heterochromatin	Outside	LOC100507421, 3'UTR, NM_001195278	-	-
cg23009042	chr3	47603785	0.544	0.294	0.25	0.001998	0.00464412	13 Heterochromatin	Outside	CSPG5, 3'UTR, NM_001206945	CSPG5, 3'UTR, NM_001206944	CSPG5, 3'UTR, NM_001206942
cg20284039	chrX	150339833	0.734	0.484	0.25	0.035964	0.0387729	13 Heterochromatin	Shelf	GPR50, 10 kb 5' region, NM_004224	MIR4330, 10 kb 3' region, NR_036256	-
cg02255484	chr6	41735214	0.576	0.326	0.25	0.003996	0.0064917	05 Strong enhancer	Outside	FRS3, 10 kb 3' region, NM_006653	-	-
cg25437886	chr3	45677345	0.709	0.459	0.25	0.00799201	0.0100178	07 Weak enhancer	Outside	LIMD1, Intron 1, NM_014240	-	-
cg17820022	chr1	2425859	0.818	0.568	0.25	0.013986	0.0161543	07 Weak enhancer	Outside	PLCH2, Intron, NM_014638	-	-
cg00044354	chr1	67389883	0.54	0.29	0.25	0.001998	0.00464412	01 Active promoter	Shore	WDR78, Intron, NM_024763	WDR78, Intron, NM_207014	MIER1, 1.5 kb 5' region, NM_001146110
cg13941978	chr15	65143917	0.608	0.358	0.25	0.003996	0.0064917	05 Strong enhancer	Outside	PLEKHO2, Intron, NM_025201	PLEKHO2, Intron 1, NM_001195059	-
cg03019219	chr6	29275070	0.624	0.374	0.25	0.001998	0.00464412	13 Heterochromatin	Outside	OR14J1, Exon 1, NM_030946	-	-
cg12549411	chr21	41032863	0.745	0.495	0.25	0.001998	0.00464412	13 Heterochromatin	Outside	B3GALT5, Exon, NM_033173	B3GALT5, Exon, NM_033172	B3GALT5, Exon, NM_033171
cg02837456	chr11	94500611	0.669	0.419	0.25	0.003996	0.0064917	04 Strong enhancer	Shore	AMOTL1, 1.5 kb 5' region, NM_130847	-	-
cg00920139	chr8	22455472	0.575	0.326	0.25	0.003996	0.0064917	04 Strong enhancer	Shore	PDLIM2, 3'UTR, NM_176871	C8orf58, 10 kb 5' region, NM_173686	C8orf58, 10 kb 5' region, NM_001013842
cg06797253	chr22	45022474	0.479	0.228	0.25	0.013986	0.0161543	14 Repetitive/CNV	Outside	LINC00229, 1.5 kb 5' region, NR_044991	-	-
cg10773805	chr6	87466573	0.468	0.719	-0.25	0.00799201	0.0100178	13 Heterochromatin	Outside	-	-	-
cg14135731	chr9	98315815	0.391	0.641	-0.25	0.00799201	0.0100178	12 Polycomb repressed	Shore	-	-	-
cg14238959	chr12	114885269	0.058	0.308	-0.25	0.001998	0.00464412	12 Polycomb repressed	Island	-	-	-
cg18130688	chr3	28119269	0.394	0.644	-0.25	0.013986	0.0161543	13 Heterochromatin	Outside	-	-	-
cg25001102	chr1	221068934	0.302	0.552	-0.25	0.001998	0.00464412	12 Polycomb repressed	Island	-	-	-
cg17696006	chr2	26521371	0.43	0.681	-0.25	0.001998	0.00464412	04 Strong enhancer	Outside	HADHB, 10 kb 3' region, NM_000183	GPR113, 10 kb 3' region, NM_153835	GPR113, 10 kb 3' region, NM_001145169
cg01693350	chr11	32452186	0.091	0.342	-0.25	0.001998	0.00464412	12 Polycomb repressed	Island	WT1, Intron, NM_000378	WT1, Intron, NM_024426	WT1, Intron, NM_024424
cg13762244	chr11	64951959	0.15	0.4	-0.25	0.001998	0.00464412	09 Transcriptional transition	Island	CAPN1, Intron, NM_001198868	CAPN1, Intron, NM_001198869	CAPN1, Intron, NM_005186
cg13549497	chr6	1621092	0.464	0.713	-0.25	0.00799201	0.0100178	11 Weak transcribed	Island	FOXC1, 10 kb 3' region, NM_001453	GMDS, 10 kb 3' region, NM_001253846	GMDS, 10 kb 3' region, NM_001500
cg00956964	chr18	12420861	0.371	0.62	-0.25	0.001998	0.00464412	11 Weak transcribed	Island	SLMO1, Intron, NM_006553	SLMO1, Intron, NM_001142405	-
cg19140262	chr6	99380487	0.582	0.832	-0.25	0.001998	0.00464412	11 Weak transcribed	Outside	FBXL4, 5'UTR, NM_012160	-	-
cg20332660	chr1	47878426	0.425	0.675	-0.25	0.003996	0.0064917	12 Polycomb repressed	Shelf	FOXE3, 10 kb 5' region, NM_012186	-	-
cg16413763	chr5	16737971	0.259	0.509	-0.25	0.001998	0.00464412	07 Weak enhancer	Outside	MYO10, Intron, NM_012334	-	-
cg23465650	chr5	158522898	0.373	0.623	-0.25	0.001998	0.00464412	12 Polycomb repressed	Shore	EBF1, Intron, NM_024007	-	-
cg16406078	chr20	825633	0.473	0.723	-0.25	0.003996	0.0064917	02 Weak promoter	Island	FAM110A, Exon 1, NM_031424	FAM110A, Exon, NM_001042353	FAM110A, Exon, NM_207121
cg24878115	chr19	18545061	0.42	0.671	-0.25	0.001998	0.00464412	11 Weak transcribed	Island	SSBP4, 3'UTR, NM_032627	SSBP4, 3'UTR, NM_001009998	ISYNA1, 1.5 kb 3' region, NM_001170938
cg09682128	chr13	100613239	0.293	0.544	-0.25	0.001998	0.00464412	12 Polycomb repressed	Shore	ZIC5, 10 kb 3' region, NM_033132	-	-
cg04605287	chr1	54953485	0.423	0.673	-0.251	0.001998	0.00464412	02 Weak promoter	Shore	-	-	-
cg07580591	chr15	68851465	0.394	0.645	-0.251	0.023976	0.0263924	02 Weak promoter	Shore	-	-	-
cg07997575	chr1	165017442	0.317	0.569	-0.251	0.001998	0.00464412	13 Heterochromatin	Outside	-	-	-
cg15938050	chr17	68984116	0.401	0.652	-0.251	0.003996	0.0064917	13 Heterochromatin	Outside	-	-	-
cg23860269	chr6	28737943	0.314	0.565	-0.251	0.00799201	0.0100178	12 Polycomb repressed	Outside	-	-	-
cg10308950	chr14	91108277	0.504	0.755	-0.251	0.00799201	0.0100178	11 Weak transcribed	Outside	TTC7B, Intron, NM_001010854	-	-
cg14213590	chr9	139237502	0.317	0.568	-0.251	0.001998	0.00464412	06 Weak enhancer	Island	GPSM1, Intron, NM_001145638	GPSM1, 1.5 kb 3' region, NM_015597	-
cg04926380	chr11	44213375	0.465	0.716	-0.251	0.00799201	0.0100178	09 Transcriptional transition	Outside	EXT2, Intron, NM_001178083	EXT2, Intron, NM_207122	EXT2, Intron, NM_000401
cg08076018	chr9	129885079	0.199	0.45	-0.251	0.001998	0.00464412	02 Weak promoter	Outside	RALGPS1, Intron, NM_001190730	RALGPS1, Intron, NM_001190729	RALGPS1, Intron, NM_014636
cg03533829	chr2	100188905	0.49	0.741	-0.251	0.001998	0.00464412	12 Polycomb repressed	Outside	AFF3, Intron, NM_002285	AFF3, Intron, NM_001025108	-
cg26933866	chr1	214153035	0.318	0.569	-0.251	0.00799201	0.0100178	12 Polycomb repressed	Shore	PROX1, 10 kb 5' region, NM_002763	-	-
cg23563443	chr8	22408988	0.232	0.483	-0.251	0.001998	0.00464412	03 Poised promoter	Island	SORBS3, 1.5 kb 5' region, NM_005775	-	-
cg19475870	chr5	27038604	0.356	0.607	-0.251	0.001998	0.00464412	13 Heterochromatin	Outside	CDH9, 5'UTR, NM_016279	-	-
cg03382250	chr11	126471891	0.306	0.557	-0.251	0.001998	0.00464412	12 Polycomb repressed	Outside	KIRREL3, Intron, NM_032531	KIRREL3, Intron, NM_001161707	-
cg06796779	chr3	128204926	0.438	0.69	-0.251	0.001998	0.00464412	12 Polycomb repressed	Shore	GATA2, Exon, NM_032638	GATA2, Exon, NM_001145661	GATA2, Exon, NM_001145662
cg04040991	chr12	28104990	0.636	0.887	-0.251	0.001998	0.00464412	13 Heterochromatin	Outside	PTHLH, 10 kb 3' region, NM_198966	PTHLH, 10 kb 3' region, NM_198965	-
cg18940830	chr10	22726857	0.331	0.582	-0.251	0.001998	0.00464412	01 Active promoter	Shore	LOC100499489, Exon 1, NR_036533	-	-
cg11152829	chr10	36477090	0.433	0.685	-0.252	0.001998	0.00464412	13 Heterochromatin	Outside	-	-	-
cg14706297	chr2	43328265	0.323	0.575	-0.252	0.00799201	0.0100178	11 Weak transcribed	Island	-	-	-
cg16388178	chr4	174427506	0.3	0.552	-0.252	0.003996	0.0064917	12 Polycomb repressed	Shore	-	-	-
cg18859174	chr2	118982678	0.297	0.549	-0.252	0.001998	0.00464412	12 Polycomb repressed	Shore	-	-	-
cg23831517	chr8	34182527	0.485	0.737	-0.252	0.003996	0.0064917	13 Heterochromatin	Outside	-	-	-
cg16811455	chr11	2742552	0.255	0.507	-0.252	0.003996	0.0064917	12 Polycomb repressed	Outside	KCNQ1, Intron, NM_000218	KCNQ1, 5'UTR, NR_040711	-
cg22777467	chr5	125826159	0.472	0.724	-0.252	0.013986	0.0161543	09 Transcriptional transition	Outside	GRAMD3, Intron, NM_001146319	GRAMD3, Intron, NM_023927	GRAMD3, Intron, NM_001146320
cg02043791	chr8	38322628	0.307	0.559	-0.252	0.003996	0.0064917	12 Polycomb repressed	Shore	FGFR1, 5'UTR, NM_001174066	FGFR1, 5'UTR, NM_001174065	FGFR1, 5'UTR, NM_001174063
cg01388796	chr19	3801547	0.088	0.34	-0.252	0.00799201	0.0100178	03 Poised promoter	Island	MATK, 5'UTR, NM_002378	ZFR2, 10 kb 3' region, NM_015174	-
cg04660422	chr4	4860550	0.208	0.459	-0.252	0.00799201	0.0100178	12 Polycomb repressed	Shore	MSX1, 1.5 kb 5' region, NM_002448	-	-
cg02697649	chr2	202901044	0.254	0.506	-0.252	0.003996	0.0064917	13 Heterochromatin	Island	FZD7, Exon 1, NM_003507	-	-
cg04446345	chr22	45680843	0.204	0.456	-0.252	0.00799201	0.0100178	12 Polycomb repressed	Island	UPK3A, TSS-200, NM_006953	UPK3A, TSS-200, NM_001167574	-
cg25827524	chr8	87404175	0.44	0.692	-0.252	0.001998	0.00464412	11 Weak transcribed	Outside	WWP1, Intron, NM_007013	-	-
cg04222582	chr15	45405102	0.101	0.353	-0.252	0.00799201	0.0100178	03 Poised promoter	Island	DUOX2, Intron, NM_014080	DUOXA2, 1.5 kb 5' region, NM_207581	DUOXA1, 10 kb 3' region, NM_144565
cg01946191	chr12	54444462	0.219	0.471	-0.252	0.001998	0.00464412	07 Weak enhancer	Shore	HOXC4, 5'UTR, NM_014620	HOXC4, 10 kb 5' region, NM_153633	FLJ12825, 10 kb 5' region, NR_026655
cg00341191	chr10	126332071	0.547	0.8	-0.252	0.003996	0.0064917	11 Weak transcribed	Outside	FAM53B, Intron, NM_014661	-	-
cg20490341	chr8	144549531	0.526	0.778	-0.252	0.001998	0.00464412	11 Weak transcribed	Shelf	ZC3H3, Intron, NM_015117	-	-
cg00040575	chr22	18506179	0.358	0.61	-0.252	0.003996	0.0064917	04 Strong enhancer	Shore	MICAL3, 5'UTR, NM_015241	MICAL3, 5'UTR, NM_001122731	MICAL3, 5'UTR, NM_001136004
cg01084215	chr17	77924268	0.495	0.747	-0.252	0.00799201	0.0100178	13 Heterochromatin	Island	TBC1D16, Exon, NM_019020	-	-
cg24879782	chr2	19561481	0.252	0.505	-0.252	0.001998	0.00464412	03 Poised promoter	Island	OSR1, 10 kb 5' region, NM_145260	-	-
cg08974244	chr17	45929713	0.326	0.578	-0.252	0.003996	0.0064917	03 Poised promoter	Shore	SP6, 5'UTR, NM_199262	-	-
cg14467654	chr9	131155818	0.255	0.507	-0.252	0.001998	0.00464412	11 Weak transcribed	Island	MIR219-2, 1.5 kb 5' region, NR_029837	MIR2964A, 1.5 kb 3' region, NR_039815	URM1, 10 kb 3' region, NM_030914
cg06589757	chr10	77300982	0.458	0.711	-0.253	0.00799201	0.0100178	13 Heterochromatin	Outside	-	-	-
cg12757676	chr2	100799557	0.379	0.632	-0.253	0.003996	0.0064917	13 Heterochromatin	Outside	-	-	-
cg15217784	chr6	54722226	0.582	0.835	-0.253	0.001998	0.00464412	10 Transcriptional elongation	Outside	FAM83B, 5'UTR, NM_001010872	-	-
cg11521427	chr4	113970616	0.309	0.562	-0.253	0.001998	0.00464412	13 Heterochromatin	Outside	ANK2, Intron, NM_001127493	ANK2, TSS-200, NM_020977	ANK2, TSS-200, NM_001148
cg18235682	chr14	100048073	0.531	0.783	-0.253	0.001998	0.00464412	09 Transcriptional transition	Outside	CCDC85C, Intron, NM_001144995	-	-
cg21249595	chr6	30848810	0.318	0.571	-0.253	0.003996	0.0064917	11 Weak transcribed	Shelf	DDR1, 10 kb 5' region, NM_001954	DDR1, 10 kb 5' region, NM_013993	DDR1, 10 kb 5' region, NM_001202523
cg18227442	chr1	65352698	0.613	0.865	-0.253	0.003996	0.0064917	11 Weak transcribed	Outside	JAK1, 5'UTR, NM_002227	-	-
cg11079129	chr5	172669915	0.436	0.69	-0.253	0.00799201	0.0100178	12 Polycomb repressed	Shore	NKX2-5, 10 kb 5' region, NM_004387	NKX2-5, 10 kb 5' region, NM_001166175	NKX2-5, 10 kb 5' region, NM_001166176
cg03733760	chr11	69517840	0.148	0.401	-0.253	0.001998	0.00464412	12 Polycomb repressed	Island	FGF19, Intron, NM_005117	-	-
cg27470066	chr17	59485778	0.45	0.703	-0.253	0.003996	0.0064917	12 Polycomb repressed	Island	TBX2, Exon, NM_005994	C17orf82, 10 kb 5' region, NM_203425	-
cg03350366	chr11	71752918	0.391	0.644	-0.253	0.023976	0.0263924	04 Strong enhancer	Outside	NUMA1, 5'UTR, NM_006185	-	-
cg01364769	chr10	22607607	0.47	0.723	-0.253	0.023976	0.0263924	11 Weak transcribed	Shore	COMMD3, Exon, NM_012071	COMMD3-BMI1, Intron, NM_001204062	BMI1, 10 kb 5' region, NM_005180
cg09661010	chr10	73848152	0.269	0.522	-0.253	0.023976	0.0263924	03 Poised promoter	Island	SPOCK2, 5'UTR, NM_014767	SPOCK2, 5'UTR, NM_001244950	SPOCK2, 5'UTR, NM_001134434
cg08948149	chr2	45739147	0.574	0.826	-0.253	0.00799201	0.0100178	13 Heterochromatin	Outside	SRBD1, Intron, NM_018079	-	-
cg10400707	chr1	160369839	0.132	0.385	-0.253	0.001998	0.00464412	04 Strong enhancer	Shore	VANGL2, 1.5 kb 5' region, NM_020335	-	-
cg10340801	chr14	94160561	0.553	0.806	-0.253	0.003996	0.0064917	13 Heterochromatin	Outside	UNC79, Intron, NM_020818	-	-
cg15818632	chr1	3017793	0.359	0.612	-0.253	0.00799201	0.0100178	13 Heterochromatin	Outside	PRDM16, Intron 1, NM_022114	PRDM16, Intron 1, NM_199454	-
cg04248271	chr5	158524403	0.108	0.361	-0.253	0.001998	0.00464412	12 Polycomb repressed	Island	EBF1, Intron, NM_024007	-	-
cg14850477	chr13	72334419	0.373	0.627	-0.253	0.00799201	0.0100178	13 Heterochromatin	Outside	DACH1, Intron, NM_080760	DACH1, Intron, NM_080759	DACH1, Intron, NM_004392
cg06219206	chr12	24383176	0.279	0.532	-0.253	0.035964	0.0387729	11 Weak transcribed	Outside	SOX5, 5'UTR, NM_152989	-	-
cg03665212	chr2	119130613	0.316	0.57	-0.254	0.013986	0.0161543	13 Heterochromatin	Outside	-	-	-
cg05866150	chr14	21317204	0.418	0.671	-0.254	0.023976	0.0263924	07 Weak enhancer	Outside	-	-	-
cg26608430	chr2	103858076	0.474	0.728	-0.254	0.00799201	0.0100178	13 Heterochromatin	Outside	-	-	-
cg26706803	chr16	50293529	0.567	0.821	-0.254	0.00799201	0.0100178	07 Weak enhancer	Outside	-	-	-
cg13151425	chr7	2561115	0.496	0.75	-0.254	0.003996	0.0064917	01 Active promoter	Shore	LFNG, Intron, NM_001166355	LFNG, Intron, NM_002304	MIR4648, 10 kb 5' region, NR_039791
cg01323777	chr17	7832942	0.116	0.37	-0.254	0.001998	0.00464412	02 Weak promoter	Island	KCNAB3, 1.5 kb 5' region, NM_004732	TRAPPC1, 1.5 kb 3' region, NR_030697	TRAPPC1, 1.5 kb 3' region, NM_001166621
cg05100070	chr6	100896759	0.377	0.631	-0.254	0.001998	0.00464412	12 Polycomb repressed	Shore	SIM1, Intron, NM_005068	-	-
cg00546117	chr1	8445544	0.512	0.766	-0.254	0.001998	0.00464412	11 Weak transcribed	Outside	RERE, Intron, NM_012102	RERE, Intron, NM_001042681	RERE, 5'UTR, NM_001042682
cg13064658	chr1	212003988	0.095	0.35	-0.254	0.035964	0.0387729	01 Active promoter	Island	LPGAT1, 5'UTR, NM_014873	-	-
cg10694781	chr7	132260288	0.23	0.483	-0.254	0.001998	0.00464412	12 Polycomb repressed	Shore	PLXNA4, 5'UTR, NM_020911	PLXNA4, 5'UTR, NM_001105543	PLXNA4, 5'UTR, NM_181775
cg07195926	chr3	128203413	0.253	0.507	-0.254	0.003996	0.0064917	12 Polycomb repressed	Shelf	GATA2, Intron, NM_032638	GATA2, Intron, NM_001145661	GATA2, Intron, NM_001145662
cg07230440	chr12	130357211	0.423	0.677	-0.254	0.003996	0.0064917	13 Heterochromatin	Outside	TMEM132D, Intron, NM_133448	-	-
cg19775206	chr14	94393717	0.629	0.883	-0.254	0.00799201	0.0100178	13 Heterochromatin	Outside	FAM181A, Intron, NM_138344	FAM181A, 5'UTR, NM_001207071	FAM181A, 5'UTR, NM_001207074
cg10585661	chr3	184056617	0.436	0.69	-0.254	0.013986	0.0161543	04 Strong enhancer	Island	FAM131A, Intron, NM_144635	FAM131A, 5'UTR, NM_001171093	EIF4G1, 10 kb 3' region, NM_001194947
cg20354882	chr12	96350794	0.519	0.772	-0.254	0.001998	0.00464412	13 Heterochromatin	Shore	AMDHD1, Intron, NM_152435	-	-
cg17204557	chr2	121223908	0.257	0.512	-0.254	0.001998	0.00464412	13 Heterochromatin	Outside	LOC84931, 3'UTR, NR_027181	-	-
cg12566152	chr10	102998072	0.338	0.592	-0.254	0.001998	0.00464412	12 Polycomb repressed	Shore	FLJ41350, 5'UTR, NR_029380	LBX1, 10 kb 5' region, NM_006562	-
cg11966524	chr11	115631761	0.392	0.646	-0.254	0.003996	0.0064917	06 Weak enhancer	Shore	LOC283143, 1.5 kb 5' region, NR_034148	-	-
cg00127353	chr6	112210968	0.367	0.622	-0.255	0.003996	0.0064917	13 Heterochromatin	Outside	-	-	-
cg05973305	chr5	87168996	0.483	0.738	-0.255	0.003996	0.0064917	13 Heterochromatin	Outside	-	-	-
cg21386863	chr2	150977021	0.501	0.756	-0.255	0.00799201	0.0100178	13 Heterochromatin	Outside	-	-	-
cg25654705	chr4	174424941	0.43	0.685	-0.255	0.00799201	0.0100178	12 Polycomb repressed	Shelf	-	-	-
cg27431625	chr2	107679530	0.563	0.818	-0.255	0.003996	0.0064917	13 Heterochromatin	Outside	-	-	-
cg13682735	chr3	129407529	0.186	0.442	-0.255	0.003996	0.0064917	04 Strong enhancer	Outside	TMCC1, Intron, NM_001017395	TMCC1, Intron, NM_001128224	TMCC1, 3'UTR, NR_033361
cg17158913	chr1	10764885	0.199	0.455	-0.255	0.00799201	0.0100178	13 Heterochromatin	Island	CASZ1, 5'UTR, NM_001079843	CASZ1, 5'UTR, NM_017766	-
cg23957159	chr1	10843153	0.499	0.754	-0.255	0.00799201	0.0100178	13 Heterochromatin	Outside	CASZ1, 5'UTR, NM_001079843	CASZ1, 5'UTR, NM_017766	-
cg17101450	chr10	102900364	0.201	0.456	-0.255	0.013986	0.0161543	12 Polycomb repressed	Shore	TLX1NB, 10 kb 5' region, NM_001085398	TLX1, 10 kb 3' region, NM_005521	TLX1, 10 kb 3' region, NM_001195517
cg03935183	chr10	8100562	0.454	0.708	-0.255	0.003996	0.0064917	01 Active promoter	Island	GATA3, Exon, NM_002051	GATA3, Exon, NM_001002295	FLJ45983, 10 kb 5' region, NR_024256
cg16441259	chr8	11557905	0.253	0.508	-0.255	0.001998	0.00464412	12 Polycomb repressed	Island	GATA4, 10 kb 5' region, NM_002052	-	-
cg20727217	chr4	154711279	0.288	0.543	-0.255	0.00799201	0.0100178	12 Polycomb repressed	Shore	SFRP2, 1.5 kb 5' region, NM_003013	-	-
cg08626131	chr5	42812508	0.51	0.765	-0.255	0.003996	0.0064917	07 Weak enhancer	Outside	SEPP1, 1.5 kb 5' region, NM_005410	SEPP1, 1.5 kb 5' region, NM_001093726	SEPP1, 1.5 kb 5' region, NM_001085486
cg03906434	chr7	27231818	0.151	0.406	-0.255	0.001998	0.00464412	12 Polycomb repressed	Island	HOXA11, 10 kb 5' region, NM_005523	HOTTIP, 10 kb 5' region, NR_037843	HOXA11-AS1, 10 kb 3' region, NR_002795
cg13316720	chr17	25840983	0.533	0.788	-0.255	0.003996	0.0064917	13 Heterochromatin	Outside	KSR1, 5'UTR, NM_014238	-	-
cg26199241	chr17	59529485	0.257	0.512	-0.255	0.001998	0.00464412	12 Polycomb repressed	Island	TBX4, 10 kb 5' region, NM_018488	-	-
cg20567785	chr12	129456495	0.485	0.74	-0.255	0.013986	0.0161543	13 Heterochromatin	Outside	GLT1D1, Intron, NM_144669	-	-
cg18121224	chr5	176559562	0.192	0.447	-0.255	0.001998	0.00464412	11 Weak transcribed	Island	NSD1, 1.5 kb 5' region, NM_172349	NSD1, 1.5 kb 5' region, NM_022455	-
cg12651914	chr12	130642778	0.216	0.471	-0.255	0.001998	0.00464412	12 Polycomb repressed	Shelf	FLJ31485, 3'UTR, NR_033834	FZD10, 10 kb 5' region, NM_007197	-
cg06554036	chr8	61834533	0.322	0.577	-0.256	0.00799201	0.0100178	12 Polycomb repressed	Shore	-	-	-
cg10214421	chr7	155174507	0.482	0.738	-0.256	0.013986	0.0161543	12 Polycomb repressed	Island	-	-	-
cg16871763	chr8	11537908	0.266	0.522	-0.256	0.001998	0.00464412	12 Polycomb repressed	Island	-	-	-
cg21868798	chr1	199481398	0.268	0.525	-0.256	0.013986	0.0161543	13 Heterochromatin	Outside	-	-	-
cg27023360	chr16	51393414	0.38	0.636	-0.256	0.003996	0.0064917	13 Heterochromatin	Outside	-	-	-
cg21410293	chr18	46386360	0.296	0.552	-0.256	0.023976	0.0263924	11 Weak transcribed	Island	CTIF, 3'UTR, NM_001142397	CTIF, 3'UTR, NM_014772	-
cg15139163	chr3	11408423	0.587	0.843	-0.256	0.003996	0.0064917	10 Transcriptional elongation	Outside	ATG7, Intron, NM_001144912	ATG7, Intron, NM_001136031	ATG7, Intron, NM_006395
cg13187539	chr15	31394187	0.45	0.705	-0.256	0.001998	0.00464412	12 Polycomb repressed	Outside	TRPM1, Intron, NM_001252020	TRPM1, 1.5 kb 5' region, NM_002420	TRPM1, 1.5 kb 5' region, NM_001252024
cg17415451	chr5	11589048	0.188	0.444	-0.256	0.003996	0.0064917	13 Heterochromatin	Outside	CTNND2, Intron, NM_001332	-	-
cg04549418	chr1	94102053	0.485	0.741	-0.256	0.001998	0.00464412	09 Transcriptional transition	Outside	BCAR3, Intron, NM_003567	-	-
cg20234976	chr6	100895906	0.122	0.379	-0.256	0.001998	0.00464412	03 Poised promoter	Island	SIM1, Intron, NM_005068	-	-
cg27153155	chr6	100901803	0.289	0.544	-0.256	0.001998	0.00464412	12 Polycomb repressed	Shore	SIM1, Intron, NM_005068	-	-
cg14244013	chr17	59473123	0.186	0.442	-0.256	0.001998	0.00464412	12 Polycomb repressed	Island	TBX2, 10 kb 5' region, NM_005994	BCAS3, 10 kb 3' region, NM_017679	BCAS3, 10 kb 3' region, NM_001099432
cg00828762	chr8	42234731	0.38	0.637	-0.256	0.00799201	0.0100178	01 Active promoter	Outside	DKK4, 1.5 kb 5' region, NM_014420	POLB, 10 kb 3' region, NM_002690	-
cg14311481	chr12	108920533	0.48	0.736	-0.256	0.001998	0.00464412	10 Transcriptional elongation	Outside	SART3, Intron, NM_014706	FICD, 10 kb 3' region, NM_007076	-
cg10983208	chr10	73848319	0.417	0.673	-0.256	0.023976	0.0263924	03 Poised promoter	Shore	SPOCK2, 5'UTR, NM_014767	SPOCK2, 5'UTR, NM_001244950	SPOCK2, 5'UTR, NM_001134434
cg23332955	chr17	77904094	0.357	0.613	-0.256	0.035964	0.0387729	12 Polycomb repressed	Island	TBC1D16, 10 kb 3' region, NM_019020	-	-
cg03855291	chr11	639422	0.593	0.849	-0.256	0.035964	0.0387729	12 Polycomb repressed	Island	DEAF1, 10 kb 3' region, NM_021008	DRD4, Intron 1, NM_000797	-
cg08106319	chr6	37849426	0.256	0.512	-0.256	0.00799201	0.0100178	11 Weak transcribed	Outside	ZFAND3, Intron 1, NM_021943	-	-
cg00821731	chr2	219744625	0.316	0.571	-0.256	0.001998	0.00464412	06 Weak enhancer	Shore	WNT10A, 1.5 kb 5' region, NM_025216	WNT6, 10 kb 3' region, NM_006522	-
cg00472029	chr13	100619841	0.326	0.581	-0.256	0.001998	0.00464412	12 Polycomb repressed	Shore	ZIC5, Intron, NM_033132	-	-
cg24393673	chr1	102312609	0.293	0.548	-0.256	0.035964	0.0387729	13 Heterochromatin	Outside	OLFM3, Intron, NM_058170	-	-
cg02172492	chr2	19553421	0.293	0.549	-0.256	0.001998	0.00464412	12 Polycomb repressed	Island	OSR1, Exon, NM_145260	MIR4757, 10 kb 3' region, NR_039914	-
cg00318111	chr7	6010083	0.431	0.687	-0.256	0.001998	0.00464412	06 Weak enhancer	Island	RSPH10B, 5'UTR, NM_173565	RSPH10B2, 5'UTR, NM_001099697	PMS2, 10 kb 3' region, NM_000535
cg27031484	chr7	129502833	0.464	0.721	-0.256	0.00799201	0.0100178	11 Weak transcribed	Outside	UBE2H, Intron, NM_182697	UBE2H, Intron, NM_003344	UBE2H, 5'UTR, NM_001202498
cg13810327	chr9	135301249	0.638	0.894	-0.256	0.001998	0.00464412	12 Polycomb repressed	Outside	C9orf171, Intron 1, NM_207417	-	-
cg08406102	chr10	119292129	0.201	0.457	-0.256	0.035964	0.0387729	13 Heterochromatin	Shore	EMX2OS, 3'UTR, NR_002791	EMX2, 10 kb 5' region, NM_004098	EMX2, 10 kb 5' region, NM_001165924
cg08141518	chrX	133680973	0.46	0.716	-0.256	0.013986	0.0161543	06 Weak enhancer	Shore	MGC16121, 1.5 kb 5' region, NR_024607	MIR503, 1.5 kb 5' region, NR_030228	MIR424, 1.5 kb 5' region, NR_029946
cg06567635	chr5	72526725	0.266	0.523	-0.257	0.001998	0.00464412	11 Weak transcribed	Shore	-	-	-
cg06695069	chr2	205159131	0.527	0.785	-0.257	0.00799201	0.0100178	13 Heterochromatin	Outside	-	-	-
cg10089919	chr1	216773388	0.464	0.721	-0.257	0.001998	0.00464412	13 Heterochromatin	Shore	ESRRG, Intron, NM_001134285	ESRRG, Intron, NM_001438	ESRRG, Intron, NM_206595
cg19592898	chr6	1620888	0.422	0.68	-0.257	0.003996	0.0064917	11 Weak transcribed	Island	FOXC1, 10 kb 3' region, NM_001453	GMDS, 10 kb 3' region, NM_001253846	GMDS, 10 kb 3' region, NM_001500
cg01775514	chr20	55838221	0.491	0.748	-0.257	0.001998	0.00464412	12 Polycomb repressed	Shore	BMP7, Intron, NM_001719	-	-
cg12673103	chr5	134364716	0.233	0.489	-0.257	0.001998	0.00464412	12 Polycomb repressed	Island	PITX1, Exon, NM_002653	-	-
cg00959922	chr16	86611048	0.384	0.641	-0.257	0.001998	0.00464412	06 Weak enhancer	Shore	FOXL1, 1.5 kb 5' region, NM_005250	FOXC2, 10 kb 3' region, NM_005251	-
cg13951572	chr8	22408999	0.254	0.511	-0.257	0.001998	0.00464412	03 Poised promoter	Island	SORBS3, 1.5 kb 5' region, NM_005775	-	-
cg18398753	chr1	180950954	0.602	0.859	-0.257	0.001998	0.00464412	10 Transcriptional elongation	Outside	STX6, Intron, NM_005819	-	-
cg16988611	chr10	82224945	0.222	0.479	-0.257	0.001998	0.00464412	04 Strong enhancer	Outside	TSPAN14, 5'UTR, NM_030927	TSPAN14, 5'UTR, NM_001128309	-
cg09998861	chr16	86538105	0.24	0.497	-0.257	0.001998	0.00464412	12 Polycomb repressed	Shore	LOC400550, 3'UTR, NR_033925	LOC400550, 3'UTR, NR_036444	FOXF1, 10 kb 5' region, NM_001451
cg09420412	chr17	14683947	0.549	0.806	-0.258	0.013986	0.0161543	13 Heterochromatin	Outside	-	-	-
cg15328072	chr2	52785720	0.446	0.704	-0.258	0.00799201	0.0100178	13 Heterochromatin	Outside	-	-	-
cg22158051	chr5	143172091	0.505	0.764	-0.258	0.023976	0.0263924	13 Heterochromatin	Outside	-	-	-
cg26294955	chr5	152502170	0.407	0.665	-0.258	0.001998	0.00464412	13 Heterochromatin	Outside	-	-	-
cg22867629	chr14	96699067	0.577	0.835	-0.258	0.00799201	0.0100178	10 Transcriptional elongation	Outside	BDKRB2, 5'UTR, NM_000623	-	-
cg15370732	chr17	47892590	0.414	0.672	-0.258	0.001998	0.00464412	05 Strong enhancer	Outside	KAT7, Intron, NM_001199158	KAT7, Intron, NM_001199157	KAT7, Intron, NM_001199156
cg10764068	chr7	27289828	0.351	0.608	-0.258	0.001998	0.00464412	12 Polycomb repressed	Shore	EVX1, 10 kb 3' region, NM_001989	-	-
cg13805001	chr9	89555717	0.332	0.59	-0.258	0.003996	0.0064917	12 Polycomb repressed	Outside	GAS1, 10 kb 3' region, NM_002048	-	-
cg24617696	chr2	121104311	0.154	0.412	-0.258	0.003996	0.0064917	12 Polycomb repressed	Island	INHBB, Intron 1, NM_002193	-	-
cg03637066	chr5	913110	0.542	0.799	-0.258	0.001998	0.00464412	04 Strong enhancer	Shore	TRIP13, Intron, NM_004237	TRIP13, 10 kb 3' region, NM_001166260	-
cg01803461	chr16	86604521	0.513	0.771	-0.258	0.003996	0.0064917	12 Polycomb repressed	Shore	FOXL1, 10 kb 5' region, NM_005250	FOXC2, 10 kb 3' region, NM_005251	-
cg07533511	chr12	94580930	0.326	0.584	-0.258	0.003996	0.0064917	12 Polycomb repressed	Shore	PLXNC1, Intron, NM_005761	-	-
cg08557624	chr6	5378916	0.466	0.723	-0.258	0.00799201	0.0100178	11 Weak transcribed	Outside	FARS2, Intron, NM_006567	-	-
cg15837233	chr2	162279323	0.335	0.592	-0.258	0.003996	0.0064917	12 Polycomb repressed	Shore	TBR1, Intron, NM_006593	-	-
cg23365739	chr14	57277177	0.169	0.427	-0.258	0.001998	0.00464412	12 Polycomb repressed	Shore	OTX2, 5'UTR, NM_021728	OTX2, 10 kb 5' region, NM_172337	OTX2OS1, 10 kb 5' region, NR_029385
cg06647600	chr1	221051187	0.243	0.501	-0.258	0.003996	0.0064917	12 Polycomb repressed	Shore	HLX, 10 kb 5' region, NM_021958	-	-
cg06060874	chr1	3269314	0.457	0.715	-0.258	0.003996	0.0064917	13 Heterochromatin	Outside	PRDM16, Intron, NM_022114	PRDM16, Intron, NM_199454	-
cg25772723	chr3	128211125	0.244	0.502	-0.258	0.001998	0.00464412	12 Polycomb repressed	Island	GATA2, 5'UTR, NM_032638	GATA2, 10 kb 5' region, NM_001145661	GATA2, 10 kb 5' region, NM_001145662
cg05576845	chr5	146176617	0.338	0.596	-0.258	0.013986	0.0161543	13 Heterochromatin	Outside	PPP2R2B, Intron, NM_181678	PPP2R2B, Intron, NM_181677	PPP2R2B, Intron, NM_181676
cg07725389	chr6	33174612	0.524	0.782	-0.258	0.003996	0.0064917	05 Strong enhancer	Shore	MIR219-1, 1.5 kb 5' region, NR_029633	HSD17B8, 1.5 kb 3' region, NM_014234	RXRB, 10 kb 5' region, NM_021976
cg04573316	chr19	54216679	0.477	0.735	-0.258	0.003996	0.0064917	13 Heterochromatin	Outside	MIR519D, 5'UTR, NR_030202	MIR517A, 1.5 kb 3' region, NR_030201	MIR521-2, 10 kb 5' region, NR_030203
cg01215742	chr16	1069550	0.575	0.834	-0.259	0.013986	0.0161543	12 Polycomb repressed	Island	-	-	-
cg01519253	chr12	114886462	0.039	0.298	-0.259	0.001998	0.00464412	12 Polycomb repressed	Island	-	-	-
cg16868095	chr3	197090773	0.483	0.742	-0.259	0.00799201	0.0100178	13 Heterochromatin	Outside	-	-	-
cg22868272	chr8	65936214	0.508	0.767	-0.259	0.00799201	0.0100178	13 Heterochromatin	Outside	-	-	-
cg23330204	chr6	91321676	0.484	0.743	-0.259	0.00799201	0.0100178	03 Poised promoter	Shore	-	-	-
cg23341089	chr10	36238933	0.521	0.78	-0.259	0.001998	0.00464412	13 Heterochromatin	Outside	-	-	-
cg26837192	chr2	48813183	0.556	0.816	-0.259	0.001998	0.00464412	13 Heterochromatin	Outside	STON1-GTF2A1L, Intron, NM_001198593	STON1, Intron, NM_006873	STON1, Intron, NM_001198595
cg15254559	chr7	27292144	0.233	0.492	-0.259	0.001998	0.00464412	12 Polycomb repressed	Island	EVX1, 10 kb 3' region, NM_001989	-	-
cg13677149	chr7	27284788	0.22	0.479	-0.259	0.00799201	0.0100178	12 Polycomb repressed	Island	EVX1, Exon, NM_001989	-	-
cg07122178	chr8	41168480	0.15	0.41	-0.259	0.013986	0.0161543	13 Heterochromatin	Shore	SFRP1, 1.5 kb 5' region, NM_003012	-	-
cg14227418	chr9	33925555	0.482	0.74	-0.259	0.001998	0.00464412	10 Transcriptional elongation	Outside	UBAP2, Intron, NM_018449	SNORD121B, 10 kb 5' region, NR_003690	UBE2R2, 10 kb 3' region, NM_017811
cg21543918	chr6	138893158	0.458	0.717	-0.259	0.013986	0.0161543	04 Strong enhancer	Outside	NHSL1, 5'UTR, NM_020464	-	-
cg05543030	chr2	45005363	0.237	0.496	-0.259	0.001998	0.00464412	06 Weak enhancer	Outside	CAMKMT, 10 kb 3' region, NM_024766	-	-
cg12014818	chr2	219744633	0.332	0.59	-0.259	0.001998	0.00464412	06 Weak enhancer	Shore	WNT10A, 1.5 kb 5' region, NM_025216	WNT6, 10 kb 3' region, NM_006522	-
cg12630714	chr4	54975893	0.203	0.462	-0.259	0.001998	0.00464412	03 Poised promoter	Island	GSX2, 10 kb 3' region, NM_133267	-	-
cg00221650	chr2	6819649	0.237	0.497	-0.26	0.00799201	0.0100178	13 Heterochromatin	Outside	-	-	-
cg04050824	chr8	11538244	0.301	0.561	-0.26	0.001998	0.00464412	12 Polycomb repressed	Island	-	-	-
cg17190420	chr6	170545113	0.596	0.857	-0.26	0.001998	0.00464412	13 Heterochromatin	Shore	-	-	-
cg27120405	chr2	6212960	0.481	0.742	-0.26	0.00799201	0.0100178	13 Heterochromatin	Outside	-	-	-
cg14376467	chr4	86851410	0.387	0.647	-0.26	0.00799201	0.0100178	13 Heterochromatin	Outside	ARHGAP24, Intron, NM_001025616	ARHGAP24, Intron, NM_001042669	ARHGAP24, TSS-200, NM_031305
cg00760014	chr1	19267826	0.346	0.605	-0.26	0.00799201	0.0100178	04 Strong enhancer	Outside	IFFO2, Intron, NM_001136265	-	-
cg05229742	chr1	165249377	0.434	0.694	-0.26	0.00799201	0.0100178	12 Polycomb repressed	Outside	LMX1A, Intron, NM_001174069	LMX1A, Intron, NM_177398	-
cg00604112	chr7	27287287	0.368	0.628	-0.26	0.00799201	0.0100178	12 Polycomb repressed	Shore	EVX1, 1.5 kb 3' region, NM_001989	-	-
cg21017569	chr17	7832768	0.261	0.521	-0.26	0.003996	0.0064917	11 Weak transcribed	Island	KCNAB3, 1.5 kb 5' region, NM_004732	TRAPPC1, 1.5 kb 3' region, NR_030697	TRAPPC1, 1.5 kb 3' region, NM_001166621
cg17007339	chr11	85430628	0.526	0.786	-0.26	0.023976	0.0263924	07 Weak enhancer	Outside	SYTL2, Intron, NM_032943	SYTL2, Intron, NM_206927	SYTL2, Intron, NM_206928
cg01025233	chr5	72732059	0.186	0.447	-0.261	0.001998	0.00464412	12 Polycomb repressed	Island	-	-	-
cg02256049	chr11	115531000	0.207	0.468	-0.261	0.003996	0.0064917	06 Weak enhancer	Shore	-	-	-
cg05234035	chr5	172673202	0.325	0.586	-0.261	0.00799201	0.0100178	12 Polycomb repressed	Shore	-	-	-
cg12602405	chr17	79456823	0.324	0.585	-0.261	0.023976	0.0263924	12 Polycomb repressed	Shore	-	-	-
cg17017189	chr6	40722396	0.463	0.724	-0.261	0.00799201	0.0100178	12 Polycomb repressed	Outside	-	-	-
cg19175386	chr12	115134495	0.251	0.512	-0.261	0.013986	0.0161543	12 Polycomb repressed	Shore	-	-	-
cg00452882	chr16	67687118	0.186	0.447	-0.261	0.001998	0.00464412	03 Poised promoter	Island	RLTPR, Exon, NM_001013838	PARD6A, 10 kb 5' region, NM_001037281	PARD6A, 10 kb 5' region, NM_016948
cg20457275	chr6	1394070	0.212	0.472	-0.261	0.001998	0.00464412	03 Poised promoter	Island	FOXF2, Intron 1, NM_001452	-	-
cg01298731	chr4	154711456	0.423	0.684	-0.261	0.035964	0.0387729	12 Polycomb repressed	Shore	SFRP2, 1.5 kb 5' region, NM_003013	-	-
cg03625415	chr5	172662740	0.455	0.717	-0.261	0.00799201	0.0100178	12 Polycomb repressed	Shore	NKX2-5, 1.5 kb 5' region, NM_004387	NKX2-5, 1.5 kb 5' region, NM_001166175	NKX2-5, 1.5 kb 5' region, NM_001166176
cg20541191	chr8	32504109	0.358	0.619	-0.261	0.003996	0.0064917	10 Transcriptional elongation	Outside	NRG1, Intron, NM_013962	NRG1, Intron, NM_004495	NRG1, Intron, NM_001160008
cg24940576	chr11	125904313	0.414	0.674	-0.261	0.013986	0.0161543	13 Heterochromatin	Outside	CDON, 5'UTR, NM_016952	CDON, 5'UTR, NM_001243597	-
cg07810726	chr5	158524648	0.175	0.435	-0.261	0.001998	0.00464412	12 Polycomb repressed	Shore	EBF1, Intron, NM_024007	-	-
cg18959907	chr2	54517308	0.584	0.845	-0.261	0.003996	0.0064917	13 Heterochromatin	Outside	ACYP2, Intron, NM_138448	-	-
cg26611650	chr16	73461312	0.524	0.785	-0.261	0.00799201	0.0100178	13 Heterochromatin	Outside	LOC100506172, 10 kb 3' region, NR_038234	-	-
cg02940714	chr6	41438062	0.384	0.645	-0.262	0.001998	0.00464412	03 Poised promoter	Island	-	-	-
cg10839823	chr4	174429369	0.283	0.545	-0.262	0.001998	0.00464412	12 Polycomb repressed	Shore	-	-	-
cg24466939	chr10	128376043	0.443	0.706	-0.262	0.013986	0.0161543	13 Heterochromatin	Outside	-	-	-
cg11382082	chr5	43038610	0.202	0.464	-0.262	0.001998	0.00464412	02 Weak promoter	Shore	C5orf39, 1.5 kb 3' region, NM_001014279	LOC153684, 10 kb 5' region, NR_015447	-
cg03826688	chr12	16756661	0.563	0.825	-0.262	0.003996	0.0064917	12 Polycomb repressed	Outside	LMO3, Intron, NM_001243612	LMO3, Intron, NM_001243611	LMO3, 5'UTR, NM_001001395
cg15390816	chr12	124919230	0.41	0.672	-0.262	0.001998	0.00464412	10 Transcriptional elongation	Outside	NCOR2, Intron, NM_006312	NCOR2, Intron, NM_001077261	NCOR2, Intron, NM_001206654
cg03289906	chr7	94538407	0.328	0.59	-0.262	0.001998	0.00464412	12 Polycomb repressed	Shore	PPP1R9A, 5'UTR, NM_017650	PPP1R9A, 5'UTR, NM_001166160	PPP1R9A, 1.5 kb 5' region, NM_001166163
cg11809958	chr12	32654928	0.272	0.534	-0.262	0.013986	0.0161543	11 Weak transcribed	Outside	FGD4, TSS-200, NM_139241	-	-
cg02052915	chr17	46797567	0.263	0.525	-0.262	0.001998	0.00464412	12 Polycomb repressed	Shore	HOXB13-AS1, 10 kb 5' region, NR_024103	PRAC, 10 kb 3' region, NM_032391	MIR3185, 10 kb 3' region, NR_036150
cg02807859	chr13	28350406	0.409	0.672	-0.263	0.013986	0.0161543	12 Polycomb repressed	Outside	-	-	-
cg15073784	chr2	105406665	0.354	0.618	-0.263	0.013986	0.0161543	13 Heterochromatin	Outside	-	-	-
cg22855900	chr5	72529661	0.11	0.374	-0.263	0.001998	0.00464412	02 Weak promoter	Island	-	-	-
cg27315314	chr10	29228902	0.293	0.557	-0.263	0.00799201	0.0100178	12 Polycomb repressed	Outside	-	-	-
cg05958922	chr1	231319824	0.359	0.621	-0.263	0.003996	0.0064917	12 Polycomb repressed	Outside	TRIM67, Intron 1, NM_001004342	-	-
cg13889934	chr4	86851398	0.428	0.69	-0.263	0.013986	0.0161543	13 Heterochromatin	Outside	ARHGAP24, Intron, NM_001025616	ARHGAP24, Intron, NM_001042669	ARHGAP24, TSS-200, NM_031305
cg06388730	chr7	35297698	0.32	0.583	-0.263	0.003996	0.0064917	12 Polycomb repressed	Island	TBX20, 10 kb 5' region, NM_001077653	TBX20, 10 kb 5' region, NM_001166220	-
cg05686026	chr10	6253876	0.478	0.741	-0.263	0.00799201	0.0100178	11 Weak transcribed	Outside	PFKFB3, Intron 1, NM_001145443	PFKFB3, Intron 1, NM_004566	-
cg16588649	chr19	3463240	0.174	0.438	-0.263	0.001998	0.00464412	11 Weak transcribed	Island	NFIC, 3'UTR, NM_001245005	NFIC, 3'UTR, NM_205843	NFIC, 3'UTR, NM_001245004
cg10665961	chr17	8958038	0.201	0.464	-0.263	0.003996	0.0064917	13 Heterochromatin	Outside	NTN1, Intron, NM_004822	-	-
cg14807945	chr2	145189101	0.386	0.649	-0.263	0.013986	0.0161543	13 Heterochromatin	Outside	ZEB2, Intron, NM_014795	ZEB2, Intron, NM_001171653	-
cg06051159	chr16	1195372	0.527	0.789	-0.263	0.00799201	0.0100178	13 Heterochromatin	Shelf	CACNA1H, 10 kb 5' region, NM_021098	CACNA1H, 10 kb 5' region, NM_001005407	-
cg12408250	chr1	3121726	0.552	0.815	-0.263	0.003996	0.0064917	13 Heterochromatin	Outside	PRDM16, Intron, NM_022114	PRDM16, Intron, NM_199454	-
cg24529814	chr1	3028456	0.505	0.769	-0.263	0.023976	0.0263924	13 Heterochromatin	Island	PRDM16, Intron 1, NM_022114	PRDM16, Intron 1, NM_199454	-
cg13372456	chr5	153569245	0.455	0.717	-0.263	0.00799201	0.0100178	03 Poised promoter	Shore	GALNT10, 1.5 kb 5' region, NM_198321	-	-
cg08616663	chr11	8692820	0.279	0.543	-0.264	0.023976	0.0263924	04 Strong enhancer	Outside	-	-	-
cg13974894	chr10	115069482	0.603	0.867	-0.264	0.001998	0.00464412	13 Heterochromatin	Outside	-	-	-
cg24680632	chr12	116044031	0.474	0.737	-0.264	0.013986	0.0161543	13 Heterochromatin	Outside	-	-	-
cg27454883	chr10	102626431	0.11	0.374	-0.264	0.003996	0.0064917	12 Polycomb repressed	Outside	-	-	-
cg12781568	chr11	32452037	0.288	0.552	-0.264	0.001998	0.00464412	12 Polycomb repressed	Shore	WT1, Intron, NM_000378	WT1, Intron, NM_001198552	WT1, Intron, NM_001198551
cg07727358	chr4	1008737	0.546	0.809	-0.264	0.003996	0.0064917	13 Heterochromatin	Shore	FGFRL1, Intron, NM_001004356	FGFRL1, Intron, NM_001004358	FGFRL1, Intron 1, NM_021923
cg18621142	chr10	21788637	0.245	0.509	-0.264	0.00799201	0.0100178	11 Weak transcribed	Island	C10orf114, 10 kb 5' region, NM_001010911	MIR1915, 10 kb 5' region, NR_031736	-
cg00868875	chr18	24127236	0.44	0.704	-0.264	0.001998	0.00464412	01 Active promoter	Island	KCTD1, Exon 1, NM_001142730	KCTD1, 5'UTR, NM_001136205	KCTD1, 5'UTR, NM_198991
cg19393677	chr15	67841406	0.343	0.606	-0.264	0.003996	0.0064917	11 Weak transcribed	Outside	MAP2K5, 5'UTR, NM_001206804	MAP2K5, Intron 1, NM_145160	MAP2K5, Intron 1, NM_002757
cg18085517	chr15	31394284	0.505	0.769	-0.264	0.00799201	0.0100178	12 Polycomb repressed	Outside	TRPM1, Intron, NM_001252020	TRPM1, 1.5 kb 5' region, NM_002420	TRPM1, 1.5 kb 5' region, NM_001252024
cg17983632	chr6	1621929	0.158	0.422	-0.264	0.013986	0.0161543	11 Weak transcribed	Shore	FOXC1, 10 kb 3' region, NM_001453	GMDS, 10 kb 3' region, NM_001253846	GMDS, 10 kb 3' region, NM_001500
cg04944853	chr3	139252105	0.61	0.874	-0.264	0.00799201	0.0100178	11 Weak transcribed	Outside	RBP1, Intron, NM_002899	RBP1, Intron, NM_001130993	RBP1, Intron, NM_001130992
cg02513449	chr11	69520417	0.4	0.664	-0.264	0.001998	0.00464412	12 Polycomb repressed	Shore	FGF19, 1.5 kb 5' region, NM_005117	-	-
cg16681083	chr1	44727236	0.543	0.808	-0.264	0.003996	0.0064917	02 Weak promoter	Outside	ERI3, Intron, NM_024066	-	-
cg17733447	chr17	45929398	0.296	0.56	-0.264	0.00799201	0.0100178	03 Poised promoter	Shore	SP6, 5'UTR, NM_199262	-	-
cg23489434	chr12	54500174	0.293	0.557	-0.264	0.00799201	0.0100178	12 Polycomb repressed	Island	FLJ12825, 5'UTR, NR_026655	LOC100240734, 10 kb 3' region, NR_026657	-
cg01572434	chr5	130219925	0.393	0.657	-0.265	0.013986	0.0161543	13 Heterochromatin	Outside	-	-	-
cg04078644	chr3	155458974	0.49	0.756	-0.265	0.00799201	0.0100178	12 Polycomb repressed	Shelf	-	-	-
cg18756330	chr12	92569709	0.574	0.84	-0.265	0.003996	0.0064917	13 Heterochromatin	Outside	-	-	-
cg18798289	chr5	72530244	0.1	0.365	-0.265	0.001998	0.00464412	11 Weak transcribed	Shore	-	-	-
cg19170807	chr13	113001347	0.495	0.76	-0.265	0.003996	0.0064917	13 Heterochromatin	Shelf	-	-	-
cg20178603	chr2	123819264	0.428	0.693	-0.265	0.00799201	0.0100178	13 Heterochromatin	Outside	-	-	-
cg21401642	chr4	174421113	0.576	0.841	-0.265	0.003996	0.0064917	12 Polycomb repressed	Shore	-	-	-
cg15774864	chr2	63272213	0.211	0.477	-0.265	0.003996	0.0064917	11 Weak transcribed	Island	EHBP1, Exon, NM_001142615	EHBP1, Exon, NM_015252	EHBP1, Exon, NM_001142616
cg04500632	chr8	140834012	0.625	0.89	-0.265	0.001998	0.00464412	13 Heterochromatin	Outside	TRAPPC9, Intron, NM_001160372	TRAPPC9, Intron, NM_031466	-
cg06788764	chr1	19756349	0.597	0.862	-0.265	0.003996	0.0064917	09 Transcriptional transition	Outside	CAPZB, Intron, NM_001206540	CAPZB, Intron, NM_004930	CAPZB, 3'UTR, NR_038125
cg26687072	chr17	46608344	0.286	0.551	-0.265	0.00799201	0.0100178	13 Heterochromatin	Island	HOXB1, 1.5 kb 5' region, NM_002144	-	-
cg21165027	chr5	172663783	0.415	0.679	-0.265	0.00799201	0.0100178	12 Polycomb repressed	Island	NKX2-5, 1.5 kb 5' region, NM_004387	NKX2-5, 1.5 kb 5' region, NM_001166175	NKX2-5, 1.5 kb 5' region, NM_001166176
cg20120208	chr10	102896868	0.35	0.614	-0.265	0.023976	0.0263924	12 Polycomb repressed	Shore	TLX1, 3'UTR, NM_005521	TLX1, 3'UTR, NM_001195517	TLX1NB, 10 kb 5' region, NM_001085398
cg06809252	chr1	110612043	0.512	0.778	-0.265	0.001998	0.00464412	12 Polycomb repressed	Island	ALX3, Intron, NM_006492	-	-
cg10511332	chr1	51166031	0.141	0.406	-0.265	0.003996	0.0064917	13 Heterochromatin	Outside	FAF1, Intron, NM_007051	-	-
cg07661704	chr4	139144432	0.327	0.592	-0.265	0.00799201	0.0100178	10 Transcriptional elongation	Outside	SLC7A11, Exon, NM_014331	-	-
cg19009417	chr10	86004703	0.505	0.77	-0.265	0.013986	0.0161543	13 Heterochromatin	Outside	LRIT1, 10 kb 5' region, NM_015613	RGR, TSS-200, NM_001012722	RGR, TSS-200, NM_002921
cg19983221	chr11	46439419	0.571	0.836	-0.265	0.001998	0.00464412	10 Transcriptional elongation	Outside	AMBRA1, Intron, NM_017749	-	-
cg18141744	chr11	69924155	0.538	0.803	-0.265	0.001998	0.00464412	02 Weak promoter	Shore	ANO1, 1.5 kb 5' region, NM_018043	ANO1, 10 kb 5' region, NR_030691	-
cg19501502	chr10	12401457	0.473	0.738	-0.265	0.003996	0.0064917	13 Heterochromatin	Outside	CAMK1D, Intron 1, NM_020397	CAMK1D, Intron 1, NM_153498	-
cg19439123	chr17	17687620	0.166	0.431	-0.265	0.001998	0.00464412	04 Strong enhancer	Shore	RAI1, 5'UTR, NM_030665	SMCR5, 10 kb 5' region, NR_024007	-
cg11067786	chr2	74780466	0.271	0.537	-0.265	0.001998	0.00464412	13 Heterochromatin	Shore	LOXL3, 5'UTR, NM_032603	DOK1, 5'UTR, NM_001197260	DOK1, 1.5 kb 5' region, NM_001381
cg16767870	chr6	124479385	0.47	0.735	-0.265	0.00799201	0.0100178	13 Heterochromatin	Outside	NKAIN2, Intron 1, NM_153355	NKAIN2, Intron 1, NM_001040214	-
cg20585410	chrX	110654568	0.376	0.641	-0.265	0.003996	0.0064917	13 Heterochromatin	Outside	DCX, 5'UTR, NM_178153	DCX, 5'UTR, NM_178152	DCX, 5'UTR, NM_001195553
cg08994045	chr11	2883911	0.191	0.455	-0.265	0.001998	0.00464412	12 Polycomb repressed	Island	KCNQ1DN, 10 kb 5' region, NR_024627	-	-
cg05037033	chr1	219099342	0.43	0.695	-0.266	0.013986	0.0161543	13 Heterochromatin	Outside	-	-	-
cg05412788	chr12	120835720	0.555	0.822	-0.266	0.00799201	0.0100178	12 Polycomb repressed	Island	-	-	-
cg05421965	chr6	126465313	0.525	0.791	-0.266	0.003996	0.0064917	13 Heterochromatin	Outside	-	-	-
cg06368300	chr17	43065839	0.483	0.749	-0.266	0.00799201	0.0100178	12 Polycomb repressed	Outside	-	-	-
cg11051738	chr14	54687159	0.152	0.418	-0.266	0.001998	0.00464412	02 Weak promoter	Outside	-	-	-
cg09626636	chr7	19151057	0.281	0.547	-0.266	0.001998	0.00464412	12 Polycomb repressed	Shore	TWIST1, 10 kb 3' region, NM_000474	-	-
cg19778003	chr3	111718061	0.099	0.365	-0.266	0.001998	0.00464412	01 Active promoter	Outside	TAGLN3, 5'UTR, NM_001008272	TAGLN3, 5'UTR, NM_013259	TAGLN3, 5'UTR, NM_001008273
cg25493948	chr15	33154261	0.436	0.702	-0.266	0.023976	0.0263924	04 Strong enhancer	Outside	FMN1, Intron, NM_001103184	-	-
cg01911077	chr11	64531742	0.359	0.625	-0.266	0.00799201	0.0100178	09 Transcriptional transition	Shore	SF1, 1.5 kb 3' region, NM_001178030	SF1, 1.5 kb 3' region, NM_201997	SF1, 1.5 kb 3' region, NM_001178031
cg26566407	chr1	2202930	0.556	0.822	-0.266	0.003996	0.0064917	11 Weak transcribed	Outside	SKI, Intron 1, NM_003036	-	-
cg26096837	chr11	69519973	0.414	0.68	-0.266	0.001998	0.00464412	12 Polycomb repressed	Shore	FGF19, 1.5 kb 5' region, NM_005117	-	-
cg14944944	chr22	45680701	0.077	0.343	-0.266	0.013986	0.0161543	12 Polycomb repressed	Island	UPK3A, TSS-200, NM_006953	UPK3A, TSS-200, NM_001167574	-
cg14158558	chr2	206585562	0.39	0.656	-0.266	0.001998	0.00464412	10 Transcriptional elongation	Outside	NRP2, Intron, NM_018534	NRP2, Intron, NM_201279	NRP2, Intron, NM_201267
cg03389720	chr16	8780047	0.427	0.693	-0.266	0.00799201	0.0100178	07 Weak enhancer	Outside	ABAT, 5'UTR, NM_020686	-	-
cg27187555	chr1	3269251	0.29	0.557	-0.266	0.013986	0.0161543	13 Heterochromatin	Outside	PRDM16, Intron, NM_022114	PRDM16, Intron, NM_199454	-
cg04650948	chr17	46798297	0.356	0.622	-0.266	0.003996	0.0064917	12 Polycomb repressed	Shore	PRAC, 1.5 kb 3' region, NM_032391	HOXB13-AS1, 10 kb 5' region, NR_024103	MIR3185, 10 kb 3' region, NR_036150
cg19638477	chr3	128212272	0.193	0.459	-0.266	0.001998	0.00464412	12 Polycomb repressed	Island	GATA2, 1.5 kb 5' region, NM_032638	GATA2, 10 kb 5' region, NM_001145661	GATA2, 10 kb 5' region, NM_001145662
cg02124022	chr4	54974885	0.258	0.524	-0.266	0.001998	0.00464412	03 Poised promoter	Shore	GSX2, 10 kb 3' region, NM_133267	-	-
cg26400835	chr12	107103888	0.579	0.846	-0.266	0.003996	0.0064917	12 Polycomb repressed	Outside	RFX4, Intron, NM_213594	RFX4, Intron, NM_001206691	RFX4, Intron, NM_032491
cg04153838	chr12	115132014	0.293	0.56	-0.267	0.003996	0.0064917	06 Weak enhancer	Shore	-	-	-
cg09867290	chr4	174431729	0.373	0.64	-0.267	0.001998	0.00464412	12 Polycomb repressed	Shore	-	-	-
cg15701412	chr13	45242108	0.556	0.823	-0.267	0.00799201	0.0100178	13 Heterochromatin	Outside	-	-	-
cg23250574	chr6	28661309	0.212	0.479	-0.267	0.001998	0.00464412	03 Poised promoter	Outside	-	-	-
cg23560546	chr2	159652018	0.487	0.754	-0.267	0.003996	0.0064917	02 Weak promoter	Outside	DAPL1, Intron 1, NM_001017920	-	-
cg01330016	chr17	28549805	0.508	0.775	-0.267	0.013986	0.0161543	12 Polycomb repressed	Outside	SLC6A4, 5'UTR, NM_001045	-	-
cg16931969	chr4	113985494	0.254	0.521	-0.267	0.003996	0.0064917	13 Heterochromatin	Outside	ANK2, Intron, NM_001127493	ANK2, Intron 1, NM_020977	ANK2, Intron 1, NM_001148
cg21223094	chr12	11975514	0.513	0.78	-0.267	0.00799201	0.0100178	05 Strong enhancer	Outside	ETV6, Intron, NM_001987	-	-
cg10089865	chr10	8100285	0.452	0.719	-0.267	0.001998	0.00464412	04 Strong enhancer	Shore	GATA3, Exon, NM_002051	GATA3, Exon, NM_001002295	FLJ45983, 10 kb 5' region, NR_024256
cg26582230	chr4	3371651	0.459	0.726	-0.267	0.00799201	0.0100178	03 Poised promoter	Shelf	RGS12, Intron, NM_002926	RGS12, Intron, NM_198229	RGS12, TSS-200, NM_198227
cg08976646	chr5	77299682	0.535	0.802	-0.267	0.003996	0.0064917	11 Weak transcribed	Outside	AP3B1, Intron, NM_003664	-	-
cg06382559	chr10	102896639	0.353	0.62	-0.267	0.013986	0.0161543	12 Polycomb repressed	Island	TLX1, Exon, NM_005521	TLX1, 3'UTR, NM_001195517	TLX1NB, 10 kb 5' region, NM_001085398
cg16498391	chr18	12421071	0.44	0.707	-0.267	0.003996	0.0064917	11 Weak transcribed	Shore	SLMO1, Intron, NM_006553	SLMO1, Intron, NM_001142405	-
cg02606058	chr16	67195657	0.22	0.487	-0.267	0.001998	0.00464412	06 Weak enhancer	Island	FBXL8, 5'UTR, NM_018378	TRADD, 10 kb 5' region, NM_003789	HSF4, 10 kb 5' region, NM_001538
cg00061629	chr11	44325257	0.24	0.507	-0.267	0.001998	0.00464412	12 Polycomb repressed	Shore	ALX4, Intron, NM_021926	-	-
cg07249730	chr17	55362835	0.314	0.581	-0.267	0.001998	0.00464412	11 Weak transcribed	Outside	MSI2, Intron, NM_138962	MSI2, Intron, NM_170721	-
cg11195065	chr10	119292370	0.135	0.402	-0.267	0.023976	0.0263924	13 Heterochromatin	Shore	EMX2OS, 3'UTR, NR_002791	EMX2, 10 kb 5' region, NM_004098	EMX2, 10 kb 5' region, NM_001165924
cg07335915	chr16	86528331	0.225	0.492	-0.267	0.001998	0.00464412	12 Polycomb repressed	Island	LOC400550, 3'UTR, NR_033925	LOC400550, 3'UTR, NR_036444	-
cg00980804	chr2	150977440	0.575	0.843	-0.268	0.001998	0.00464412	13 Heterochromatin	Outside	-	-	-
cg03547840	chr5	72715926	0.155	0.424	-0.268	0.001998	0.00464412	03 Poised promoter	Island	-	-	-
cg04828580	chr10	93639777	0.425	0.693	-0.268	0.00799201	0.0100178	07 Weak enhancer	Outside	-	-	-
cg06204618	chr3	191715822	0.353	0.62	-0.268	0.00799201	0.0100178	13 Heterochromatin	Outside	-	-	-
cg08843623	chr16	85627647	0.518	0.786	-0.268	0.003996	0.0064917	13 Heterochromatin	Outside	-	-	-
cg12182453	chr5	2206789	0.514	0.783	-0.268	0.003996	0.0064917	13 Heterochromatin	Outside	-	-	-
cg20066782	chr7	102574503	0.467	0.735	-0.268	0.013986	0.0161543	13 Heterochromatin	Outside	LRRC17, Exon, NM_001031692	LRRC17, Exon, NM_005824	FBXL13, Intron, NM_145032
cg15111475	chr3	10547225	0.304	0.572	-0.268	0.035964	0.0387729	12 Polycomb repressed	Island	ATP2B2, 5'UTR, NM_001683	ATP2B2, 5'UTR, NM_001001331	-
cg21901395	chr17	46604234	0.354	0.622	-0.268	0.003996	0.0064917	03 Poised promoter	Shore	HOXB1, 10 kb 3' region, NM_002144	-	-
cg07736658	chr2	121105174	0.193	0.46	-0.268	0.00799201	0.0100178	12 Polycomb repressed	Shore	INHBB, Intron 1, NM_002193	-	-
cg19974227	chr4	3371875	0.601	0.869	-0.268	0.003996	0.0064917	03 Poised promoter	Shelf	RGS12, Intron, NM_002926	RGS12, Intron, NM_198229	RGS12, 5'UTR, NM_198227
cg08217124	chr5	172662349	0.249	0.517	-0.268	0.023976	0.0263924	03 Poised promoter	Shore	NKX2-5, 1.5 kb 5' region, NM_004387	NKX2-5, 1.5 kb 5' region, NM_001166175	NKX2-5, 1.5 kb 5' region, NM_001166176
cg19753607	chr5	95231592	0.633	0.902	-0.268	0.003996	0.0064917	10 Transcriptional elongation	Outside	ELL2, Intron, NM_012081	-	-
cg16292132	chr6	138893110	0.367	0.635	-0.268	0.003996	0.0064917	04 Strong enhancer	Outside	NHSL1, 5'UTR, NM_020464	-	-
cg11887532	chr6	51814454	0.241	0.509	-0.268	0.00799201	0.0100178	13 Heterochromatin	Outside	PKHD1, Intron, NM_138694	PKHD1, Intron, NM_170724	-
cg05907939	chr8	129055562	0.472	0.74	-0.268	0.00799201	0.0100178	10 Transcriptional elongation	Outside	PVT1, 5'UTR, NR_003367	MIR1207, 10 kb 5' region, NR_031612	-
cg22955387	chrX	133680467	0.257	0.525	-0.268	0.003996	0.0064917	11 Weak transcribed	Island	MGC16121, 3'UTR, NR_024607	MIR424, 1.5 kb 3' region, NR_029946	MIR450B, 10 kb 5' region, NR_030587
cg26407571	chr12	54473533	0.145	0.413	-0.268	0.001998	0.00464412	13 Heterochromatin	Island	FLJ12825, 5'UTR, NR_026655	LOC100240735, 3'UTR, NR_026658	-
cg08837449	chr10	60723896	0.444	0.713	-0.269	0.003996	0.0064917	13 Heterochromatin	Outside	-	-	-
cg14116153	chr13	113001354	0.576	0.845	-0.269	0.003996	0.0064917	13 Heterochromatin	Shelf	-	-	-
cg22592160	chr5	124995554	0.324	0.594	-0.269	0.013986	0.0161543	13 Heterochromatin	Outside	-	-	-
cg12486493	chr15	99417266	0.44	0.709	-0.269	0.023976	0.0263924	04 Strong enhancer	Outside	IGF1R, Intron, NM_000875	-	-
cg05258757	chr3	125690985	0.415	0.684	-0.269	0.023976	0.0263924	03 Poised promoter	Shelf	ROPN1B, Exon, NM_001012337	-	-
cg05658107	chr4	40198391	0.49	0.758	-0.269	0.023976	0.0263924	13 Heterochromatin	Outside	RHOH, TSS-200, NM_004310	-	-
cg15240082	chr22	45680686	0.107	0.376	-0.269	0.013986	0.0161543	12 Polycomb repressed	Island	UPK3A, TSS-200, NM_006953	UPK3A, TSS-200, NM_001167574	-
cg19617217	chr7	90581937	0.311	0.58	-0.269	0.003996	0.0064917	13 Heterochromatin	Outside	CDK14, Intron, NM_012395	-	-
cg15834355	chr12	54442074	0.49	0.76	-0.269	0.001998	0.00464412	13 Heterochromatin	Shore	HOXC4, 5'UTR, NM_014620	HOXC4, 10 kb 5' region, NM_153633	FLJ12825, 10 kb 5' region, NR_026655
cg10142500	chr2	29174347	0.614	0.883	-0.269	0.00799201	0.0100178	11 Weak transcribed	Outside	WDR43, 10 kb 3' region, NM_015131	-	-
cg16277169	chr12	115112188	0.508	0.777	-0.269	0.013986	0.0161543	10 Transcriptional elongation	Island	TBX3, Exon, NM_016569	TBX3, Exon, NM_005996	-
cg08482307	chr5	14728683	0.329	0.598	-0.269	0.003996	0.0064917	13 Heterochromatin	Outside	ANKH, Intron, NM_054027	-	-
cg16885600	chr17	3416325	0.401	0.67	-0.269	0.00799201	0.0100178	10 Transcriptional elongation	Outside	TRPV3, 1.5 kb 3' region, NM_145068	-	-
cg07118895	chr17	54398672	0.529	0.799	-0.269	0.00799201	0.0100178	13 Heterochromatin	Outside	ANKFN1, Intron, NM_153228	-	-
cg01817364	chr5	43037410	0.259	0.528	-0.269	0.001998	0.00464412	02 Weak promoter	Island	LOC153684, 10 kb 5' region, NR_015447	C5orf39, 10 kb 3' region, NM_001014279	-
cg04109661	chrX	133680248	0.49	0.759	-0.269	0.003996	0.0064917	11 Weak transcribed	Island	MGC16121, 3'UTR, NR_024607	MIR503, 1.5 kb 3' region, NR_030228	MIR424, 1.5 kb 3' region, NR_029946
cg00896182	chr14	54686588	0.321	0.591	-0.27	0.001998	0.00464412	12 Polycomb repressed	Outside	-	-	-
cg03607813	chr12	105948247	0.342	0.612	-0.27	0.00799201	0.0100178	13 Heterochromatin	Outside	-	-	-
cg09644707	chr12	114885160	0.086	0.356	-0.27	0.001998	0.00464412	12 Polycomb repressed	Island	-	-	-
cg13471599	chr12	120835777	0.512	0.782	-0.27	0.013986	0.0161543	12 Polycomb repressed	Island	-	-	-
cg13943133	chr9	23537354	0.579	0.848	-0.27	0.001998	0.00464412	13 Heterochromatin	Outside	-	-	-
cg18822117	chr12	32242869	0.482	0.752	-0.27	0.00799201	0.0100178	06 Weak enhancer	Outside	-	-	-
cg21678813	chr11	20229878	0.368	0.638	-0.27	0.00799201	0.0100178	12 Polycomb repressed	Outside	-	-	-
cg26174583	chr6	1392623	0.299	0.569	-0.27	0.001998	0.00464412	12 Polycomb repressed	Shore	FOXF2, Intron 1, NM_001452	-	-
cg16196175	chr7	27289119	0.275	0.545	-0.27	0.00799201	0.0100178	03 Poised promoter	Shelf	EVX1, 10 kb 3' region, NM_001989	-	-
cg21104276	chr7	90896571	0.208	0.478	-0.27	0.001998	0.00464412	06 Weak enhancer	Island	FZD1, 3'UTR, NM_003505	-	-
cg13618529	chr8	32334810	0.602	0.873	-0.27	0.00799201	0.0100178	13 Heterochromatin	Outside	NRG1, Intron 1, NM_013962	-	-
cg03923561	chr12	54447219	0.174	0.444	-0.27	0.001998	0.00464412	07 Weak enhancer	Shore	HOXC4, 5'UTR, NM_014620	HOXC4, 1.5 kb 5' region, NM_153633	FLJ12825, 10 kb 5' region, NR_026655
cg10856045	chr10	73848462	0.374	0.645	-0.27	0.023976	0.0263924	12 Polycomb repressed	Shore	SPOCK2, 5'UTR, NM_014767	SPOCK2, 5'UTR, NM_001244950	SPOCK2, 5'UTR, NM_001134434
cg26024874	chr18	54541127	0.417	0.687	-0.27	0.001998	0.00464412	13 Heterochromatin	Outside	WDR7, Intron, NM_015285	WDR7, Intron, NM_052834	-
cg20354777	chr3	140814132	0.584	0.854	-0.27	0.003996	0.0064917	12 Polycomb repressed	Island	SPSB4, Intron, NM_080862	-	-
cg01240795	chr5	72528313	0.203	0.473	-0.271	0.001998	0.00464412	11 Weak transcribed	Shore	-	-	-
cg05393567	chr3	45102089	0.308	0.579	-0.271	0.001998	0.00464412	13 Heterochromatin	Outside	-	-	-
cg23900712	chr15	99344806	0.544	0.815	-0.271	0.023976	0.0263924	09 Transcriptional transition	Outside	IGF1R, Intron, NM_000875	-	-
cg14312063	chr3	85010605	0.331	0.602	-0.271	0.013986	0.0161543	12 Polycomb repressed	Shore	CADM2, Intron 1, NM_001167674	CADM2, Intron 1, NM_001167675	-
cg02194223	chr7	27285432	0.276	0.547	-0.271	0.00799201	0.0100178	03 Poised promoter	Island	EVX1, Intron, NM_001989	-	-
cg24812837	chr10	102894119	0.188	0.458	-0.271	0.003996	0.0064917	03 Poised promoter	Island	TLX1, Exon, NM_005521	TLX1, Exon, NM_001195517	TLX1NB, 10 kb 5' region, NM_001085398
cg01440452	chr5	139491578	0.355	0.626	-0.271	0.001998	0.00464412	11 Weak transcribed	Shore	PURA, 10 kb 5' region, NM_005859	-	-
cg13153009	chr8	144561625	0.495	0.766	-0.271	0.023976	0.0263924	11 Weak transcribed	Shelf	ZC3H3, Intron, NM_015117	-	-
cg06604249	chr16	8814754	0.442	0.714	-0.271	0.013986	0.0161543	13 Heterochromatin	Outside	ABAT, 5'UTR, NM_020686	ABAT, 5'UTR, NM_000663	ABAT, 5'UTR, NM_001127448
cg11335335	chr11	637884	0.4	0.671	-0.271	0.00799201	0.0100178	12 Polycomb repressed	Island	DEAF1, 10 kb 3' region, NM_021008	DRD4, Intron 1, NM_000797	-
cg01757168	chr3	128215564	0.491	0.763	-0.271	0.00799201	0.0100178	12 Polycomb repressed	Island	GATA2, 10 kb 5' region, NM_032638	GATA2, 10 kb 5' region, NM_001145661	GATA2, 10 kb 5' region, NM_001145662
cg01317772	chr16	55405199	0.105	0.376	-0.272	0.00799201	0.0100178	03 Poised promoter	Outside	-	-	-
cg05616969	chr2	118982660	0.396	0.668	-0.272	0.00799201	0.0100178	12 Polycomb repressed	Shore	-	-	-
cg06542022	chr7	155174990	0.418	0.69	-0.272	0.013986	0.0161543	12 Polycomb repressed	Island	-	-	-
cg08733172	chr4	174431859	0.432	0.703	-0.272	0.003996	0.0064917	12 Polycomb repressed	Shore	-	-	-
cg14420550	chr6	14778139	0.532	0.804	-0.272	0.00799201	0.0100178	13 Heterochromatin	Outside	-	-	-
cg15964309	chr12	114886560	0.097	0.369	-0.272	0.001998	0.00464412	12 Polycomb repressed	Island	-	-	-
cg23075506	chr1	212688996	0.386	0.658	-0.272	0.00799201	0.0100178	12 Polycomb repressed	Shore	-	-	-
cg01998213	chr7	19149988	0.222	0.495	-0.272	0.001998	0.00464412	12 Polycomb repressed	Shore	TWIST1, 10 kb 3' region, NM_000474	-	-
cg03881351	chr22	46240066	0.457	0.73	-0.272	0.003996	0.0064917	10 Transcriptional elongation	Outside	ATXN10, 3'UTR, NM_001167621	ATXN10, 3'UTR, NM_013236	-
cg02173749	chr2	121104028	0.179	0.45	-0.272	0.003996	0.0064917	12 Polycomb repressed	Island	INHBB, Exon 1, NM_002193	-	-
cg18843856	chr2	121651049	0.228	0.5	-0.272	0.00799201	0.0100178	13 Heterochromatin	Outside	GLI2, Intron 1, NM_005270	-	-
cg12947138	chr5	71475302	0.5	0.772	-0.272	0.001998	0.00464412	02 Weak promoter	Outside	MAP1B, Intron, NM_005909	MIR4803, 10 kb 3' region, NR_039967	-
cg05227215	chr5	139057495	0.272	0.544	-0.272	0.013986	0.0161543	12 Polycomb repressed	Shore	CXXC5, 5'UTR, NM_016463	-	-
cg01792117	chr17	27088226	0.496	0.769	-0.272	0.003996	0.0064917	09 Transcriptional transition	Outside	C17orf63, Intron, NM_018182	C17orf63, Intron, NM_001077498	-
cg08241360	chr9	129244737	0.413	0.685	-0.272	0.00799201	0.0100178	13 Heterochromatin	Island	FAM125B, Intron, NM_033446	-	-
cg09854709	chr1	156903096	0.401	0.673	-0.272	0.00799201	0.0100178	11 Weak transcribed	Outside	LRRC71, 1.5 kb 3' region, NM_144702	ARHGEF11, 10 kb 3' region, NM_198236	ARHGEF11, 10 kb 3' region, NM_014784
cg14361654	chr9	139615214	0.469	0.741	-0.272	0.003996	0.0064917	11 Weak transcribed	Shelf	FAM69B, Intron, NM_152421	SNHG7, 10 kb 3' region, NR_024543	SNHG7, 10 kb 3' region, NR_024542
cg14480262	chr14	73703843	0.422	0.694	-0.272	0.001998	0.00464412	12 Polycomb repressed	Shore	PAPLN, 1.5 kb 5' region, NM_173462	-	-
cg18188782	chr20	61659542	0.611	0.882	-0.272	0.035964	0.0387729	12 Polycomb repressed	Shore	LOC63930, 5'UTR, NR_033370	LOC100144597, 10 kb 5' region, NR_033369	LINC00029, 10 kb 3' region, NR_028295
cg05279291	chr15	93856294	0.449	0.722	-0.273	0.013986	0.0161543	13 Heterochromatin	Outside	-	-	-
cg17438030	chr5	72526378	0.09	0.363	-0.273	0.001998	0.00464412	11 Weak transcribed	Island	-	-	-
cg18896184	chr8	77108661	0.497	0.77	-0.273	0.023976	0.0263924	13 Heterochromatin	Outside	-	-	-
cg21069005	chr8	11537429	0.334	0.607	-0.273	0.00799201	0.0100178	12 Polycomb repressed	Island	-	-	-
cg26047066	chr1	221069135	0.151	0.424	-0.273	0.001998	0.00464412	12 Polycomb repressed	Island	-	-	-
cg00919971	chr7	1286148	0.24	0.513	-0.273	0.035964	0.0387729	12 Polycomb repressed	Island	UNCX, 10 kb 3' region, NM_001080461	-	-
cg07438288	chr3	10547186	0.4	0.673	-0.273	0.00799201	0.0100178	12 Polycomb repressed	Island	ATP2B2, 5'UTR, NM_001683	ATP2B2, 5'UTR, NM_001001331	-
cg04512966	chr2	162859452	0.486	0.759	-0.273	0.001998	0.00464412	13 Heterochromatin	Outside	DPP4, Intron, NM_001935	-	-
cg10792302	chr12	54376018	0.134	0.407	-0.273	0.001998	0.00464412	01 Active promoter	Shelf	HOXC10, 10 kb 5' region, NM_017409	MIR196A2, 10 kb 5' region, NR_029617	HOXC11, 10 kb 3' region, NM_014212
cg17540159	chr4	140657572	0.405	0.678	-0.273	0.00799201	0.0100178	12 Polycomb repressed	Shore	MAML3, Intron, NM_018717	MGST2, 3'UTR, NM_001204367	MGST2, 3'UTR, NM_001204366
cg07212818	chr11	638075	0.485	0.758	-0.273	0.003996	0.0064917	12 Polycomb repressed	Island	DEAF1, 10 kb 3' region, NM_021008	DRD4, Intron 1, NM_000797	-
cg08908987	chr8	10589904	0.242	0.515	-0.273	0.001998	0.00464412	12 Polycomb repressed	Island	SOX7, 10 kb 5' region, NM_031439	-	-
cg15341350	chr12	119446890	0.241	0.514	-0.273	0.00799201	0.0100178	13 Heterochromatin	Outside	SRRM4, Intron 1, NM_194286	-	-
cg18530956	chr13	100544746	0.33	0.603	-0.273	0.001998	0.00464412	13 Heterochromatin	Shelf	CLYBL, 3'UTR, NM_206808	-	-
cg04857926	chr11	8334717	0.463	0.738	-0.274	0.013986	0.0161543	12 Polycomb repressed	Outside	-	-	-
cg18466162	chr5	114792872	0.478	0.752	-0.274	0.003996	0.0064917	11 Weak transcribed	Outside	-	-	-
cg19228034	chr7	92672811	0.441	0.716	-0.274	0.003996	0.0064917	04 Strong enhancer	Island	-	-	-
cg22953960	chr10	22766080	0.278	0.551	-0.274	0.001998	0.00464412	12 Polycomb repressed	Island	-	-	-
cg26935536	chr5	77145355	0.409	0.683	-0.274	0.035964	0.0387729	12 Polycomb repressed	Shore	-	-	-
cg09787089	chr1	54739175	0.444	0.719	-0.274	0.023976	0.0263924	11 Weak transcribed	Outside	SSBP3, Intron, NM_001009955	SSBP3, Intron, NM_145716	SSBP3, Intron, NM_018070
cg10640961	chr11	78640342	0.389	0.662	-0.274	0.001998	0.00464412	13 Heterochromatin	Outside	ODZ4, Intron, NM_001098816	-	-
cg24933127	chr1	217263506	0.227	0.501	-0.274	0.001998	0.00464412	03 Poised promoter	Shore	ESRRG, 5'UTR, NM_001134285	ESRRG, 1.5 kb 5' region, NM_206595	ESRRG, 1.5 kb 5' region, NM_206594
cg13154925	chr8	41158675	0.416	0.689	-0.274	0.013986	0.0161543	10 Transcriptional elongation	Outside	SFRP1, Intron, NM_003012	-	-
cg00486998	chr3	169072704	0.348	0.622	-0.274	0.013986	0.0161543	13 Heterochromatin	Outside	MECOM, Intron, NM_004991	MECOM, 5'UTR, NM_001205194	-
cg07786995	chr1	162114713	0.183	0.457	-0.274	0.003996	0.0064917	13 Heterochromatin	Outside	NOS1AP, Intron 1, NM_014697	NOS1AP, Intron 1, NM_001164757	-
cg03684807	chr22	46457383	0.54	0.814	-0.274	0.00799201	0.0100178	11 Weak transcribed	Island	C22orf26, 10 kb 5' region, NM_018280	LOC150381, 10 kb 3' region, NR_027034	-
cg14802771	chr2	232903779	0.628	0.903	-0.274	0.001998	0.00464412	13 Heterochromatin	Outside	DIS3L2, Intron, NM_152383	-	-
cg16792302	chr2	172945057	0.196	0.47	-0.274	0.003996	0.0064917	12 Polycomb repressed	Island	METAP1D, Exon, NM_199227	DLX1, 10 kb 5' region, NM_178120	DLX1, 10 kb 5' region, NM_001038493
cg08428819	chr10	123924041	0.359	0.633	-0.274	0.023976	0.0263924	11 Weak transcribed	Shore	TACC2, Intron, NM_206862	TACC2, Intron, NM_206861	TACC2, Intron 1, NM_006997
cg11035687	chr14	101297248	0.512	0.786	-0.274	0.003996	0.0064917	13 Heterochromatin	Shelf	MEG3, 5'UTR, NR_003531	MEG3, 5'UTR, NR_033360	MEG3, 5'UTR, NR_033359
cg08807414	chr16	85608504	0.457	0.732	-0.275	0.003996	0.0064917	11 Weak transcribed	Outside	-	-	-
cg17553353	chr3	111718564	0.264	0.539	-0.275	0.023976	0.0263924	01 Active promoter	Outside	TAGLN3, Intron, NM_001008272	TAGLN3, Intron, NM_013259	ABHD10, 10 kb 3' region, NM_018394
cg18437144	chr1	10788927	0.497	0.772	-0.275	0.00799201	0.0100178	11 Weak transcribed	Outside	CASZ1, 5'UTR, NM_001079843	CASZ1, 5'UTR, NM_017766	-
cg00230074	chr17	72358041	0.422	0.697	-0.275	0.003996	0.0064917	08 Insulator	Shore	BTBD17, 1.5 kb 5' region, NM_001080466	GPR142, 10 kb 5' region, NM_181790	KIF19, 10 kb 3' region, NM_153209
cg19480724	chr7	27285830	0.261	0.536	-0.275	0.013986	0.0161543	03 Poised promoter	Island	EVX1, Exon, NM_001989	-	-
cg07823492	chr17	46608098	0.283	0.558	-0.275	0.001998	0.00464412	13 Heterochromatin	Island	HOXB1, Exon 1, NM_002144	-	-
cg19470290	chr13	98926569	0.309	0.584	-0.275	0.00799201	0.0100178	13 Heterochromatin	Outside	FARP1, Intron, NM_005766	-	-
cg06918917	chr10	11547854	0.459	0.734	-0.275	0.00799201	0.0100178	11 Weak transcribed	Outside	USP6NL, Intron, NM_014688	USP6NL, Intron, NM_001080491	-
cg02784956	chr3	33619440	0.517	0.793	-0.275	0.003996	0.0064917	07 Weak enhancer	Outside	CLASP2, Intron, NM_015097	CLASP2, Intron, NM_001207044	-
cg10181414	chr19	2546597	0.466	0.741	-0.275	0.013986	0.0161543	11 Weak transcribed	Shore	GNG7, 5'UTR, NM_052847	-	-
cg12361744	chr3	131515562	0.377	0.652	-0.275	0.001998	0.00464412	13 Heterochromatin	Outside	CPNE4, Intron, NM_130808	-	-
cg16377162	chr22	29603193	0.573	0.848	-0.275	0.003996	0.0064917	12 Polycomb repressed	Shore	EMID1, Intron 1, NM_133455	-	-
cg03437887	chr2	22605687	0.503	0.779	-0.276	0.00799201	0.0100178	13 Heterochromatin	Outside	-	-	-
cg06635832	chr5	154654215	0.334	0.61	-0.276	0.003996	0.0064917	13 Heterochromatin	Outside	-	-	-
cg13039539	chr7	70038626	0.558	0.834	-0.276	0.00799201	0.0100178	11 Weak transcribed	Outside	AUTS2, Intron, NM_001127231	AUTS2, Intron, NM_015570	-
cg01362541	chr20	55838141	0.485	0.761	-0.276	0.001998	0.00464412	12 Polycomb repressed	Shore	BMP7, Intron, NM_001719	-	-
cg20062116	chr10	98780452	0.504	0.78	-0.276	0.00799201	0.0100178	12 Polycomb repressed	Outside	SLIT1, Intron, NM_003061	-	-
cg09373676	chr4	186227242	0.47	0.747	-0.276	0.00799201	0.0100178	05 Strong enhancer	Outside	SNX25, Intron, NM_031953	-	-
cg20357628	chr20	58179846	0.151	0.428	-0.276	0.001998	0.00464412	12 Polycomb repressed	Island	PHACTR3, 5'UTR, NM_080672	PHACTR3, Intron 1, NM_001199505	-
cg12219325	chr8	59058584	0.455	0.731	-0.276	0.00799201	0.0100178	02 Weak promoter	Island	FAM110B, 5'UTR, NM_147189	-	-
cg11940726	chr12	114254921	0.531	0.809	-0.277	0.00799201	0.0100178	13 Heterochromatin	Outside	RBM19, 3'UTR, NM_001146699	RBM19, 10 kb 3' region, NM_016196	RBM19, 10 kb 3' region, NM_001146698
cg08307469	chr5	37835888	0.433	0.71	-0.277	0.023976	0.0263924	11 Weak transcribed	Shore	GDNF, 5'UTR, NM_001190468	GDNF, 5'UTR, NM_001190469	GDNF, 5'UTR, NM_000514
cg08483376	chr7	27285135	0.243	0.52	-0.277	0.00799201	0.0100178	03 Poised promoter	Island	EVX1, Intron, NM_001989	-	-
cg09921821	chr4	3371927	0.324	0.601	-0.277	0.003996	0.0064917	03 Poised promoter	Shelf	RGS12, Intron, NM_002926	RGS12, Intron, NM_198229	RGS12, 5'UTR, NM_198227
cg07928378	chr12	124989277	0.364	0.641	-0.277	0.001998	0.00464412	09 Transcriptional transition	Outside	NCOR2, 5'UTR, NM_006312	NCOR2, 5'UTR, NM_001077261	NCOR2, 5'UTR, NM_001206654
cg08121408	chr1	53595479	0.526	0.804	-0.277	0.023976	0.0263924	13 Heterochromatin	Outside	SLC1A7, Intron, NM_006671	-	-
cg25885280	chr11	70760165	0.212	0.489	-0.277	0.001998	0.00464412	13 Heterochromatin	Outside	SHANK2, Intron, NM_012309	-	-
cg26206196	chr14	37052770	0.404	0.682	-0.277	0.00799201	0.0100178	12 Polycomb repressed	Island	NKX2-8, 1.5 kb 5' region, NM_014360	-	-
cg22741735	chr5	139056803	0.625	0.901	-0.277	0.003996	0.0064917	12 Polycomb repressed	Island	CXXC5, 5'UTR, NM_016463	-	-
cg08079806	chr11	65635511	0.446	0.723	-0.277	0.00799201	0.0100178	10 Transcriptional elongation	Outside	EFEMP2, Exon, NM_016938	EFEMP2, 3'UTR, NR_037718	CFL1, 10 kb 5' region, NM_005507
cg03071876	chr17	45929433	0.353	0.63	-0.277	0.00799201	0.0100178	03 Poised promoter	Shore	SP6, 5'UTR, NM_199262	-	-
cg24186459	chr3	181459417	0.368	0.645	-0.277	0.00799201	0.0100178	13 Heterochromatin	Outside	SOX2-OT, 1.5 kb 3' region, NR_004053	-	-
cg01341655	chr4	62202293	0.356	0.634	-0.278	0.001998	0.00464412	13 Heterochromatin	Outside	-	-	-
cg06422883	chr5	72528295	0.161	0.44	-0.278	0.001998	0.00464412	11 Weak transcribed	Shore	-	-	-
cg27198632	chr4	174429262	0.277	0.555	-0.278	0.001998	0.00464412	12 Polycomb repressed	Shore	-	-	-
cg01020484	chr14	74185293	0.42	0.698	-0.278	0.00799201	0.0100178	10 Transcriptional elongation	Shore	C14orf43, 3'UTR, NM_001043318	C14orf43, 3'UTR, NM_194278	PNMA1, 10 kb 5' region, NM_006029
cg09323727	chr2	176936435	0.381	0.66	-0.278	0.023976	0.0263924	12 Polycomb repressed	Island	EVX2, 10 kb 3' region, NM_001080458	-	-
cg10681992	chr4	6964526	0.496	0.774	-0.278	0.003996	0.0064917	13 Heterochromatin	Outside	TBC1D14, Intron, NM_001113361	TBC1D14, Intron, NM_020773	-
cg11789612	chr15	41794411	0.16	0.438	-0.278	0.00799201	0.0100178	03 Poised promoter	Island	ITPKA, Intron, NM_002220	LTK, 1.5 kb 3' region, NM_001135685	LTK, 1.5 kb 3' region, NM_002344
cg03575666	chr8	41168185	0.293	0.57	-0.278	0.00799201	0.0100178	13 Heterochromatin	Shore	SFRP1, 1.5 kb 5' region, NM_003012	-	-
cg24377150	chr1	2179932	0.388	0.666	-0.278	0.003996	0.0064917	10 Transcriptional elongation	Outside	SKI, Intron 1, NM_003036	-	-
cg02360367	chr1	2180026	0.388	0.666	-0.278	0.003996	0.0064917	10 Transcriptional elongation	Outside	SKI, Intron 1, NM_003036	-	-
cg06974592	chr5	172665148	0.267	0.545	-0.278	0.00799201	0.0100178	12 Polycomb repressed	Shore	NKX2-5, 10 kb 5' region, NM_004387	NKX2-5, 10 kb 5' region, NM_001166175	NKX2-5, 10 kb 5' region, NM_001166176
cg05500919	chr17	9234113	0.334	0.613	-0.278	0.003996	0.0064917	13 Heterochromatin	Outside	STX8, Intron, NM_004853	STX8, 3'UTR, NR_033656	-
cg07979034	chr15	65648489	0.306	0.584	-0.278	0.001998	0.00464412	03 Poised promoter	Island	IGDCC3, Intron, NM_004884	-	-
cg07021644	chr22	45680878	0.148	0.425	-0.278	0.013986	0.0161543	12 Polycomb repressed	Island	UPK3A, 5'UTR, NM_006953	UPK3A, 5'UTR, NM_001167574	-
cg15592816	chr1	11346696	0.569	0.847	-0.278	0.001998	0.00464412	10 Transcriptional elongation	Outside	UBIAD1, 3'UTR, NM_013319	-	-
cg03510605	chr12	115104733	0.364	0.642	-0.278	0.00799201	0.0100178	12 Polycomb repressed	Shore	TBX3, 10 kb 3' region, NM_016569	TBX3, 10 kb 3' region, NM_005996	-
cg26993500	chr12	121975120	0.183	0.461	-0.278	0.00799201	0.0100178	02 Weak promoter	Island	KDM2B, Intron, NM_032590	KDM2B, Intron, NM_001005366	-
cg18948488	chr10	102998080	0.397	0.675	-0.278	0.001998	0.00464412	12 Polycomb repressed	Shore	FLJ41350, 5'UTR, NR_029380	LBX1, 10 kb 5' region, NM_006562	-
cg16357224	chr16	86530052	0.17	0.448	-0.278	0.001998	0.00464412	12 Polycomb repressed	Shore	LOC400550, 3'UTR, NR_033925	LOC400550, 3'UTR, NR_036444	-
cg04650238	chr16	54625689	0.507	0.786	-0.279	0.003996	0.0064917	13 Heterochromatin	Outside	-	-	-
cg04892836	chr12	115174284	0.378	0.657	-0.279	0.00799201	0.0100178	12 Polycomb repressed	Island	-	-	-
cg10837383	chr6	9096295	0.474	0.753	-0.279	0.00799201	0.0100178	13 Heterochromatin	Outside	-	-	-
cg23938483	chr14	74185510	0.593	0.872	-0.279	0.023976	0.0263924	10 Transcriptional elongation	Island	C14orf43, 3'UTR, NM_001043318	C14orf43, 3'UTR, NM_194278	PNMA1, 10 kb 5' region, NM_006029
cg10234511	chr1	10788800	0.368	0.646	-0.279	0.003996	0.0064917	11 Weak transcribed	Outside	CASZ1, 5'UTR, NM_001079843	CASZ1, 5'UTR, NM_017766	-
cg02246055	chr16	72821352	0.392	0.671	-0.279	0.001998	0.00464412	06 Weak enhancer	Island	ZFHX3, Exon, NM_001164766	ZFHX3, Exon, NM_006885	-
cg03333634	chr8	11555250	0.148	0.427	-0.279	0.001998	0.00464412	12 Polycomb repressed	Island	GATA4, 10 kb 5' region, NM_002052	-	-
cg10210909	chr8	11559487	0.316	0.595	-0.279	0.001998	0.00464412	12 Polycomb repressed	Shore	GATA4, 10 kb 5' region, NM_002052	-	-
cg25198340	chr3	57186282	0.522	0.801	-0.279	0.00799201	0.0100178	13 Heterochromatin	Outside	IL17RD, Intron, NM_017563	-	-
cg16362481	chr2	128413008	0.572	0.851	-0.279	0.003996	0.0064917	12 Polycomb repressed	Shelf	LIMS2, Intron, NM_017980	LIMS2, Intron, NM_001161404	LIMS2, Intron, NM_001136037
cg22207584	chr2	85416792	0.462	0.741	-0.279	0.023976	0.0263924	11 Weak transcribed	Outside	TCF7L1, Intron, NM_031283	-	-
cg22125433	chr8	143386978	0.419	0.698	-0.279	0.001998	0.00464412	05 Strong enhancer	Outside	TSNARE1, Intron, NM_145003	-	-
cg06815411	chr4	57737650	0.326	0.606	-0.28	0.023976	0.0263924	13 Heterochromatin	Outside	-	-	-
cg14584215	chr5	153991032	0.396	0.676	-0.28	0.001998	0.00464412	03 Poised promoter	Shore	-	-	-
cg14634850	chr4	8648467	0.423	0.703	-0.28	0.00799201	0.0100178	13 Heterochromatin	Shelf	-	-	-
cg24206827	chr2	214098073	0.377	0.657	-0.28	0.013986	0.0161543	13 Heterochromatin	Outside	-	-	-
cg26796245	chr4	113970819	0.183	0.463	-0.28	0.003996	0.0064917	13 Heterochromatin	Outside	ANK2, Intron, NM_001127493	ANK2, 5'UTR, NM_020977	ANK2, 5'UTR, NM_001148
cg04007841	chr11	65307005	0.437	0.717	-0.28	0.001998	0.00464412	02 Weak promoter	Island	LTBP3, Intron, NM_001164266	LTBP3, Intron, NM_001130144	LTBP3, Intron, NM_021070
cg03024537	chr8	11557216	0.24	0.52	-0.28	0.001998	0.00464412	12 Polycomb repressed	Shore	GATA4, 10 kb 5' region, NM_002052	-	-
cg13367234	chr1	17253196	0.549	0.83	-0.28	0.00799201	0.0100178	09 Transcriptional transition	Outside	CROCC, Intron, NM_014675	-	-
cg07618085	chr17	77924581	0.283	0.563	-0.28	0.003996	0.0064917	13 Heterochromatin	Shore	TBC1D16, Intron, NM_019020	-	-
cg17862903	chr1	221058804	0.438	0.718	-0.28	0.003996	0.0064917	12 Polycomb repressed	Shore	HLX, 1.5 kb 3' region, NM_021958	-	-
cg06451900	chr15	37172273	0.277	0.557	-0.28	0.001998	0.00464412	03 Poised promoter	Shore	LOC145845, 3'UTR, NR_024264	-	-
cg22675922	chr11	2889839	0.365	0.645	-0.28	0.013986	0.0161543	12 Polycomb repressed	Shore	KCNQ1DN, 1.5 kb 5' region, NR_024627	-	-
cg03811319	chr11	2884117	0.378	0.658	-0.28	0.001998	0.00464412	12 Polycomb repressed	Island	KCNQ1DN, 10 kb 5' region, NR_024627	-	-
cg15318570	chr10	22726873	0.381	0.66	-0.28	0.001998	0.00464412	01 Active promoter	Shore	LOC100499489, 1.5 kb 5' region, NR_036533	-	-
cg05781999	chr7	155174128	0.153	0.434	-0.281	0.003996	0.0064917	12 Polycomb repressed	Island	-	-	-
cg19253831	chr1	10795019	0.534	0.816	-0.281	0.00799201	0.0100178	11 Weak transcribed	Outside	CASZ1, 5'UTR, NM_001079843	CASZ1, 5'UTR, NM_017766	-
cg11224984	chr1	2203044	0.584	0.864	-0.281	0.00799201	0.0100178	11 Weak transcribed	Outside	SKI, Intron 1, NM_003036	-	-
cg06113801	chr16	410332	0.519	0.8	-0.281	0.013986	0.0161543	13 Heterochromatin	Island	AXIN1, 10 kb 5' region, NM_003502	AXIN1, 10 kb 5' region, NM_181050	MRPL28, 10 kb 3' region, NM_006428
cg01040654	chr5	172663218	0.489	0.771	-0.281	0.001998	0.00464412	12 Polycomb repressed	Shore	NKX2-5, 1.5 kb 5' region, NM_004387	NKX2-5, 1.5 kb 5' region, NM_001166175	NKX2-5, 1.5 kb 5' region, NM_001166176
cg17601785	chr5	71475110	0.573	0.854	-0.281	0.001998	0.00464412	02 Weak promoter	Outside	MAP1B, Intron, NM_005909	MIR4803, 10 kb 3' region, NR_039967	-
cg06783429	chr7	127673037	0.331	0.612	-0.281	0.001998	0.00464412	11 Weak transcribed	Shore	SND1, Intron, NM_014390	LRRC4, 10 kb 5' region, NM_022143	-
cg06115614	chr3	128205142	0.385	0.666	-0.281	0.003996	0.0064917	12 Polycomb repressed	Shore	GATA2, Exon, NM_032638	GATA2, Exon, NM_001145661	GATA2, Exon, NM_001145662
cg15976883	chr4	54960971	0.353	0.634	-0.281	0.00799201	0.0100178	12 Polycomb repressed	Shelf	GSX2, 10 kb 5' region, NM_133267	-	-
cg27119612	chr15	57491000	0.383	0.664	-0.281	0.003996	0.0064917	07 Weak enhancer	Outside	TCF12, Intron, NM_207038	TCF12, Intron, NM_207036	TCF12, Intron, NM_003205
cg27477419	chr17	75567406	0.317	0.599	-0.281	0.003996	0.0064917	12 Polycomb repressed	Outside	LOC100507351, 10 kb 3' region, NR_040050	-	-
cg00091064	chr6	41376603	0.369	0.651	-0.282	0.001998	0.00464412	13 Heterochromatin	Island	-	-	-
cg16247183	chr1	225865109	0.481	0.763	-0.282	0.001998	0.00464412	13 Heterochromatin	Island	-	-	-
cg17791977	chr5	72529126	0.257	0.539	-0.282	0.001998	0.00464412	11 Weak transcribed	Island	-	-	-
cg07292311	chr12	124702220	0.403	0.684	-0.282	0.003996	0.0064917	06 Weak enhancer	Outside	ZNF664-FAM101A, 5'UTR, NM_001204299	-	-
cg05408649	chr12	54446018	0.184	0.466	-0.282	0.001998	0.00464412	04 Strong enhancer	Island	HOXC4, 5'UTR, NM_014620	HOXC4, 10 kb 5' region, NM_153633	FLJ12825, 10 kb 5' region, NR_026655
cg14710465	chr1	160369868	0.211	0.493	-0.282	0.001998	0.00464412	04 Strong enhancer	Shore	VANGL2, 1.5 kb 5' region, NM_020335	-	-
cg04113094	chr14	54686624	0.501	0.783	-0.283	0.003996	0.0064917	12 Polycomb repressed	Outside	-	-	-
cg16409977	chr12	4099940	0.439	0.722	-0.283	0.003996	0.0064917	12 Polycomb repressed	Outside	-	-	-
cg17604985	chr5	124256095	0.512	0.795	-0.283	0.001998	0.00464412	13 Heterochromatin	Outside	-	-	-
cg17235897	chr10	123286443	0.459	0.742	-0.283	0.00799201	0.0100178	07 Weak enhancer	Outside	FGFR2, Intron, NM_001144918	FGFR2, Intron, NM_000141	FGFR2, Intron, NM_001144917
cg01182865	chr8	11559333	0.267	0.55	-0.283	0.001998	0.00464412	12 Polycomb repressed	Shore	GATA4, 10 kb 5' region, NM_002052	-	-
cg09670128	chr12	52627046	0.301	0.584	-0.283	0.013986	0.0161543	02 Weak promoter	Island	KRT7, 5'UTR, NM_005556	LOC283404, 10 kb 3' region, NR_027358	-
cg10724576	chr8	144561661	0.576	0.859	-0.283	0.013986	0.0161543	11 Weak transcribed	Shelf	ZC3H3, Intron, NM_015117	-	-
cg15393903	chr10	87909210	0.541	0.825	-0.283	0.00799201	0.0100178	13 Heterochromatin	Outside	GRID1, Intron, NM_017551	-	-
cg22961457	chr20	62370309	0.267	0.551	-0.283	0.001998	0.00464412	07 Weak enhancer	Island	LIME1, 3'UTR, NM_017806	SLC2A4RG, 1.5 kb 5' region, NM_020062	ZGPAT, 10 kb 3' region, NM_001083113
cg25930229	chr10	102997888	0.362	0.645	-0.283	0.001998	0.00464412	12 Polycomb repressed	Shore	FLJ41350, 5'UTR, NR_029380	LBX1, 10 kb 5' region, NM_006562	-
cg00827210	chr8	1427490	0.371	0.655	-0.284	0.00799201	0.0100178	13 Heterochromatin	Shelf	-	-	-
cg06482019	chr16	51147901	0.116	0.399	-0.284	0.003996	0.0064917	12 Polycomb repressed	Island	-	-	-
cg12764231	chr4	23163586	0.557	0.841	-0.284	0.003996	0.0064917	13 Heterochromatin	Outside	-	-	-
cg10763247	chr3	61066613	0.606	0.89	-0.284	0.003996	0.0064917	13 Heterochromatin	Outside	FHIT, 5'UTR, NM_001166243	FHIT, 5'UTR, NM_002012	-
cg01570480	chr11	64951915	0.581	0.866	-0.284	0.001998	0.00464412	09 Transcriptional transition	Island	CAPN1, Intron, NM_001198868	CAPN1, Intron, NM_001198869	CAPN1, Intron, NM_005186
cg13187349	chr17	46627383	0.477	0.761	-0.284	0.013986	0.0161543	11 Weak transcribed	Shore	HOXB3, 3'UTR, NM_002146	HOXB2, 10 kb 5' region, NM_002145	-
cg16787431	chr17	46629349	0.435	0.719	-0.284	0.00799201	0.0100178	12 Polycomb repressed	Shore	HOXB3, Intron, NM_002146	HOXB2, 10 kb 5' region, NM_002145	-
cg25067242	chr1	115881258	0.22	0.504	-0.284	0.001998	0.00464412	06 Weak enhancer	Island	NGF, 1.5 kb 5' region, NM_002506	-	-
cg25266629	chr10	102894147	0.22	0.505	-0.284	0.001998	0.00464412	03 Poised promoter	Island	TLX1, Intron, NM_005521	TLX1, Intron, NM_001195517	TLX1NB, 10 kb 5' region, NM_001085398
cg11798758	chr1	5957003	0.525	0.809	-0.284	0.003996	0.0064917	11 Weak transcribed	Outside	NPHP4, Intron, NM_015102	-	-
cg21287054	chr19	54928011	0.553	0.837	-0.284	0.013986	0.0161543	12 Polycomb repressed	Island	TTYH1, Intron 1, NM_020659	TTYH1, Intron 1, NM_001201461	TTYH1, Intron 1, NM_001005367
cg16106804	chr14	101298823	0.423	0.707	-0.284	0.001998	0.00464412	13 Heterochromatin	Outside	MEG3, 5'UTR, NR_003531	MEG3, 5'UTR, NR_033360	MEG3, 5'UTR, NR_033359
cg12187687	chr7	27253833	0.302	0.587	-0.284	0.003996	0.0064917	12 Polycomb repressed	Island	HOTTIP, 10 kb 3' region, NR_037843	-	-
cg02770252	chr6	14450311	0.554	0.84	-0.285	0.001998	0.00464412	11 Weak transcribed	Outside	-	-	-
cg04510282	chr5	77253377	0.335	0.621	-0.285	0.001998	0.00464412	12 Polycomb repressed	Shore	-	-	-
cg15987732	chr7	155174253	0.258	0.543	-0.285	0.003996	0.0064917	12 Polycomb repressed	Island	-	-	-
cg14981960	chr1	68607288	0.585	0.87	-0.285	0.003996	0.0064917	10 Transcriptional elongation	Outside	WLS, Intron, NM_001002292	WLS, Intron, NM_001193334	WLS, Intron, NM_024911
cg02367316	chr7	39125197	0.333	0.618	-0.285	0.00799201	0.0100178	13 Heterochromatin	Outside	POU6F2, Intron, NM_001166018	POU6F2, Intron, NM_007252	-
cg12690246	chr12	50356868	0.555	0.84	-0.285	0.003996	0.0064917	12 Polycomb repressed	Shore	AQP6, 10 kb 5' region, NM_001652	AQP2, 10 kb 3' region, NM_000486	AQP5, Intron 1, NM_001651
cg03175975	chr2	121105534	0.443	0.728	-0.285	0.001998	0.00464412	12 Polycomb repressed	Shore	INHBB, Intron 1, NM_002193	-	-
cg14824386	chr8	41167922	0.215	0.499	-0.285	0.013986	0.0161543	13 Heterochromatin	Shore	SFRP1, 1.5 kb 5' region, NM_003012	-	-
cg23949782	chr14	79452438	0.339	0.624	-0.285	0.001998	0.00464412	13 Heterochromatin	Outside	NRXN3, Intron, NM_004796	-	-
cg26099134	chr6	100897308	0.295	0.579	-0.285	0.001998	0.00464412	12 Polycomb repressed	Island	SIM1, Exon, NM_005068	-	-
cg23197405	chr12	54451937	0.231	0.516	-0.285	0.001998	0.00464412	13 Heterochromatin	Shelf	HOXC4, 10 kb 3' region, NM_014620	HOXC4, 10 kb 3' region, NM_153633	FLJ12825, TSS-200, NR_026655
cg26435178	chr10	73848457	0.418	0.703	-0.285	0.023976	0.0263924	12 Polycomb repressed	Shore	SPOCK2, 5'UTR, NM_014767	SPOCK2, 5'UTR, NM_001244950	SPOCK2, 5'UTR, NM_001134434
cg06670039	chr16	12530245	0.521	0.806	-0.285	0.001998	0.00464412	11 Weak transcribed	Outside	SNX29, Intron, NM_032167	-	-
cg08128768	chr9	124462181	0.454	0.738	-0.285	0.003996	0.0064917	01 Active promoter	Island	DAB2IP, Intron, NM_032552	-	-
cg07152894	chr8	102373663	0.289	0.574	-0.285	0.023976	0.0263924	13 Heterochromatin	Outside	NACAP1, 10 kb 5' region, NR_002182	-	-
cg20059928	chr15	40361484	0.422	0.707	-0.285	0.001998	0.00464412	11 Weak transcribed	Outside	LOC100131089, 10 kb 3' region, NR_040059	LOC100131089, 10 kb 3' region, NR_040060	-
cg07090424	chr1	22535490	0.392	0.678	-0.286	0.003996	0.0064917	12 Polycomb repressed	Outside	-	-	-
cg09318721	chr1	101534814	0.459	0.745	-0.286	0.003996	0.0064917	13 Heterochromatin	Outside	-	-	-
cg09469870	chr6	22785549	0.472	0.758	-0.286	0.013986	0.0161543	13 Heterochromatin	Outside	-	-	-
cg15067806	chr1	149146747	0.499	0.785	-0.286	0.013986	0.0161543	12 Polycomb repressed	Shore	-	-	-
cg23687603	chr12	113957748	0.361	0.647	-0.286	0.013986	0.0161543	12 Polycomb repressed	Outside	-	-	-
cg26733846	chr6	112824383	0.401	0.687	-0.286	0.00799201	0.0100178	13 Heterochromatin	Outside	-	-	-
cg17306279	chr5	139056666	0.631	0.917	-0.286	0.001998	0.00464412	12 Polycomb repressed	Island	CXXC5, 5'UTR, NM_016463	-	-
cg19540425	chr12	32655835	0.482	0.767	-0.286	0.013986	0.0161543	07 Weak enhancer	Outside	FGD4, 5'UTR, NM_139241	-	-
cg17544177	chr10	103589244	0.292	0.578	-0.286	0.035964	0.0387729	06 Weak enhancer	Island	KCNIP2, Intron, NM_173193	KCNIP2, Intron, NM_173192	KCNIP2, Intron, NM_173191
cg05987823	chr12	54428591	0.336	0.623	-0.286	0.001998	0.00464412	11 Weak transcribed	Island	HOXC5, 5'UTR, NR_003084	HOXC4, 5'UTR, NM_014620	HOXC5, 3'UTR, NM_018953
cg15393022	chr1	54775836	0.404	0.691	-0.287	0.001998	0.00464412	06 Weak enhancer	Outside	SSBP3, Intron, NM_001009955	SSBP3, Intron, NM_145716	SSBP3, Intron, NM_018070
cg05256043	chr13	95131950	0.385	0.672	-0.287	0.013986	0.0161543	13 Heterochromatin	Outside	DCT, 1.5 kb 5' region, NM_001129889	DCT, 1.5 kb 5' region, NM_001922	-
cg03241909	chr11	64952033	0.406	0.693	-0.287	0.001998	0.00464412	09 Transcriptional transition	Island	CAPN1, Intron, NM_001198868	CAPN1, Intron, NM_001198869	CAPN1, Intron, NM_005186
cg10163955	chr10	8101401	0.407	0.695	-0.287	0.003996	0.0064917	04 Strong enhancer	Shore	GATA3, Intron, NM_002051	GATA3, Intron, NM_001002295	FLJ45983, 10 kb 5' region, NR_024256
cg04904318	chr17	46607827	0.551	0.838	-0.287	0.003996	0.0064917	13 Heterochromatin	Island	HOXB1, Exon 1, NM_002144	-	-
cg24776343	chr13	24189785	0.46	0.747	-0.287	0.00799201	0.0100178	11 Weak transcribed	Outside	TNFRSF19, Intron, NM_148957	TNFRSF19, Intron, NM_018647	TNFRSF19, Intron, NM_001204458
cg00339740	chr2	144664539	0.321	0.609	-0.288	0.001998	0.00464412	13 Heterochromatin	Outside	-	-	-
cg02126031	chr14	54686315	0.372	0.66	-0.288	0.00799201	0.0100178	12 Polycomb repressed	Outside	-	-	-
cg06927807	chr1	229056865	0.524	0.811	-0.288	0.003996	0.0064917	12 Polycomb repressed	Outside	-	-	-
cg16235582	chr11	78673211	0.294	0.582	-0.288	0.001998	0.00464412	11 Weak transcribed	Island	ODZ4, Intron, NM_001098816	-	-
cg17542408	chr11	78673099	0.292	0.58	-0.288	0.001998	0.00464412	11 Weak transcribed	Island	ODZ4, Intron, NM_001098816	-	-
cg05340094	chr16	73095394	0.234	0.523	-0.288	0.00799201	0.0100178	13 Heterochromatin	Shore	ZFHX3, 10 kb 5' region, NM_001164766	-	-
cg06981781	chr4	110842887	0.524	0.812	-0.288	0.013986	0.0161543	13 Heterochromatin	Outside	EGF, Intron 1, NM_001963	EGF, Intron 1, NM_001178131	EGF, Intron 1, NM_001178130
cg20752005	chr17	78449261	0.401	0.689	-0.288	0.013986	0.0161543	03 Poised promoter	Shore	NPTX1, Intron, NM_002522	-	-
cg22537334	chr15	70354690	0.548	0.836	-0.288	0.013986	0.0161543	10 Transcriptional elongation	Outside	TLE3, Intron, NM_005078	TLE3, Intron, NM_001105192	TLE3, Intron, NM_020908
cg13171904	chr15	63051003	0.369	0.657	-0.288	0.003996	0.0064917	04 Strong enhancer	Outside	TLN2, Intron, NM_015059	-	-
cg09413529	chr12	115112224	0.364	0.653	-0.288	0.001998	0.00464412	10 Transcriptional elongation	Island	TBX3, Exon, NM_016569	TBX3, Exon, NM_005996	-
cg00036788	chr4	54974681	0.171	0.459	-0.288	0.001998	0.00464412	03 Poised promoter	Shore	GSX2, 10 kb 3' region, NM_133267	-	-
cg16935061	chr6	1395277	0.293	0.583	-0.289	0.001998	0.00464412	12 Polycomb repressed	Shore	FOXF2, 3'UTR, NM_001452	-	-
cg19016816	chr7	1267986	0.211	0.502	-0.29	0.00799201	0.0100178	12 Polycomb repressed	Shore	UNCX, 10 kb 5' region, NM_001080461	-	-
cg13752649	chr17	46608558	0.295	0.585	-0.29	0.003996	0.0064917	13 Heterochromatin	Shore	HOXB1, 1.5 kb 5' region, NM_002144	-	-
cg08696931	chr12	123754070	0.473	0.763	-0.29	0.00799201	0.0100178	06 Weak enhancer	Island	CDK2AP1, Intron, NM_004642	-	-
cg00102183	chr1	109772438	0.382	0.673	-0.29	0.00799201	0.0100178	10 Transcriptional elongation	Outside	SARS, Intron, NM_006513	-	-
cg27577583	chr6	144294846	0.237	0.527	-0.29	0.003996	0.0064917	13 Heterochromatin	Outside	PLAGL1, 5'UTR, NM_006718	PLAGL1, 5'UTR, NM_002656	PLAGL1, 5'UTR, NM_001080955
cg13007207	chr7	105279390	0.367	0.657	-0.29	0.001998	0.00464412	11 Weak transcribed	Outside	ATXN7L1, Intron, NM_020725	ATXN7L1, Intron, NM_138495	-
cg27577928	chr4	54975387	0.298	0.588	-0.29	0.003996	0.0064917	03 Poised promoter	Island	GSX2, 10 kb 3' region, NM_133267	-	-
cg16639692	chr5	43037665	0.45	0.741	-0.29	0.001998	0.00464412	02 Weak promoter	Shore	LOC153684, 10 kb 5' region, NR_015447	C5orf39, 10 kb 3' region, NM_001014279	-
cg24177393	chr5	43037516	0.284	0.574	-0.29	0.001998	0.00464412	02 Weak promoter	Island	LOC153684, 10 kb 5' region, NR_015447	C5orf39, 10 kb 3' region, NM_001014279	-
cg07328317	chr4	174429871	0.269	0.56	-0.291	0.001998	0.00464412	12 Polycomb repressed	Shore	-	-	-
cg17918558	chr1	46945594	0.284	0.575	-0.291	0.003996	0.0064917	12 Polycomb repressed	Outside	-	-	-
cg03420978	chr4	37542309	0.304	0.595	-0.291	0.003996	0.0064917	07 Weak enhancer	Outside	C4orf19, 5'UTR, NM_001104629	-	-
cg09189889	chr13	95132210	0.449	0.74	-0.291	0.00799201	0.0100178	13 Heterochromatin	Outside	DCT, 1.5 kb 5' region, NM_001129889	DCT, 1.5 kb 5' region, NM_001922	-
cg15519474	chr17	64300901	0.437	0.728	-0.291	0.001998	0.00464412	02 Weak promoter	Shore	PRKCA, Intron 1, NM_002737	-	-
cg08465346	chr12	54441457	0.169	0.46	-0.291	0.001998	0.00464412	13 Heterochromatin	Island	HOXC4, 5'UTR, NM_014620	HOXC4, 10 kb 5' region, NM_153633	-
cg14505694	chr17	77924274	0.352	0.642	-0.291	0.001998	0.00464412	13 Heterochromatin	Island	TBC1D16, Exon, NM_019020	-	-
cg04786592	chr13	52375775	0.415	0.706	-0.291	0.003996	0.0064917	12 Polycomb repressed	Shelf	DHRS12, 5'UTR, NM_024705	DHRS12, 5'UTR, NM_001031719	-
cg10264687	chr16	51147460	0.414	0.706	-0.292	0.003996	0.0064917	12 Polycomb repressed	Shore	-	-	-
cg03627881	chr3	134656828	0.48	0.773	-0.292	0.001998	0.00464412	13 Heterochromatin	Outside	EPHB1, Intron, NM_004441	-	-
cg04791718	chr17	77923313	0.452	0.744	-0.292	0.001998	0.00464412	13 Heterochromatin	Shore	TBC1D16, Intron, NM_019020	-	-
cg12905252	chr1	3028812	0.515	0.807	-0.292	0.013986	0.0161543	13 Heterochromatin	Shore	PRDM16, Intron 1, NM_022114	PRDM16, Intron 1, NM_199454	-
cg00107982	chr22	37813097	0.502	0.794	-0.292	0.003996	0.0064917	13 Heterochromatin	Shelf	ELFN2, 5'UTR, NM_052906	-	-
cg07224291	chr6	133777801	0.348	0.64	-0.292	0.00799201	0.0100178	13 Heterochromatin	Outside	EYA4, Intron, NM_172103	EYA4, Intron, NM_172105	EYA4, Intron, NM_004100
cg09740450	chr12	125223649	0.352	0.646	-0.293	0.013986	0.0161543	12 Polycomb repressed	Island	-	-	-
cg23059946	chr2	217500593	0.224	0.517	-0.293	0.003996	0.0064917	12 Polycomb repressed	Shore	IGFBP2, Intron 1, NM_000597	-	-
cg02204637	chr5	146888444	0.43	0.722	-0.293	0.001998	0.00464412	03 Poised promoter	Shore	DPYSL3, Intron, NM_001197294	-	-
cg04492228	chr10	8101512	0.293	0.586	-0.293	0.003996	0.0064917	04 Strong enhancer	Shore	GATA3, Intron, NM_002051	GATA3, Intron, NM_001002295	FLJ45983, 10 kb 5' region, NR_024256
cg15158045	chr13	95827028	0.468	0.761	-0.293	0.003996	0.0064917	11 Weak transcribed	Outside	ABCC4, Intron, NM_005845	ABCC4, Intron, NM_001105515	-
cg03797139	chr6	139472303	0.553	0.846	-0.293	0.001998	0.00464412	05 Strong enhancer	Outside	HECA, Intron 1, NM_016217	-	-
cg10935662	chr3	72307753	0.331	0.624	-0.294	0.00799201	0.0100178	12 Polycomb repressed	Outside	-	-	-
cg11496061	chr5	31050151	0.511	0.805	-0.294	0.001998	0.00464412	13 Heterochromatin	Outside	-	-	-
cg23063807	chr2	506173	0.233	0.527	-0.294	0.00799201	0.0100178	13 Heterochromatin	Shelf	-	-	-
cg24919344	chr5	24208917	0.442	0.735	-0.294	0.001998	0.00464412	13 Heterochromatin	Outside	-	-	-
cg06257936	chr7	31082762	0.427	0.721	-0.294	0.003996	0.0064917	12 Polycomb repressed	Outside	ADCYAP1R1, 10 kb 5' region, NM_001118	ADCYAP1R1, 10 kb 5' region, NM_001199635	ADCYAP1R1, 10 kb 5' region, NM_001199636
cg02891048	chr1	8044990	0.539	0.833	-0.294	0.00799201	0.0100178	10 Transcriptional elongation	Outside	PARK7, Exon, NM_001123377	PARK7, Exon, NM_007262	-
cg20665157	chr7	121969420	0.322	0.616	-0.294	0.003996	0.0064917	13 Heterochromatin	Outside	CADPS2, Intron, NM_001167940	CADPS2, Intron, NM_017954	CADPS2, Intron, NM_001009571
cg09765089	chr7	27291345	0.199	0.493	-0.294	0.001998	0.00464412	03 Poised promoter	Island	EVX1, 10 kb 3' region, NM_001989	-	-
cg00710180	chr2	95723452	0.492	0.786	-0.294	0.00799201	0.0100178	13 Heterochromatin	Outside	MAL, 10 kb 3' region, NM_002371	MAL, 10 kb 3' region, NM_022438	MAL, 10 kb 3' region, NM_022440
cg13598109	chr9	82278826	0.462	0.756	-0.294	0.00799201	0.0100178	11 Weak transcribed	Outside	TLE4, Intron, NM_007005	-	-
cg12905673	chr5	147160550	0.552	0.847	-0.294	0.001998	0.00464412	13 Heterochromatin	Outside	JAKMIP2, 5'UTR, NM_014790	-	-
cg11455642	chr10	106494953	0.436	0.73	-0.294	0.003996	0.0064917	12 Polycomb repressed	Outside	SORCS3, Intron 1, NM_014978	-	-
cg06096184	chr3	66549731	0.36	0.654	-0.294	0.003996	0.0064917	01 Active promoter	Shore	LRIG1, Intron, NM_015541	-	-
cg09852607	chr3	128205199	0.453	0.746	-0.294	0.001998	0.00464412	12 Polycomb repressed	Shore	GATA2, Exon, NM_032638	GATA2, Exon, NM_001145661	GATA2, Exon, NM_001145662
cg02518824	chr21	43442056	0.406	0.7	-0.294	0.001998	0.00464412	12 Polycomb repressed	Outside	ZNF295-AS1, TSS-200, NR_027273	-	-
cg00793937	chr6	156497318	0.392	0.687	-0.295	0.001998	0.00464412	02 Weak promoter	Outside	-	-	-
cg13326647	chr4	174428190	0.286	0.581	-0.295	0.00799201	0.0100178	12 Polycomb repressed	Island	-	-	-
cg14636575	chr9	2241255	0.534	0.829	-0.295	0.00799201	0.0100178	02 Weak promoter	Shore	-	-	-
cg17452006	chr2	174989266	0.354	0.649	-0.295	0.003996	0.0064917	11 Weak transcribed	Outside	OLA1, Intron, NM_001011708	OLA1, Intron, NM_013341	-
cg17397364	chr2	63273435	0.42	0.715	-0.295	0.023976	0.0263924	06 Weak enhancer	Shore	EHBP1, 3'UTR, NM_001142615	EHBP1, 3'UTR, NM_015252	EHBP1, 3'UTR, NM_001142616
cg24083274	chr7	121977190	0.428	0.723	-0.295	0.003996	0.0064917	13 Heterochromatin	Outside	CADPS2, Intron, NM_001167940	CADPS2, Intron, NM_017954	CADPS2, Intron, NM_001009571
cg21840697	chr2	121101387	0.32	0.615	-0.295	0.003996	0.0064917	03 Poised promoter	Island	INHBB, 10 kb 5' region, NM_002193	-	-
cg22488797	chr5	134363323	0.164	0.459	-0.295	0.001998	0.00464412	12 Polycomb repressed	Island	PITX1, 1.5 kb 3' region, NM_002653	-	-
cg18161956	chr12	115112625	0.436	0.731	-0.295	0.00799201	0.0100178	10 Transcriptional elongation	Island	TBX3, Exon, NM_016569	TBX3, Exon, NM_005996	-
cg05143842	chr17	77904235	0.285	0.579	-0.295	0.013986	0.0161543	12 Polycomb repressed	Island	TBC1D16, 10 kb 3' region, NM_019020	-	-
cg08834902	chr16	8806689	0.328	0.623	-0.295	0.001998	0.00464412	13 Heterochromatin	Outside	ABAT, 5'UTR, NM_020686	ABAT, 10 kb 5' region, NM_001127448	ABAT, TSS-200, NM_000663
cg13122498	chr6	38445980	0.45	0.745	-0.295	0.001998	0.00464412	13 Heterochromatin	Outside	BTBD9, Intron, NM_052893	BTBD9, Intron, NM_152733	BTBD9, Intron, NM_001172418
cg11332163	chr4	54975592	0.341	0.636	-0.295	0.003996	0.0064917	03 Poised promoter	Island	GSX2, 10 kb 3' region, NM_133267	-	-
cg09419251	chr12	113215622	0.43	0.726	-0.296	0.00799201	0.0100178	13 Heterochromatin	Outside	-	-	-
cg20389063	chr6	89284075	0.45	0.747	-0.296	0.00799201	0.0100178	13 Heterochromatin	Outside	-	-	-
cg10754215	chr4	8073803	0.553	0.849	-0.296	0.001998	0.00464412	12 Polycomb repressed	Outside	ABLIM2, Intron, NM_001130087	ABLIM2, Intron, NM_001130086	ABLIM2, Intron, NM_001130085
cg12835736	chr6	1395163	0.24	0.536	-0.296	0.001998	0.00464412	12 Polycomb repressed	Shore	FOXF2, 3'UTR, NM_001452	-	-
cg01098320	chr8	11557596	0.262	0.557	-0.296	0.001998	0.00464412	12 Polycomb repressed	Shore	GATA4, 10 kb 5' region, NM_002052	-	-
cg08076955	chr17	46608461	0.462	0.758	-0.296	0.00799201	0.0100178	13 Heterochromatin	Shore	HOXB1, 1.5 kb 5' region, NM_002144	-	-
cg17337917	chr4	96102202	0.503	0.8	-0.296	0.00799201	0.0100178	13 Heterochromatin	Outside	UNC5C, Intron, NM_003728	-	-
cg15103584	chr18	56943575	0.242	0.538	-0.296	0.003996	0.0064917	12 Polycomb repressed	Shelf	RAX, 10 kb 5' region, NM_013435	-	-
cg27047671	chr14	69006139	0.574	0.87	-0.296	0.001998	0.00464412	11 Weak transcribed	Outside	RAD51B, Intron, NM_133509	-	-
cg27064063	chr6	117869286	0.524	0.82	-0.296	0.013986	0.0161543	09 Transcriptional transition	Island	DCBLD1, Intron, NM_173674	-	-
cg07247998	chr10	123778997	0.49	0.786	-0.296	0.003996	0.0064917	04 Strong enhancer	Outside	TACC2, 5'UTR, NM_206862	TACC2, 5'UTR, NM_206861	-
cg08834350	chr10	29228915	0.322	0.619	-0.297	0.013986	0.0161543	12 Polycomb repressed	Outside	-	-	-
cg09109520	chr16	57673257	0.362	0.66	-0.297	0.00799201	0.0100178	10 Transcriptional elongation	Outside	GPR56, 5'UTR, NM_001145770	GPR56, 5'UTR, NM_005682	GPR56, 5'UTR, NM_001145772
cg13476635	chr11	128654418	0.378	0.675	-0.297	0.001998	0.00464412	12 Polycomb repressed	Outside	FLI1, Intron, NM_001167681	FLI1, Intron, NM_002017	-
cg09491120	chr6	1394985	0.379	0.676	-0.297	0.001998	0.00464412	12 Polycomb repressed	Shore	FOXF2, Exon, NM_001452	-	-
cg14354168	chr6	1619133	0.437	0.735	-0.297	0.00799201	0.0100178	11 Weak transcribed	Island	FOXC1, 10 kb 3' region, NM_001453	GMDS, 10 kb 3' region, NM_001253846	GMDS, 10 kb 3' region, NM_001500
cg23359714	chr8	41168335	0.255	0.552	-0.297	0.00799201	0.0100178	13 Heterochromatin	Shore	SFRP1, 1.5 kb 5' region, NM_003012	-	-
cg03177847	chr6	76044677	0.324	0.621	-0.297	0.003996	0.0064917	12 Polycomb repressed	Outside	FILIP1, Intron, NM_015687	-	-
cg23853507	chr10	1651390	0.536	0.833	-0.297	0.003996	0.0064917	12 Polycomb repressed	Outside	ADARB2, Intron, NM_018702	-	-
cg07541744	chr16	55363276	0.222	0.519	-0.297	0.013986	0.0161543	12 Polycomb repressed	Island	IRX6, Intron, NM_024335	-	-
cg22592142	chr15	45409169	0.176	0.473	-0.297	0.00799201	0.0100178	03 Poised promoter	Island	DUOXA2, Intron, NM_207581	DUOXA1, 1.5 kb 3' region, NM_144565	DUOX2, 10 kb 5' region, NM_014080
cg12560020	chr15	93823644	0.27	0.568	-0.298	0.001998	0.00464412	13 Heterochromatin	Outside	-	-	-
cg17346639	chr2	210479400	0.533	0.831	-0.298	0.001998	0.00464412	13 Heterochromatin	Outside	MAP2, 5'UTR, NM_001039538	MAP2, 5'UTR, NM_031845	MAP2, 5'UTR, NM_002374
cg08813944	chr17	71258588	0.354	0.652	-0.298	0.00799201	0.0100178	06 Weak enhancer	Outside	CPSF4L, 1.5 kb 5' region, NM_001129885	-	-
cg19172575	chr8	11567720	0.389	0.687	-0.298	0.013986	0.0161543	12 Polycomb repressed	Shore	GATA4, Intron, NM_002052	-	-
cg04223420	chr5	134363876	0.23	0.528	-0.298	0.001998	0.00464412	12 Polycomb repressed	Island	PITX1, 3'UTR, NM_002653	-	-
cg08176353	chr6	90120164	0.333	0.631	-0.298	0.001998	0.00464412	12 Polycomb repressed	Shore	RRAGD, Intron, NM_021244	-	-
cg07127888	chr8	41400788	0.579	0.877	-0.298	0.003996	0.0064917	11 Weak transcribed	Outside	GINS4, 3'UTR, NM_032336	-	-
cg00891611	chr1	108066601	0.46	0.759	-0.299	0.001998	0.00464412	13 Heterochromatin	Outside	-	-	-
cg08630923	chr11	115845992	0.462	0.761	-0.299	0.001998	0.00464412	12 Polycomb repressed	Outside	-	-	-
cg15931168	chr5	72528677	0.251	0.55	-0.299	0.001998	0.00464412	11 Weak transcribed	Shore	-	-	-
cg18890892	chr12	115251451	0.325	0.624	-0.299	0.001998	0.00464412	13 Heterochromatin	Outside	-	-	-
cg23141355	chr3	44063592	0.051	0.35	-0.299	0.00799201	0.0100178	03 Poised promoter	Island	-	-	-
cg26254345	chr10	2971683	0.282	0.581	-0.299	0.00799201	0.0100178	13 Heterochromatin	Outside	-	-	-
cg12683068	chr2	26869987	0.529	0.829	-0.299	0.013986	0.0161543	12 Polycomb repressed	Outside	CIB4, 10 kb 5' region, NM_001029881	-	-
cg07274716	chr5	134363972	0.252	0.551	-0.299	0.001998	0.00464412	12 Polycomb repressed	Island	PITX1, 3'UTR, NM_002653	-	-
cg14529412	chr9	133349222	0.485	0.784	-0.299	0.003996	0.0064917	13 Heterochromatin	Outside	ASS1, Intron, NM_054012	ASS1, Intron, NM_000050	-
cg02078943	chr7	155175193	0.326	0.627	-0.3	0.001998	0.00464412	12 Polycomb repressed	Island	-	-	-
cg14605948	chr9	98315341	0.463	0.763	-0.3	0.003996	0.0064917	12 Polycomb repressed	Island	-	-	-
cg06614044	chr18	42324630	0.409	0.709	-0.3	0.00799201	0.0100178	11 Weak transcribed	Island	SETBP1, Intron, NM_001130110	SETBP1, Intron, NM_015559	-
cg21730805	chr12	114254889	0.492	0.792	-0.3	0.00799201	0.0100178	13 Heterochromatin	Outside	RBM19, 3'UTR, NM_001146699	RBM19, 10 kb 3' region, NM_016196	RBM19, 10 kb 3' region, NM_001146698
cg21933359	chr8	136531648	0.533	0.833	-0.3	0.003996	0.0064917	13 Heterochromatin	Outside	KHDRBS3, Intron 1, NM_006558	-	-
cg00573352	chr10	35754299	0.395	0.695	-0.3	0.001998	0.00464412	09 Transcriptional transition	Outside	CCNY, 5'UTR, NM_181698	CCNY, Intron 1, NM_145012	-
cg13701991	chr14	101298919	0.492	0.792	-0.3	0.001998	0.00464412	13 Heterochromatin	Outside	MEG3, 5'UTR, NR_003531	MEG3, 5'UTR, NR_033360	MEG3, 5'UTR, NR_033359
cg16543094	chr11	20229516	0.216	0.517	-0.301	0.00799201	0.0100178	12 Polycomb repressed	Outside	-	-	-
cg23444265	chr19	48918204	0.317	0.618	-0.301	0.001998	0.00464412	06 Weak enhancer	Island	GRIN2D, Exon, NM_000836	-	-
cg27521476	chr10	102896375	0.379	0.68	-0.301	0.013986	0.0161543	12 Polycomb repressed	Island	TLX1, Intron, NM_005521	TLX1, Intron, NM_001195517	TLX1NB, 10 kb 5' region, NM_001085398
cg18522603	chr2	205912370	0.474	0.775	-0.301	0.001998	0.00464412	13 Heterochromatin	Outside	PARD3B, Exon, NM_057177	PARD3B, Exon, NM_205863	PARD3B, Exon, NM_152526
cg07194250	chrX	133680462	0.296	0.597	-0.301	0.003996	0.0064917	11 Weak transcribed	Island	MGC16121, 3'UTR, NR_024607	MIR424, 1.5 kb 3' region, NR_029946	MIR450B, 10 kb 5' region, NR_030587
cg06567836	chr13	112330929	0.523	0.824	-0.302	0.001998	0.00464412	03 Poised promoter	Outside	-	-	-
cg12196642	chr4	18937544	0.462	0.764	-0.302	0.00799201	0.0100178	13 Heterochromatin	Outside	-	-	-
cg17117049	chr8	17579734	0.366	0.668	-0.302	0.003996	0.0064917	11 Weak transcribed	Outside	MTUS1, Intron, NM_001001925	MTUS1, Intron, NM_001001924	MTUS1, 5'UTR, NM_001166393
cg20740157	chr4	83720628	0.317	0.619	-0.302	0.013986	0.0161543	02 Weak promoter	Shore	SCD5, 1.5 kb 5' region, NM_001037582	SCD5, 1.5 kb 5' region, NM_024906	-
cg23533267	chr11	120942757	0.368	0.669	-0.302	0.001998	0.00464412	11 Weak transcribed	Outside	TBCEL, Intron, NM_001130047	TBCEL, Intron, NM_152715	-
cg01357429	chr7	27285562	0.21	0.512	-0.302	0.00799201	0.0100178	03 Poised promoter	Island	EVX1, Exon, NM_001989	-	-
cg25909396	chr17	64300728	0.423	0.725	-0.302	0.001998	0.00464412	02 Weak promoter	Shore	PRKCA, Intron 1, NM_002737	-	-
cg05603527	chr2	71131628	0.161	0.463	-0.302	0.003996	0.0064917	12 Polycomb repressed	Island	VAX2, Intron 1, NM_012476	-	-
cg03773198	chr1	15653409	0.48	0.781	-0.302	0.003996	0.0064917	13 Heterochromatin	Outside	FHAD1, Intron, NM_052929	-	-
cg04486382	chr17	55483893	0.534	0.835	-0.302	0.003996	0.0064917	13 Heterochromatin	Outside	MSI2, Intron, NM_138962	MSI2, Intron, NM_170721	-
cg12823512	chr3	32367044	0.472	0.773	-0.302	0.001998	0.00464412	11 Weak transcribed	Outside	CMTM8, Intron 1, NM_178868	-	-
cg02046665	chr2	63273683	0.248	0.55	-0.302	0.001998	0.00464412	02 Weak promoter	Shore	LOC100132215, 3'UTR, NR_033389	LOC100132215, 3'UTR, NR_027069	EHBP1, 1.5 kb 3' region, NM_001142615
cg08979319	chr6	100896054	0.235	0.538	-0.303	0.001998	0.00464412	03 Poised promoter	Island	SIM1, Exon, NM_005068	-	-
cg15550100	chr2	242606288	0.518	0.821	-0.303	0.023976	0.0263924	10 Transcriptional elongation	Island	ATG4B, Intron, NM_013325	ATG4B, Intron, NM_178326	DTYMK, 10 kb 3' region, NR_033255
cg18134851	chr14	36027971	0.316	0.619	-0.303	0.00799201	0.0100178	13 Heterochromatin	Outside	RALGAPA1, Intron, NM_014990	RALGAPA1, Intron, NM_194301	-
cg14579651	chr12	27429399	0.392	0.695	-0.303	0.003996	0.0064917	11 Weak transcribed	Outside	STK38L, 5'UTR, NM_015000	-	-
cg13460556	chr15	89709637	0.555	0.858	-0.303	0.003996	0.0064917	07 Weak enhancer	Outside	ABHD2, Intron, NM_152924	ABHD2, Intron, NM_007011	-
cg12930422	chr15	55968636	0.576	0.879	-0.303	0.003996	0.0064917	13 Heterochromatin	Outside	PRTG, Intron, NM_173814	-	-
cg05364038	chr16	5500502	0.241	0.544	-0.304	0.00799201	0.0100178	13 Heterochromatin	Outside	-	-	-
cg08125755	chr4	174422907	0.42	0.724	-0.304	0.003996	0.0064917	12 Polycomb repressed	Shore	-	-	-
cg19302285	chr8	98505007	0.563	0.867	-0.304	0.003996	0.0064917	13 Heterochromatin	Outside	-	-	-
cg05679108	chr6	1395060	0.247	0.551	-0.304	0.001998	0.00464412	12 Polycomb repressed	Shore	FOXF2, Exon, NM_001452	-	-
cg04637961	chr16	87499976	0.564	0.867	-0.304	0.003996	0.0064917	07 Weak enhancer	Outside	ZCCHC14, Intron, NM_015144	-	-
cg14518346	chr13	100544909	0.538	0.842	-0.304	0.001998	0.00464412	13 Heterochromatin	Shelf	CLYBL, 3'UTR, NM_206808	-	-
cg24150623	chr11	121971091	0.285	0.589	-0.304	0.013986	0.0161543	04 Strong enhancer	Outside	MIR100HG, 3'UTR, NR_024430	MIR125B1, 1.5 kb 5' region, NR_029671	-
cg10814803	chr2	63273939	0.234	0.538	-0.304	0.003996	0.0064917	01 Active promoter	Shore	LOC100132215, 3'UTR, NR_033389	LOC100132215, 3'UTR, NR_027069	EHBP1, 1.5 kb 3' region, NM_001142615
cg09610578	chr3	129407541	0.38	0.685	-0.305	0.003996	0.0064917	04 Strong enhancer	Outside	TMCC1, Intron, NM_001017395	TMCC1, Intron, NM_001128224	TMCC1, 3'UTR, NR_033361
cg05809668	chr7	35301187	0.234	0.539	-0.305	0.001998	0.00464412	12 Polycomb repressed	Island	TBX20, 10 kb 5' region, NM_001077653	TBX20, 10 kb 5' region, NM_001166220	-
cg13750214	chr19	1302618	0.649	0.954	-0.305	0.001998	0.00464412	12 Polycomb repressed	Island	EFNA2, 1.5 kb 3' region, NM_001405	-	-
cg07841173	chr3	128210149	0.277	0.582	-0.305	0.001998	0.00464412	12 Polycomb repressed	Island	GATA2, 5'UTR, NM_032638	GATA2, 10 kb 5' region, NM_001145661	GATA2, 10 kb 5' region, NM_001145662
cg13836638	chr22	42679803	0.569	0.874	-0.305	0.00799201	0.0100178	12 Polycomb repressed	Island	LOC388906, 10 kb 3' region, NR_036498	-	-
cg00070383	chr4	174429373	0.292	0.597	-0.306	0.001998	0.00464412	12 Polycomb repressed	Shore	-	-	-
cg16329589	chr4	174430140	0.323	0.629	-0.306	0.001998	0.00464412	12 Polycomb repressed	Shore	-	-	-
cg05690644	chr8	97158014	0.283	0.589	-0.306	0.001998	0.00464412	12 Polycomb repressed	Island	GDF6, Intron, NM_001001557	-	-
cg03676485	chr7	2563815	0.432	0.738	-0.306	0.00799201	0.0100178	04 Strong enhancer	Island	LFNG, Intron, NM_001166355	LFNG, Intron, NM_002304	MIR4648, 10 kb 5' region, NR_039791
cg22291711	chr15	37349038	0.612	0.919	-0.306	0.00799201	0.0100178	05 Strong enhancer	Outside	MEIS2, Intron, NM_001220482	MEIS2, Intron, NM_172315	MEIS2, Intron, NM_172316
cg09839170	chr5	134376246	0.296	0.602	-0.306	0.001998	0.00464412	12 Polycomb repressed	Island	PITX1, 10 kb 5' region, NM_002653	-	-
cg12669543	chr3	9225564	0.292	0.598	-0.306	0.013986	0.0161543	11 Weak transcribed	Outside	SRGAP3, Intron, NM_014850	SRGAP3, Intron, NM_001033117	-
cg04406111	chr10	123779209	0.395	0.701	-0.306	0.00799201	0.0100178	04 Strong enhancer	Outside	TACC2, 5'UTR, NM_206862	TACC2, 5'UTR, NM_206861	-
cg16083838	chr11	2889808	0.493	0.8	-0.306	0.001998	0.00464412	12 Polycomb repressed	Shore	KCNQ1DN, 1.5 kb 5' region, NR_024627	-	-
cg03199745	chr12	54454444	0.332	0.638	-0.306	0.003996	0.0064917	07 Weak enhancer	Island	FLJ12825, 5'UTR, NR_026655	HOXC4, 10 kb 3' region, NM_014620	HOXC4, 10 kb 3' region, NM_153633
cg15778433	chr3	42304069	0.472	0.78	-0.307	0.00799201	0.0100178	05 Strong enhancer	Shore	CCK, Intron, NM_001174138	CCK, Intron, NM_000729	-
cg21202716	chr11	70508021	0.363	0.67	-0.307	0.003996	0.0064917	12 Polycomb repressed	Shore	SHANK2, Intron, NM_012309	SHANK2, 1.5 kb 5' region, NM_133266	-
cg00786909	chr1	227163426	0.583	0.89	-0.307	0.001998	0.00464412	11 Weak transcribed	Shore	ADCK3, Intron, NM_020247	-	-
cg09984047	chr13	112330953	0.387	0.695	-0.308	0.001998	0.00464412	03 Poised promoter	Outside	-	-	-
cg15779837	chr19	48918115	0.184	0.492	-0.308	0.001998	0.00464412	06 Weak enhancer	Island	GRIN2D, Intron, NM_000836	-	-
cg26844909	chr10	21788133	0.356	0.664	-0.308	0.001998	0.00464412	11 Weak transcribed	Shore	C10orf114, 10 kb 5' region, NM_001010911	MIR1915, 10 kb 5' region, NR_031736	-
cg04566512	chr22	46457587	0.435	0.744	-0.308	0.003996	0.0064917	11 Weak transcribed	Island	C22orf26, 10 kb 5' region, NM_018280	LOC150381, 10 kb 3' region, NR_027034	-
cg07263393	chr3	128205273	0.25	0.558	-0.308	0.013986	0.0161543	12 Polycomb repressed	Shore	GATA2, Intron, NM_032638	GATA2, Intron, NM_001145661	GATA2, Intron, NM_001145662
cg19968840	chr15	45409318	0.15	0.457	-0.308	0.00799201	0.0100178	03 Poised promoter	Island	DUOXA2, Exon, NM_207581	DUOXA1, 1.5 kb 3' region, NM_144565	DUOX2, 10 kb 5' region, NM_014080
cg07837078	chr2	12695812	0.546	0.855	-0.309	0.001998	0.00464412	06 Weak enhancer	Outside	-	-	-
cg19097265	chr3	112805278	0.512	0.821	-0.309	0.023976	0.0263924	13 Heterochromatin	Outside	-	-	-
cg25383323	chr10	125033829	0.55	0.859	-0.309	0.003996	0.0064917	12 Polycomb repressed	Outside	-	-	-
cg15782852	chr11	2742506	0.273	0.582	-0.309	0.003996	0.0064917	12 Polycomb repressed	Outside	KCNQ1, Intron, NM_000218	KCNQ1, 5'UTR, NR_040711	-
cg06537801	chr1	57315464	0.515	0.824	-0.309	0.003996	0.0064917	13 Heterochromatin	Outside	C8A, 10 kb 5' region, NM_000562	-	-
cg03656863	chr8	67467991	0.485	0.794	-0.309	0.023976	0.0263924	11 Weak transcribed	Outside	MYBL1, 10 kb 3' region, NM_001144755	MYBL1, 10 kb 3' region, NM_001080416	-
cg01882880	chr17	46623818	0.16	0.469	-0.309	0.001998	0.00464412	12 Polycomb repressed	Shelf	HOXB2, 1.5 kb 5' region, NM_002145	HOXB3, 10 kb 3' region, NM_002146	-
cg18590709	chr17	49122712	0.474	0.782	-0.309	0.001998	0.00464412	11 Weak transcribed	Outside	SPAG9, Intron, NM_003971	SPAG9, Intron, NM_001130528	SPAG9, Intron, NM_001251971
cg04196143	chr2	162096031	0.32	0.629	-0.309	0.003996	0.0064917	11 Weak transcribed	Island	TANK, 10 kb 3' region, NM_004180	TANK, 10 kb 3' region, NM_001199135	-
cg05805445	chr4	124225942	0.445	0.753	-0.309	0.003996	0.0064917	13 Heterochromatin	Outside	SPATA5, Intron, NM_145207	-	-
cg04470060	chr5	141870809	0.445	0.755	-0.31	0.003996	0.0064917	13 Heterochromatin	Outside	-	-	-
cg07341290	chr16	55224132	0.31	0.62	-0.31	0.003996	0.0064917	12 Polycomb repressed	Outside	-	-	-
cg12479933	chr4	174428789	0.229	0.539	-0.31	0.001998	0.00464412	12 Polycomb repressed	Shore	-	-	-
cg17053963	chr3	44063831	0.209	0.518	-0.31	0.00799201	0.0100178	03 Poised promoter	Island	-	-	-
cg23475035	chr14	54686183	0.233	0.543	-0.31	0.003996	0.0064917	12 Polycomb repressed	Outside	-	-	-
cg15679892	chr7	1267056	0.399	0.709	-0.31	0.001998	0.00464412	12 Polycomb repressed	Shore	UNCX, 10 kb 5' region, NM_001080461	-	-
cg23625823	chr4	183698077	0.45	0.76	-0.31	0.003996	0.0064917	11 Weak transcribed	Outside	ODZ3, Intron, NM_001080477	-	-
cg24866363	chr5	80050836	0.531	0.841	-0.31	0.001998	0.00464412	11 Weak transcribed	Outside	MSH3, Intron, NM_002439	-	-
cg00087368	chr6	100896391	0.243	0.554	-0.31	0.001998	0.00464412	12 Polycomb repressed	Shore	SIM1, Exon, NM_005068	-	-
cg00575665	chr20	39315210	0.242	0.553	-0.31	0.001998	0.00464412	03 Poised promoter	Shore	MAFB, 3'UTR, NM_005461	-	-
cg04535236	chr3	128200768	0.458	0.768	-0.31	0.001998	0.00464412	12 Polycomb repressed	Outside	GATA2, Exon, NM_032638	GATA2, Exon, NM_001145661	GATA2, Intron, NM_001145662
cg13842421	chr12	131488413	0.571	0.881	-0.31	0.003996	0.0064917	13 Heterochromatin	Shore	GPR133, Intron, NM_198827	-	-
cg02307239	chr4	174421557	0.444	0.755	-0.311	0.003996	0.0064917	12 Polycomb repressed	Island	-	-	-
cg07015525	chr18	42325085	0.564	0.874	-0.311	0.003996	0.0064917	11 Weak transcribed	Shore	SETBP1, Intron, NM_001130110	SETBP1, Intron, NM_015559	-
cg20945566	chr17	46800019	0.185	0.495	-0.311	0.001998	0.00464412	12 Polycomb repressed	Shore	PRAC, 1.5 kb 5' region, NM_032391	HOXB13-AS1, 1.5 kb 5' region, NR_024103	MIR3185, 10 kb 3' region, NR_036150
cg23595451	chr4	1035461	0.481	0.794	-0.312	0.001998	0.00464412	02 Weak promoter	Outside	-	-	-
cg09607276	chr11	637490	0.28	0.592	-0.312	0.001998	0.00464412	12 Polycomb repressed	Island	DRD4, Exon 1, NM_000797	DEAF1, 10 kb 3' region, NM_021008	-
cg08500417	chr7	102574444	0.338	0.65	-0.312	0.00799201	0.0100178	13 Heterochromatin	Outside	LRRC17, Exon, NM_001031692	LRRC17, Exon, NM_005824	FBXL13, Intron, NM_145032
cg19810715	chr17	55483843	0.51	0.822	-0.312	0.001998	0.00464412	13 Heterochromatin	Outside	MSI2, Intron, NM_138962	MSI2, Intron, NM_170721	-
cg20615879	chr10	102892390	0.343	0.656	-0.313	0.023976	0.0263924	12 Polycomb repressed	Shore	TLX1NB, 1.5 kb 5' region, NM_001085398	TLX1, Intron 1, NM_005521	TLX1, Intron 1, NM_001195517
cg20908789	chr8	11551963	0.425	0.738	-0.313	0.001998	0.00464412	12 Polycomb repressed	Shore	GATA4, 10 kb 5' region, NM_002052	-	-
cg16565394	chr6	100896673	0.353	0.667	-0.313	0.001998	0.00464412	12 Polycomb repressed	Shore	SIM1, Intron, NM_005068	-	-
cg13936863	chr2	71132245	0.224	0.537	-0.313	0.001998	0.00464412	12 Polycomb repressed	Island	VAX2, Intron 1, NM_012476	-	-
cg15443202	chr12	67197850	0.453	0.767	-0.314	0.013986	0.0161543	13 Heterochromatin	Outside	-	-	-
cg11160572	chr4	169706421	0.572	0.887	-0.314	0.001998	0.00464412	02 Weak promoter	Outside	PALLD, Intron, NM_016081	PALLD, Intron, NM_001166108	PALLD, Intron, NM_001166109
cg09386376	chr11	638938	0.378	0.692	-0.314	0.013986	0.0161543	12 Polycomb repressed	Island	DEAF1, 10 kb 3' region, NM_021008	DRD4, Intron 1, NM_000797	-
cg27127608	chr5	158488658	0.465	0.779	-0.314	0.013986	0.0161543	03 Poised promoter	Outside	EBF1, Intron, NM_024007	-	-
cg23817096	chr6	1620686	0.278	0.593	-0.315	0.00799201	0.0100178	11 Weak transcribed	Island	FOXC1, 10 kb 3' region, NM_001453	GMDS, 10 kb 3' region, NM_001253846	GMDS, 10 kb 3' region, NM_001500
cg06578825	chr11	69520185	0.251	0.567	-0.315	0.001998	0.00464412	12 Polycomb repressed	Shore	FGF19, 1.5 kb 5' region, NM_005117	-	-
cg15256492	chr12	115125474	0.378	0.693	-0.315	0.023976	0.0263924	13 Heterochromatin	Shore	TBX3, 10 kb 5' region, NM_016569	TBX3, 10 kb 5' region, NM_005996	-
cg08241330	chr16	8806662	0.46	0.775	-0.315	0.00799201	0.0100178	13 Heterochromatin	Outside	ABAT, 5'UTR, NM_020686	ABAT, 10 kb 5' region, NM_001127448	ABAT, TSS-200, NM_000663
cg06539449	chr11	69461007	0.52	0.835	-0.315	0.001998	0.00464412	10 Transcriptional elongation	Shore	CCND1, Intron, NM_053056	-	-
cg01132579	chr17	55588939	0.432	0.748	-0.315	0.001998	0.00464412	11 Weak transcribed	Outside	MSI2, Intron, NM_138962	MSI2, Intron, NM_170721	-
cg21621264	chr12	131488389	0.533	0.849	-0.315	0.001998	0.00464412	13 Heterochromatin	Shore	GPR133, Intron, NM_198827	-	-
cg10254035	chr6	21741634	0.304	0.618	-0.315	0.003996	0.0064917	13 Heterochromatin	Outside	LINC00340, 5'UTR, NR_015410	-	-
cg03717836	chr15	96596176	0.212	0.528	-0.316	0.001998	0.00464412	03 Poised promoter	Outside	-	-	-
cg21690760	chr6	9842701	0.327	0.643	-0.316	0.003996	0.0064917	13 Heterochromatin	Outside	-	-	-
cg26365925	chr3	44063314	0.235	0.551	-0.316	0.001998	0.00464412	03 Poised promoter	Island	-	-	-
cg08876274	chr1	3028229	0.494	0.809	-0.316	0.001998	0.00464412	13 Heterochromatin	Island	PRDM16, Intron 1, NM_022114	PRDM16, Intron 1, NM_199454	-
cg11500788	chr8	28355367	0.303	0.619	-0.316	0.00799201	0.0100178	11 Weak transcribed	Shelf	FZD3, 5'UTR, NM_145866	FZD3, 5'UTR, NM_017412	FBXO16, 10 kb 5' region, NM_172366
cg17842821	chr5	1834681	0.341	0.658	-0.317	0.00799201	0.0100178	12 Polycomb repressed	Outside	-	-	-
cg18081338	chr6	17212962	0.427	0.743	-0.317	0.00799201	0.0100178	13 Heterochromatin	Outside	-	-	-
cg19905270	chr5	92635710	0.261	0.578	-0.317	0.00799201	0.0100178	13 Heterochromatin	Outside	-	-	-
cg25894019	chr10	115169100	0.588	0.906	-0.317	0.003996	0.0064917	13 Heterochromatin	Outside	-	-	-
cg27659049	chr12	115173712	0.392	0.709	-0.317	0.013986	0.0161543	12 Polycomb repressed	Island	-	-	-
cg02060584	chr4	113970738	0.307	0.623	-0.317	0.001998	0.00464412	13 Heterochromatin	Outside	ANK2, Intron, NM_001127493	ANK2, TSS-200, NM_020977	ANK2, TSS-200, NM_001148
cg02458062	chr17	46629677	0.31	0.627	-0.317	0.00799201	0.0100178	12 Polycomb repressed	Island	HOXB3, Exon, NM_002146	HOXB2, 10 kb 5' region, NM_002145	-
cg15244786	chr12	54446278	0.22	0.536	-0.317	0.001998	0.00464412	04 Strong enhancer	Shore	HOXC4, 5'UTR, NM_014620	HOXC4, 1.5 kb 5' region, NM_153633	FLJ12825, 10 kb 5' region, NR_026655
cg03296204	chr17	77923970	0.325	0.642	-0.317	0.001998	0.00464412	13 Heterochromatin	Shore	TBC1D16, Intron, NM_019020	-	-
cg05717871	chr11	638506	0.375	0.692	-0.317	0.00799201	0.0100178	12 Polycomb repressed	Island	DEAF1, 10 kb 3' region, NM_021008	DRD4, Intron 1, NM_000797	-
cg08940570	chr2	74780616	0.331	0.647	-0.317	0.001998	0.00464412	13 Heterochromatin	Shore	LOXL3, 5'UTR, NM_032603	DOK1, 5'UTR, NM_001197260	DOK1, 1.5 kb 5' region, NM_001381
cg21166989	chr2	187583789	0.574	0.891	-0.317	0.001998	0.00464412	13 Heterochromatin	Outside	FAM171B, Intron 1, NM_177454	-	-
cg07028733	chr10	29228803	0.359	0.676	-0.318	0.013986	0.0161543	12 Polycomb repressed	Outside	-	-	-
cg03699182	chr2	121104186	0.292	0.61	-0.318	0.003996	0.0064917	12 Polycomb repressed	Island	INHBB, Exon 1, NM_002193	-	-
cg01192077	chr5	158523506	0.192	0.51	-0.318	0.001998	0.00464412	12 Polycomb repressed	Shore	EBF1, Intron, NM_024007	-	-
cg25159927	chr3	49947933	0.354	0.672	-0.318	0.013986	0.0161543	10 Transcriptional elongation	Island	MON1A, Exon, NM_032355	MON1A, Exon, NM_001142501	MST1R, 10 kb 5' region, NM_002447
cg08926365	chr6	112007563	0.481	0.799	-0.318	0.013986	0.0161543	11 Weak transcribed	Outside	FYN, Intron, NM_153048	FYN, Intron, NM_153047	FYN, Intron, NM_002037
cg02093902	chr2	45501531	0.423	0.742	-0.319	0.003996	0.0064917	12 Polycomb repressed	Outside	-	-	-
cg03469862	chr11	68924852	0.526	0.845	-0.319	0.00799201	0.0100178	12 Polycomb repressed	Island	-	-	-
cg12848417	chr10	108576570	0.514	0.832	-0.319	0.001998	0.00464412	13 Heterochromatin	Outside	SORCS1, Intron, NM_001206570	SORCS1, Intron, NM_052918	SORCS1, Intron, NM_001013031
cg04004787	chr7	27286233	0.468	0.787	-0.319	0.00799201	0.0100178	12 Polycomb repressed	Island	EVX1, 1.5 kb 3' region, NM_001989	-	-
cg17489908	chr10	8101565	0.368	0.687	-0.319	0.003996	0.0064917	04 Strong enhancer	Shore	GATA3, Intron, NM_002051	GATA3, Intron, NM_001002295	FLJ45983, 10 kb 5' region, NR_024256
cg09410389	chr8	41168204	0.313	0.632	-0.319	0.013986	0.0161543	13 Heterochromatin	Shore	SFRP1, 1.5 kb 5' region, NM_003012	-	-
cg13546414	chr14	37053663	0.163	0.483	-0.319	0.00799201	0.0100178	12 Polycomb repressed	Island	NKX2-8, 10 kb 5' region, NM_014360	-	-
cg26706077	chr16	17255058	0.433	0.752	-0.319	0.001998	0.00464412	13 Heterochromatin	Outside	XYLT1, Intron, NM_022166	-	-
cg26410635	chr12	96350719	0.535	0.853	-0.319	0.001998	0.00464412	13 Heterochromatin	Island	AMDHD1, Exon, NM_152435	-	-
cg14827832	chr17	2454988	0.387	0.707	-0.32	0.013986	0.0161543	13 Heterochromatin	Outside	-	-	-
cg17681516	chr2	43295388	0.543	0.863	-0.32	0.003996	0.0064917	13 Heterochromatin	Island	-	-	-
cg11985480	chr2	74729099	0.443	0.763	-0.32	0.013986	0.0161543	12 Polycomb repressed	Shore	LBX2, Intron, NM_001009812	LOC151534, 1.5 kb 5' region, NR_024606	TTC31, 10 kb 3' region, NM_022492
cg24128590	chr14	74185273	0.438	0.758	-0.32	0.00799201	0.0100178	10 Transcriptional elongation	Shore	C14orf43, 3'UTR, NM_001043318	C14orf43, 3'UTR, NM_194278	PNMA1, 10 kb 5' region, NM_006029
cg15662184	chr19	10464841	0.292	0.612	-0.32	0.013986	0.0161543	10 Transcriptional elongation	Island	TYK2, Exon, NM_003331	-	-
cg03953513	chr7	96287203	0.418	0.737	-0.32	0.013986	0.0161543	07 Weak enhancer	Outside	LOC100506136, 3'UTR, NR_038948	-	-
cg10808195	chr2	60442526	0.421	0.742	-0.321	0.001998	0.00464412	06 Weak enhancer	Outside	-	-	-
cg03085785	chr7	27247650	0.422	0.743	-0.321	0.001998	0.00464412	12 Polycomb repressed	Shelf	HOXA13, 10 kb 5' region, NM_000522	HOTTIP, 10 kb 3' region, NR_037843	-
cg11196529	chr13	107182538	0.522	0.844	-0.321	0.003996	0.0064917	04 Strong enhancer	Shelf	EFNB2, Intron, NM_004093	-	-
cg03830329	chr6	100897080	0.253	0.575	-0.321	0.001998	0.00464412	12 Polycomb repressed	Island	SIM1, Intron, NM_005068	-	-
cg14235768	chr2	71132249	0.214	0.535	-0.321	0.00799201	0.0100178	12 Polycomb repressed	Island	VAX2, Intron 1, NM_012476	-	-
cg15230883	chr3	53321204	0.372	0.694	-0.321	0.001998	0.00464412	10 Transcriptional elongation	Outside	DCP1A, 3'UTR, NM_018403	-	-
cg02485328	chr5	158522602	0.281	0.602	-0.321	0.001998	0.00464412	12 Polycomb repressed	Shore	EBF1, Intron, NM_024007	-	-
cg06826341	chr1	180207362	0.266	0.586	-0.321	0.003996	0.0064917	12 Polycomb repressed	Shelf	LHX4, Intron 1, NM_033343	-	-
cg04131583	chr16	86529960	0.11	0.431	-0.321	0.001998	0.00464412	12 Polycomb repressed	Shore	LOC400550, 3'UTR, NR_033925	LOC400550, 3'UTR, NR_036444	-
cg10838001	chr10	97850093	0.531	0.852	-0.321	0.013986	0.0161543	01 Active promoter	Island	LOC728558, 1.5 kb 5' region, NR_038444	-	-
cg04835811	chr4	174431921	0.285	0.607	-0.322	0.001998	0.00464412	12 Polycomb repressed	Shore	-	-	-
cg09660878	chr5	77142694	0.359	0.681	-0.322	0.00799201	0.0100178	12 Polycomb repressed	Shore	-	-	-
cg21536074	chr7	42105480	0.48	0.802	-0.322	0.003996	0.0064917	11 Weak transcribed	Outside	GLI3, Intron, NM_000168	-	-
cg02153855	chr1	11041069	0.426	0.748	-0.322	0.00799201	0.0100178	03 Poised promoter	Outside	C1orf127, Intron, NM_001170754	-	-
cg14314744	chr6	100897444	0.227	0.549	-0.322	0.001998	0.00464412	12 Polycomb repressed	Island	SIM1, Intron, NM_005068	-	-
cg22900057	chr10	134481295	0.568	0.89	-0.322	0.00799201	0.0100178	11 Weak transcribed	Shelf	INPP5A, Intron, NM_005539	-	-
cg01907071	chr15	71606394	0.504	0.826	-0.322	0.001998	0.00464412	10 Transcriptional elongation	Outside	THSD4, Intron, NM_024817	-	-
cg17427675	chr5	43045554	0.344	0.667	-0.322	0.003996	0.0064917	13 Heterochromatin	Shelf	LOC153684, 1.5 kb 3' region, NR_015447	C5orf39, 10 kb 5' region, NM_001014279	-
cg19387165	chr15	48153824	0.449	0.772	-0.323	0.001998	0.00464412	13 Heterochromatin	Outside	-	-	-
cg11145302	chr10	134556532	0.516	0.839	-0.323	0.00799201	0.0100178	13 Heterochromatin	Shore	INPP5A, Intron, NM_005539	-	-
cg06490988	chr3	128212000	0.153	0.476	-0.323	0.001998	0.00464412	12 Polycomb repressed	Island	GATA2, 5'UTR, NM_032638	GATA2, 10 kb 5' region, NM_001145661	GATA2, 10 kb 5' region, NM_001145662
cg07619697	chr3	129407364	0.386	0.71	-0.324	0.001998	0.00464412	04 Strong enhancer	Outside	TMCC1, Intron, NM_001017395	TMCC1, Intron, NM_001128224	TMCC1, 3'UTR, NR_033361
cg06084952	chr16	30959314	0.343	0.667	-0.324	0.003996	0.0064917	11 Weak transcribed	Island	FBXL19, 3'UTR, NM_001099784	ORAI3, 1.5 kb 5' region, NM_152288	SETD1A, 10 kb 5' region, NM_014712
cg22964918	chr7	27286074	0.178	0.502	-0.324	0.001998	0.00464412	03 Poised promoter	Island	EVX1, 3'UTR, NM_001989	-	-
cg11644585	chr17	8958018	0.254	0.578	-0.324	0.00799201	0.0100178	13 Heterochromatin	Outside	NTN1, Intron, NM_004822	-	-
cg09770095	chr13	95826993	0.596	0.92	-0.324	0.00799201	0.0100178	11 Weak transcribed	Outside	ABCC4, Intron, NM_005845	ABCC4, Intron, NM_001105515	-
cg02455820	chr16	51147768	0.202	0.527	-0.325	0.001998	0.00464412	12 Polycomb repressed	Island	-	-	-
cg08814800	chr4	174421376	0.434	0.759	-0.325	0.00799201	0.0100178	12 Polycomb repressed	Island	-	-	-
cg27387239	chr1	218667547	0.368	0.693	-0.325	0.001998	0.00464412	11 Weak transcribed	Outside	-	-	-
cg08206318	chr5	134363636	0.291	0.616	-0.325	0.001998	0.00464412	12 Polycomb repressed	Island	PITX1, 3'UTR, NM_002653	-	-
cg19206146	chr6	28661758	0.237	0.563	-0.326	0.001998	0.00464412	03 Poised promoter	Outside	-	-	-
cg23553912	chr3	159558030	0.229	0.555	-0.326	0.00799201	0.0100178	11 Weak transcribed	Outside	IQCJ-SCHIP1, Intron, NM_001197113	IQCJ-SCHIP1, Intron, NM_001197114	SCHIP1, Intron, NM_014575
cg26503078	chr7	27286812	0.412	0.738	-0.326	0.003996	0.0064917	12 Polycomb repressed	Shore	EVX1, 1.5 kb 3' region, NM_001989	-	-
cg00179374	chr7	132259149	0.385	0.711	-0.326	0.001998	0.00464412	12 Polycomb repressed	Shore	PLXNA4, 5'UTR, NM_020911	PLXNA4, 5'UTR, NM_001105543	PLXNA4, 5'UTR, NM_181775
cg21159128	chr1	54693932	0.373	0.7	-0.327	0.001998	0.00464412	11 Weak transcribed	Outside	SSBP3, Exon, NM_001009955	SSBP3, Exon, NM_145716	SSBP3, Exon, NM_018070
cg13543436	chr9	79488656	0.411	0.738	-0.327	0.003996	0.0064917	13 Heterochromatin	Outside	PRUNE2, Intron, NM_015225	-	-
cg13075942	chr14	69035883	0.434	0.761	-0.327	0.003996	0.0064917	11 Weak transcribed	Outside	RAD51B, Intron, NM_133509	-	-
cg25348927	chr12	112306623	0.546	0.873	-0.327	0.001998	0.00464412	10 Transcriptional elongation	Outside	MAPKAPK5, Exon, NM_139078	MAPKAPK5, Exon, NM_003668	-
cg17982178	chr6	29895214	0.275	0.602	-0.327	0.035964	0.0387729	02 Weak promoter	Shore	HCG4B, 10 kb 5' region, NR_001317	-	-
cg05165935	chr12	113957940	0.316	0.644	-0.328	0.003996	0.0064917	12 Polycomb repressed	Outside	-	-	-
cg00700866	chr1	38096104	0.448	0.776	-0.328	0.001998	0.00464412	12 Polycomb repressed	Shelf	RSPO1, 5'UTR, NM_001242910	RSPO1, 5'UTR, NM_001242908	RSPO1, 5'UTR, NM_001242909
cg04859726	chr6	100894512	0.17	0.497	-0.328	0.001998	0.00464412	12 Polycomb repressed	Shore	SIM1, Intron, NM_005068	-	-
cg17694351	chr7	27252736	0.395	0.723	-0.328	0.001998	0.00464412	03 Poised promoter	Island	HOTTIP, 10 kb 3' region, NR_037843	-	-
cg24152511	chr1	208508893	0.439	0.769	-0.329	0.001998	0.00464412	12 Polycomb repressed	Outside	-	-	-
cg08448479	chr4	114214184	0.301	0.63	-0.329	0.001998	0.00464412	12 Polycomb repressed	Outside	ANK2, Intron, NM_001127493	ANK2, Intron, NM_020977	ANK2, Intron, NM_001148
cg16026813	chr10	103245719	0.301	0.629	-0.329	0.003996	0.0064917	13 Heterochromatin	Outside	BTRC, Intron, NM_003939	BTRC, Intron, NM_033637	-
cg10496150	chr17	77923602	0.366	0.695	-0.329	0.001998	0.00464412	13 Heterochromatin	Shore	TBC1D16, Exon, NM_019020	-	-
cg03722909	chr18	42324964	0.52	0.849	-0.33	0.001998	0.00464412	11 Weak transcribed	Island	SETBP1, Intron, NM_001130110	SETBP1, Intron, NM_015559	-
cg26006870	chr8	11559038	0.209	0.539	-0.33	0.001998	0.00464412	12 Polycomb repressed	Shore	GATA4, 10 kb 5' region, NM_002052	-	-
cg25858132	chr17	1808670	0.507	0.837	-0.33	0.003996	0.0064917	03 Poised promoter	Island	RPA1, 10 kb 3' region, NM_002945	-	-
cg01637404	chr16	86322357	0.298	0.628	-0.33	0.001998	0.00464412	12 Polycomb repressed	Shore	LOC146513, 5'UTR, NR_038438	-	-
cg08006625	chr16	51147490	0.382	0.712	-0.331	0.001998	0.00464412	12 Polycomb repressed	Island	-	-	-
cg04134754	chr2	223134023	0.431	0.762	-0.331	0.003996	0.0064917	12 Polycomb repressed	Outside	PAX3, Intron, NM_001127366	PAX3, Intron, NM_181461	PAX3, Intron, NM_181459
cg24948406	chr17	46608267	0.36	0.692	-0.331	0.013986	0.0161543	13 Heterochromatin	Island	HOXB1, 5'UTR, NM_002144	-	-
cg14375924	chr12	24168199	0.407	0.738	-0.331	0.001998	0.00464412	13 Heterochromatin	Outside	SOX5, 5'UTR, NM_152989	-	-
cg23390920	chr12	97858119	0.263	0.595	-0.331	0.001998	0.00464412	12 Polycomb repressed	Outside	RMST, 1.5 kb 5' region, NR_024037	-	-
cg01700124	chr3	193620953	0.488	0.82	-0.332	0.003996	0.0064917	12 Polycomb repressed	Outside	-	-	-
cg02256384	chr14	95538244	0.396	0.727	-0.332	0.00799201	0.0100178	13 Heterochromatin	Outside	-	-	-
cg03782771	chr4	152801237	0.375	0.707	-0.332	0.001998	0.00464412	13 Heterochromatin	Outside	-	-	-
cg10429508	chr16	85608555	0.462	0.795	-0.332	0.003996	0.0064917	11 Weak transcribed	Outside	-	-	-
cg14925616	chr19	13125725	0.338	0.669	-0.332	0.001998	0.00464412	04 Strong enhancer	Shore	NFIX, Intron 1, NM_002501	-	-
cg21245875	chr15	70354824	0.443	0.776	-0.332	0.00799201	0.0100178	10 Transcriptional elongation	Outside	TLE3, Intron, NM_005078	TLE3, Intron, NM_001105192	TLE3, Intron, NM_020908
cg05098125	chr11	31443408	0.531	0.863	-0.332	0.001998	0.00464412	13 Heterochromatin	Outside	DNAJC24, Intron, NM_181706	-	-
cg06132727	chr4	174422190	0.294	0.627	-0.333	0.003996	0.0064917	12 Polycomb repressed	Island	-	-	-
cg04805577	chr7	27286683	0.325	0.659	-0.333	0.001998	0.00464412	12 Polycomb repressed	Shore	EVX1, 1.5 kb 3' region, NM_001989	-	-
cg13881964	chr6	41537475	0.358	0.691	-0.333	0.00799201	0.0100178	10 Transcriptional elongation	Outside	FOXP4, Intron, NM_138457	FOXP4, Intron, NM_001012427	FOXP4, Intron, NM_001012426
cg02063817	chr7	27253520	0.389	0.723	-0.334	0.001998	0.00464412	12 Polycomb repressed	Island	HOTTIP, 10 kb 3' region, NR_037843	-	-
cg23651872	chr17	77924732	0.199	0.534	-0.335	0.001998	0.00464412	13 Heterochromatin	Shore	TBC1D16, Intron, NM_019020	-	-
cg07735920	chr10	2815546	0.514	0.85	-0.336	0.00799201	0.0100178	13 Heterochromatin	Shore	-	-	-
cg19788317	chr4	174429299	0.336	0.672	-0.336	0.001998	0.00464412	12 Polycomb repressed	Shore	-	-	-
cg22183049	chr5	139143971	0.472	0.808	-0.336	0.013986	0.0161543	12 Polycomb repressed	Island	-	-	-
cg25773515	chr3	193429001	0.431	0.767	-0.336	0.003996	0.0064917	13 Heterochromatin	Outside	-	-	-
cg26035105	chr2	121105463	0.277	0.613	-0.336	0.001998	0.00464412	12 Polycomb repressed	Shore	INHBB, Intron 1, NM_002193	-	-
cg09554701	chr1	180323122	0.501	0.836	-0.336	0.003996	0.0064917	13 Heterochromatin	Outside	ACBD6, Intron, NM_032360	-	-
cg25334934	chr2	121269347	0.441	0.778	-0.337	0.001998	0.00464412	12 Polycomb repressed	Outside	-	-	-
cg21577472	chr7	2561028	0.301	0.638	-0.337	0.003996	0.0064917	01 Active promoter	Shore	LFNG, Intron, NM_001166355	LFNG, Intron, NM_002304	MIR4648, 10 kb 5' region, NR_039791
cg21563049	chr22	18386797	0.428	0.766	-0.337	0.001998	0.00464412	10 Transcriptional elongation	Outside	MICAL3, Intron, NM_015241	MICAL3, Intron, NM_001122731	MICAL3, Intron, NM_001136004
cg03738707	chr2	128453334	0.463	0.8	-0.337	0.013986	0.0161543	06 Weak enhancer	Island	SFT2D3, 10 kb 5' region, NM_032740	WDR33, 10 kb 3' region, NM_018383	-
cg08200851	chr6	5472094	0.351	0.688	-0.338	0.003996	0.0064917	13 Heterochromatin	Outside	FARS2, Intron, NM_006567	-	-
cg21540621	chr11	115531032	0.234	0.573	-0.339	0.001998	0.00464412	06 Weak enhancer	Shore	-	-	-
cg19851563	chr19	2546843	0.438	0.777	-0.339	0.00799201	0.0100178	11 Weak transcribed	Island	GNG7, 5'UTR, NM_052847	-	-
cg12764221	chr11	2883697	0.244	0.583	-0.339	0.001998	0.00464412	12 Polycomb repressed	Island	KCNQ1DN, 10 kb 5' region, NR_024627	-	-
cg03061778	chr10	10337050	0.445	0.785	-0.34	0.001998	0.00464412	13 Heterochromatin	Outside	-	-	-
cg00459623	chr2	176936580	0.266	0.606	-0.34	0.023976	0.0263924	12 Polycomb repressed	Island	EVX2, 10 kb 3' region, NM_001080458	-	-
cg11679455	chr10	8100760	0.252	0.592	-0.34	0.001998	0.00464412	01 Active promoter	Island	GATA3, Exon, NM_002051	GATA3, Exon, NM_001002295	FLJ45983, 10 kb 5' region, NR_024256
cg09645993	chr5	77289835	0.448	0.789	-0.34	0.001998	0.00464412	11 Weak transcribed	Outside	AP3B1, 10 kb 3' region, NM_003664	-	-
cg04468081	chr3	182983385	0.415	0.755	-0.34	0.001998	0.00464412	04 Strong enhancer	Outside	MCF2L2, Intron, NM_015078	B3GNT5, 5'UTR, NM_032047	-
cg15497761	chr1	155147396	0.26	0.6	-0.34	0.001998	0.00464412	06 Weak enhancer	Island	KRTCAP2, 10 kb 5' region, NM_173852	TRIM46, Intron 1, NM_025058	-
cg11930926	chr4	174429325	0.264	0.605	-0.341	0.001998	0.00464412	12 Polycomb repressed	Shore	-	-	-
cg24244500	chr13	112815960	0.334	0.675	-0.341	0.001998	0.00464412	13 Heterochromatin	Shore	-	-	-
cg26248075	chr6	100895480	0.329	0.671	-0.341	0.001998	0.00464412	03 Poised promoter	Shore	SIM1, Intron, NM_005068	-	-
cg15648389	chr12	54448768	0.226	0.568	-0.341	0.001998	0.00464412	13 Heterochromatin	Shore	HOXC4, Exon, NM_014620	HOXC4, Exon, NM_153633	FLJ12825, 10 kb 5' region, NR_026655
cg15038286	chr3	128200722	0.387	0.728	-0.341	0.001998	0.00464412	12 Polycomb repressed	Outside	GATA2, Exon, NM_032638	GATA2, Exon, NM_001145661	GATA2, Exon, NM_001145662
cg09284026	chr14	70040898	0.255	0.596	-0.341	0.013986	0.0161543	03 Poised promoter	Shore	C14orf162, 10 kb 5' region, NR_024630	-	-
cg15457187	chr1	81691606	0.463	0.804	-0.342	0.001998	0.00464412	13 Heterochromatin	Outside	-	-	-
cg00605063	chr7	27289127	0.307	0.649	-0.342	0.001998	0.00464412	03 Poised promoter	Shore	EVX1, 10 kb 3' region, NM_001989	-	-
cg20820622	chr15	70354646	0.401	0.743	-0.342	0.023976	0.0263924	10 Transcriptional elongation	Outside	TLE3, Intron, NM_005078	TLE3, Intron, NM_001105192	TLE3, Intron, NM_020908
cg03450593	chr15	55968869	0.5	0.842	-0.342	0.003996	0.0064917	13 Heterochromatin	Outside	PRTG, Intron, NM_173814	-	-
cg00459992	chr7	158819231	0.507	0.848	-0.342	0.00799201	0.0100178	13 Heterochromatin	Shore	LOC154822, 1.5 kb 3' region, NR_024394	VIPR2, 10 kb 3' region, NM_003382	-
cg27223805	chr11	2889615	0.483	0.825	-0.342	0.001998	0.00464412	12 Polycomb repressed	Shore	KCNQ1DN, 10 kb 5' region, NR_024627	-	-
cg23526504	chr10	29186779	0.429	0.772	-0.343	0.001998	0.00464412	13 Heterochromatin	Outside	-	-	-
cg23036340	chr15	69379196	0.42	0.764	-0.343	0.001998	0.00464412	12 Polycomb repressed	Outside	MIR548H4, 5'UTR, NR_031680	LINC00277, 5'UTR, NR_026949	-
cg08169778	chr11	115846335	0.173	0.518	-0.344	0.003996	0.0064917	03 Poised promoter	Outside	-	-	-
cg15440157	chr3	149753445	0.448	0.793	-0.345	0.001998	0.00464412	13 Heterochromatin	Outside	-	-	-
cg12118269	chr10	102893979	0.234	0.578	-0.345	0.003996	0.0064917	12 Polycomb repressed	Island	TLX1, Exon, NM_005521	TLX1, Exon, NM_001195517	TLX1NB, 10 kb 5' region, NM_001085398
cg05895353	chr16	54611721	0.266	0.613	-0.347	0.00799201	0.0100178	13 Heterochromatin	Outside	-	-	-
cg20693607	chr3	184319565	0.154	0.501	-0.347	0.001998	0.00464412	06 Weak enhancer	Island	-	-	-
cg05679002	chr3	129407543	0.458	0.805	-0.347	0.001998	0.00464412	04 Strong enhancer	Outside	TMCC1, Intron, NM_001017395	TMCC1, Intron, NM_001128224	TMCC1, 3'UTR, NR_033361
cg16661269	chr2	223103742	0.341	0.688	-0.347	0.001998	0.00464412	12 Polycomb repressed	Outside	PAX3, Intron, NM_001127366	PAX3, Intron, NM_181461	PAX3, Intron, NM_181459
cg16258229	chr1	5956984	0.489	0.837	-0.347	0.001998	0.00464412	11 Weak transcribed	Outside	NPHP4, Intron, NM_015102	-	-
cg13297097	chr2	174123659	0.477	0.824	-0.347	0.001998	0.00464412	11 Weak transcribed	Outside	ZAK, Intron, NM_016653	MLK7-AS1, 3'UTR, NR_033882	-
cg06457811	chr7	155175060	0.164	0.512	-0.348	0.013986	0.0161543	12 Polycomb repressed	Island	-	-	-
cg14578087	chr9	133796925	0.471	0.819	-0.348	0.00799201	0.0100178	12 Polycomb repressed	Shelf	FIBCD1, Intron, NM_001145106	FIBCD1, Intron, NM_032843	-
cg22158650	chr7	27291387	0.214	0.562	-0.348	0.001998	0.00464412	03 Poised promoter	Island	EVX1, 10 kb 3' region, NM_001989	-	-
cg21405799	chr16	84002842	0.376	0.725	-0.348	0.00799201	0.0100178	12 Polycomb repressed	Island	OSGIN1, 10 kb 3' region, NM_182981	NECAB2, Intron 1, NM_019065	-
cg02918903	chrX	114141865	0.375	0.724	-0.349	0.003996	0.0064917	13 Heterochromatin	Outside	HTR2C, Exon, NM_000868	-	-
cg20941855	chr3	111718456	0.184	0.533	-0.349	0.001998	0.00464412	01 Active promoter	Outside	TAGLN3, Intron, NM_001008272	TAGLN3, Intron, NM_013259	ABHD10, 10 kb 3' region, NM_018394
cg16370398	chr12	54448912	0.165	0.514	-0.349	0.001998	0.00464412	13 Heterochromatin	Shore	HOXC4, Exon, NM_014620	HOXC4, Exon, NM_153633	FLJ12825, 10 kb 5' region, NR_026655
cg08557179	chr10	13714673	0.288	0.637	-0.349	0.00799201	0.0100178	10 Transcriptional elongation	Outside	FRMD4A, Intron, NM_018027	-	-
cg07474126	chr12	121975242	0.18	0.53	-0.349	0.00799201	0.0100178	02 Weak promoter	Island	KDM2B, Intron, NM_032590	KDM2B, Intron, NM_001005366	-
cg11178337	chr17	43065744	0.381	0.731	-0.35	0.013986	0.0161543	12 Polycomb repressed	Outside	-	-	-
cg01571001	chr3	128215432	0.415	0.765	-0.35	0.003996	0.0064917	12 Polycomb repressed	Island	GATA2, 10 kb 5' region, NM_032638	GATA2, 10 kb 5' region, NM_001145661	GATA2, 10 kb 5' region, NM_001145662
cg10776104	chr1	62953856	0.495	0.845	-0.35	0.001998	0.00464412	11 Weak transcribed	Outside	DOCK7, Intron, NM_033407	-	-
cg04840702	chr4	174422625	0.44	0.791	-0.351	0.001998	0.00464412	12 Polycomb repressed	Shore	-	-	-
cg03175677	chr10	106495208	0.338	0.688	-0.351	0.003996	0.0064917	12 Polycomb repressed	Outside	SORCS3, Intron 1, NM_014978	-	-
cg18701343	chr14	37053600	0.195	0.547	-0.352	0.001998	0.00464412	12 Polycomb repressed	Island	NKX2-8, 10 kb 5' region, NM_014360	-	-
cg01616529	chr11	638423	0.278	0.63	-0.352	0.013986	0.0161543	12 Polycomb repressed	Island	DEAF1, 10 kb 3' region, NM_021008	DRD4, Intron 1, NM_000797	-
[truncated: 90 more rows]

## Sheet: L2PD vs Controls
(B) Comparison of L2PD vs. Controls. DMCpGs in L2PD common to sPD (78%) are depicted in bold lettering whereas DMCpGs specific of L2PD appear in normal letters.
DMCpG ID	Chromosome	Chromosomic location	L2PD methylation mean	Control methylation mean	L2PD Δβ methylation	P value	FDR-adjusted P value	Chromatin state annotation (in NHEK)	Relative location CpG island	Relative location Gene (1)	Relative location Gene (2)	Relative location Gene (3)
cg18673341	chr7	22481961	0.678	0.135	0.543	0.0285714	0.0451796	13 Heterochromatin	Outside	STEAP1B, Intron, NM_207342	STEAP1B, Intron, NM_001164460	-
cg00033213	chr8	144399334	0.699	0.168	0.531	0.0285714	0.0451796	11 Weak transcribed	Island	TOP1MT, Intron, NM_052963	-	-
cg01997599	chr19	49689672	0.794	0.292	0.502	0.0285714	0.0451796	11 Weak transcribed	Shelf	TRPM4, Intron, NM_017636	TRPM4, Intron, NM_001195227	-
cg06792428	chr6	31087239	0.694	0.193	0.501	0.0285714	0.0451796	11 Weak transcribed	Outside	CDSN, Intron, NM_001264	PSORS1C1, 5'UTR, NM_014068	C6orf15, 10 kb 5' region, NM_014070
cg12342501	chr2	8530520	0.93	0.431	0.499	0.0285714	0.0451796	13 Heterochromatin	Outside	-	-	-
cg13989295	chr17	57187727	0.648	0.158	0.489	0.0285714	0.0451796	11 Weak transcribed	Shelf	SKA2, 3'UTR, NM_001100595	SKA2, 3'UTR, NM_182620	TRIM37, 10 kb 5' region, NM_001005207
cg14056849	chr9	115771598	0.801	0.323	0.478	0.0285714	0.0451796	13 Heterochromatin	Shelf	ZNF883, 5'UTR, NM_001101338	-	-
cg26853071	chr11	44994633	0.82	0.347	0.473	0.0285714	0.0451796	12 Polycomb repressed	Outside	LOC221122, 1.5 kb 5' region, NR_026681	-	-
cg05900567	chr19	37466939	0.715	0.28	0.436	0.0285714	0.0451796	13 Heterochromatin	Shelf	ZNF568, Intron, NM_001204838	ZNF568, Intron, NM_001204839	-
cg22402121	chr13	113735030	0.919	0.486	0.432	0.0285714	0.0451796	13 Heterochromatin	Shelf	MCF2L, Intron, NM_001112732	MCF2L, Intron, NM_024979	-
cg18285337	chr1	11783293	0.809	0.378	0.431	0.0285714	0.0451796	12 Polycomb repressed	Shelf	C1orf187, 10 kb 3' region, NM_198545	-	-
cg02782634	chr17	57916642	0.66	0.248	0.412	0.0285714	0.0451796	01 Active promoter	Outside	VMP1, Intron, NM_030938	MIR21, 10 kb 5' region, NR_029493	-
cg11784298	chr6	32610970	0.786	0.376	0.41	0.0285714	0.0451796	13 Heterochromatin	Outside	HLA-DQA1, 3'UTR, NM_002122	-	-
cg00908027	chr16	84764187	0.753	0.347	0.406	0.0285714	0.0451796	04 Strong Enhancer	Outside	USP10, Intron 1, NM_005153	-	-
cg02401352	chr15	89354337	0.826	0.421	0.405	0.0285714	0.0451796	12 Polycomb repressed	Outside	ACAN, 5'UTR, NM_001135	ACAN, 5'UTR, NM_013227	-
cg08849813	chr11	17825097	0.816	0.411	0.405	0.0285714	0.0451796	11 Weak transcribed	Outside	SERGEF, Intron, NM_012139	-	-
cg25996077	chr2	228331318	0.67	0.268	0.402	0.0285714	0.0451796	05 Strong enhancer	Outside	AGFG1, 10 kb 5' region, NM_004504	AGFG1, 10 kb 5' region, NM_001135188	AGFG1, 10 kb 5' region, NM_001135187
cg08136432	chr16	88902275	0.907	0.507	0.399	0.0285714	0.0451796	11 Weak transcribed	Island	GALNS, Intron, NM_000512	-	-
cg21240474	chr6	138019012	0.701	0.302	0.398	0.0285714	0.0451796	07 Weak enhancer	Outside	-	-	-
cg26401541	chr6	91078973	0.564	0.17	0.393	0.0285714	0.0451796	05 Strong enhancer	Outside	-	-	-
cg14386728	chr7	121941495	0.633	0.241	0.392	0.0285714	0.0451796	12 Polycomb repressed	Shore	FEZF1, 3'UTR, NM_001160264	FEZF1, 3'UTR, NM_001024613	LOC154860, 10 kb 5' region, NR_036484
cg12928933	chr3	57680277	0.776	0.385	0.391	0.0285714	0.0451796	05 Strong enhancer	Shore	FAM116A, 1.5 kb 5' region, NM_152678	-	-
cg02372404	chr10	131209555	0.431	0.043	0.388	0.0285714	0.0451796	13 Heterochromatin	Outside	-	-	-
cg09664314	chr1	72190605	0.651	0.265	0.386	0.0285714	0.0451796	13 Heterochromatin	Outside	NEGR1, Intron, NM_173808	-	-
cg02316445	chr16	80231786	0.895	0.509	0.386	0.0285714	0.0451796	04 Strong Enhancer	Outside	-	-	-
cg06520095	chr16	66458042	0.577	0.192	0.385	0.0285714	0.0451796	12 Polycomb repressed	Shelf	BEAN1, 10 kb 5' region, NM_001178020	BEAN1, 10 kb 5' region, NM_001136106	BEAN1, 10 kb 5' region, NM_001197224
cg27388962	chr10	4705433	0.562	0.182	0.379	0.0285714	0.0451796	04 Strong Enhancer	Outside	LOC100216001, 3'UTR, NR_024475	LOC338588, 1.5 kb 3' region, NR_015425	-
cg24410453	chr6	53919040	0.598	0.22	0.379	0.0285714	0.0451796	04 Strong Enhancer	Outside	MLIP, Intron 1, NM_138569	-	-
cg10136008	chr2	138721565	0.533	0.154	0.379	0.0285714	0.0451796	04 Strong Enhancer	Outside	HNMT, 1.5 kb 5' region, NM_006895	HNMT, 1.5 kb 5' region, NM_001024075	HNMT, 1.5 kb 5' region, NM_001024074
cg02380334	chr14	70038924	0.559	0.181	0.378	0.0285714	0.0451796	03 Poised promoter	Island	C14orf162, 1.5 kb 5' region, NR_024630	-	-
cg00863099	chr2	87755370	0.741	0.364	0.376	0.0285714	0.0451796	01 Active promoter	Outside	LINC00152, 5'UTR, NR_024205	LINC00152, 5'UTR, NR_024204	LINC00152, 5'UTR, NR_024206
cg12999291	chr6	31123568	0.786	0.414	0.372	0.0285714	0.0451796	11 Weak transcribed	Shelf	CCHCR1, Intron, NM_001105563	CCHCR1, Intron, NM_001105564	CCHCR1, Intron, NM_019052
cg13361506	chr11	78470285	0.817	0.445	0.372	0.0285714	0.0451796	11 Weak transcribed	Outside	ODZ4, Intron, NM_001098816	-	-
cg12223243	chr2	60643472	0.782	0.411	0.371	0.0285714	0.0451796	13 Heterochromatin	Outside	-	-	-
cg24660120	chr17	66730362	0.643	0.274	0.368	0.0285714	0.0451796	07 Weak enhancer	Outside	-	-	-
cg08094614	chr12	53319216	0.737	0.371	0.366	0.0285714	0.0451796	04 Strong Enhancer	Outside	-	-	-
cg14094027	chr12	120669079	0.583	0.217	0.366	0.0285714	0.0451796	04 Strong Enhancer	Outside	PXN, Intron, NM_001243756	PXN, Intron, NM_002859	PXN, Intron, NM_001080855
cg16268937	chr12	114236438	0.879	0.513	0.366	0.0285714	0.0451796	13 Heterochromatin	Outside	-	-	-
cg01462799	chr19	18959207	0.761	0.395	0.366	0.0285714	0.0451796	09 Transcriptional transition	Outside	UPF1, Intron, NM_002911	-	-
cg23719516	chr2	102870455	0.724	0.359	0.365	0.0285714	0.0451796	11 Weak transcribed	Shelf	-	-	-
cg08426898	chr2	174916730	0.602	0.24	0.362	0.0285714	0.0451796	04 Strong Enhancer	Outside	-	-	-
cg09701880	chr2	112252253	0.741	0.378	0.362	0.0285714	0.0451796	01 Active promoter	Outside	LOC541471, 3'UTR, NR_015395	LOC541471, 3'UTR, NR_024373	-
cg26315985	chr1	65363869	0.748	0.387	0.361	0.0285714	0.0451796	04 Strong Enhancer	Outside	JAK1, 5'UTR, NM_002227	-	-
cg12002589	chr9	126785096	0.543	0.185	0.358	0.0285714	0.0451796	12 Polycomb repressed	Island	LHX2, Intron, NM_004789	-	-
cg05162166	chr22	41684459	0.596	0.238	0.358	0.0285714	0.0451796	04 Strong Enhancer	Shore	RANGAP1, 10 kb 5' region, NM_002883	-	-
cg13603318	chr17	63926872	0.835	0.478	0.357	0.0285714	0.0451796	13 Heterochromatin	Outside	CEP112, Intron, NM_001199165	CEP112, Intron, NM_145036	-
cg06422757	chr6	36409494	0.603	0.248	0.355	0.0285714	0.0451796	04 Strong Enhancer	Shore	PXT1, 5'UTR, NM_152990	KCTD20, 1.5 kb 5' region, NM_173562	-
cg06578342	chr16	4349214	0.519	0.165	0.354	0.0285714	0.0451796	04 Strong Enhancer	Outside	-	-	-
cg02927679	chr10	112260508	0.655	0.302	0.353	0.0285714	0.0451796	04 Strong Enhancer	Shore	DUSP5, Intron 1, NM_004419	-	-
cg14539393	chr14	70038948	0.532	0.18	0.352	0.0285714	0.0451796	03 Poised promoter	Island	C14orf162, 1.5 kb 5' region, NR_024630	-	-
cg11888470	chr6	32526020	0.891	0.54	0.352	0.0285714	0.0451796	12 Polycomb repressed	Outside	HLA-DRB6, 3'UTR, NR_001298	-	-
cg15159605	chr12	113904505	0.466	0.117	0.35	0.0285714	0.0451796	12 Polycomb repressed	Island	LHX5, Intron, NM_022363	-	-
cg27280037	chr3	124782068	0.704	0.354	0.35	0.0285714	0.0451796	06 Weak enhancer	Outside	HEG1, 10 kb 5' region, NM_020733	-	-
cg07463059	chr1	158979809	0.603	0.253	0.349	0.0285714	0.0451796	01 Active promoter	Outside	IFI16, 5'UTR, NM_005531	IFI16, 5'UTR, NM_001206567	-
cg22524980	chr12	115893199	0.635	0.287	0.348	0.0285714	0.0451796	13 Heterochromatin	Shelf	-	-	-
cg01799588	chr11	5706380	0.518	0.171	0.347	0.0285714	0.0451796	01 Active promoter	Outside	TRIM5, 1.5 kb 5' region, NM_033034	TRIM5, 1.5 kb 5' region, NM_033093	TRIM5, 1.5 kb 5' region, NM_033092
cg07325562	chr11	65150082	0.506	0.159	0.346	0.0285714	0.0451796	04 Strong Enhancer	Shelf	SLC25A45, 5'UTR, NM_001077241	SLC25A45, 5'UTR, NM_182556	FRMD8, 10 kb 5' region, NM_031904
cg17018082	chr8	119428219	0.711	0.366	0.346	0.0285714	0.0451796	05 Strong enhancer	Outside	SAMD12, Intron, NM_001101676	SAMD12, Intron, NM_207506	-
cg23159165	chr11	107567019	0.74	0.393	0.346	0.0285714	0.0451796	06 Weak enhancer	Outside	-	-	-
cg23687434	chr6	159392352	0.847	0.503	0.344	0.0285714	0.0451796	11 Weak transcribed	Outside	RSPH3, 10 kb 3' region, NM_031924	-	-
cg26429629	chr5	169758390	0.7	0.359	0.341	0.0285714	0.0451796	13 Heterochromatin	Outside	LOC257358, TSS-200, NR_026945	-	-
cg02188665	chr10	43577024	0.789	0.449	0.341	0.0285714	0.0451796	12 Polycomb repressed	Shelf	RET, Intron 1, NM_020630	RET, Intron 1, NM_020975	-
cg03223734	chr20	20180210	0.682	0.342	0.34	0.0285714	0.0451796	12 Polycomb repressed	Outside	C20orf26, Intron, NM_015585	-	-
cg19683989	chr15	95938184	0.532	0.192	0.34	0.0285714	0.0451796	13 Heterochromatin	Outside	-	-	-
cg13482134	chr1	171787180	0.716	0.377	0.338	0.0285714	0.0451796	05 Strong enhancer	Outside	-	-	-
cg22984586	chr3	46411540	0.695	0.356	0.338	0.0285714	0.0451796	11 Weak transcribed	Outside	CCR2, 10 kb 3' region, NM_001123041	CCR5, TSS-200, NM_000579	CCR5, TSS-200, NM_001100168
cg25032991	chr2	159981151	0.735	0.398	0.337	0.0285714	0.0451796	04 Strong Enhancer	Outside	TANC1, Intron, NM_001145909	TANC1, Intron, NM_033394	-
cg08727316	chr10	24545714	0.662	0.326	0.336	0.0285714	0.0451796	04 Strong Enhancer	Outside	KIAA1217, Intron, NM_001098500	KIAA1217, Intron, NM_001098501	KIAA1217, Intron, NM_019590
cg14200127	chr1	97604181	0.597	0.263	0.334	0.0285714	0.0451796	08 Insulator	Outside	DPYD, Intron, NM_000110	-	-
cg07000713	chr12	62463440	0.706	0.373	0.334	0.0285714	0.0451796	13 Heterochromatin	Outside	FAM19A2, 5'UTR, NM_178539	-	-
cg03103888	chr13	114147762	0.635	0.3	0.334	0.0285714	0.0451796	04 Strong Enhancer	Shore	TMCO3, 5'UTR, NM_017905	DCUN1D2, 10 kb 5' region, NM_001014283	-
cg26949055	chr15	34144831	0.858	0.524	0.334	0.0285714	0.0451796	13 Heterochromatin	Outside	RYR3, Intron, NM_001036	RYR3, Intron, NM_001243996	-
cg27118080	chr6	159618363	0.872	0.539	0.333	0.0285714	0.0451796	13 Heterochromatin	Outside	FNDC1, Intron 1, NM_032532	-	-
cg04324276	chr17	17817461	0.537	0.204	0.332	0.0285714	0.0451796	04 Strong Enhancer	Outside	TOM1L2, Intron, NM_001082968	TOM1L2, Intron, NM_001033551	-
cg26373733	chr6	157041267	0.765	0.432	0.332	0.0285714	0.0451796	01 Active promoter	Island	-	-	-
cg24964215	chr2	161826713	0.777	0.444	0.332	0.0285714	0.0451796	05 Strong enhancer	Outside	-	-	-
cg09228599	chr9	134351499	0.84	0.509	0.331	0.0285714	0.0451796	10 Transcriptional elongation	Island	PRRC2B, Exon, NM_013318	SNORD62A, 10 kb 5' region, NR_002914	SNORD62B, 10 kb 5' region, NR_003050
cg12265878	chr7	41995441	0.696	0.365	0.33	0.0285714	0.0451796	06 Weak enhancer	Outside	GLI3, 10 kb 3' region, NM_000168	-	-
cg03130910	chr1	234908225	0.739	0.409	0.33	0.0285714	0.0451796	05 Strong enhancer	Outside	-	-	-
cg06736229	chr1	2373386	0.78	0.452	0.328	0.0285714	0.0451796	09 Transcriptional transition	Shore	-	-	-
cg21572599	chr6	44698733	0.775	0.446	0.328	0.0285714	0.0451796	13 Heterochromatin	Shelf	-	-	-
cg09714315	chr2	149310950	0.864	0.537	0.327	0.0285714	0.0451796	13 Heterochromatin	Outside	-	-	-
cg24801230	chr17	43978532	0.799	0.471	0.327	0.0285714	0.0451796	12 Polycomb repressed	Shelf	MAPT, 5'UTR, NM_001203252	MAPT, 5'UTR, NM_016841	MAPT, 5'UTR, NM_001203251
cg05608543	chr11	859914	0.827	0.501	0.326	0.0285714	0.0451796	07 Weak enhancer	Shore	TSPAN4, Intron, NM_001025238	TSPAN4, Intron, NM_003271	TSPAN4, Intron, NM_001025236
cg10080966	chr10	112260866	0.682	0.358	0.324	0.0285714	0.0451796	04 Strong Enhancer	Shelf	DUSP5, Intron 1, NM_004419	-	-
cg10712578	chr8	96619988	0.718	0.395	0.323	0.0285714	0.0451796	13 Heterochromatin	Outside	LOC100616530, 5'UTR, NR_038201	LOC100616530, 5'UTR, NR_038202	LOC100616530, 5'UTR, NR_038203
cg06305422	chr3	149057819	0.774	0.451	0.323	0.0285714	0.0451796	05 Strong enhancer	Outside	TM4SF18, 10 kb 5' region, NM_001184723	TM4SF18, 10 kb 5' region, NM_138786	-
cg11438287	chr13	110970195	0.897	0.573	0.323	0.0285714	0.0451796	10 Transcriptional elongation	Shelf	COL4A2, Intron, NM_001846	-	-
cg25757470	chr12	11760704	0.779	0.457	0.322	0.0285714	0.0451796	13 Heterochromatin	Outside	-	-	-
cg16108580	chr1	112135848	0.588	0.266	0.322	0.0285714	0.0451796	04 Strong Enhancer	Outside	LOC100129269, 10 kb 3' region, NR_034126	-	-
cg09750210	chr6	52985054	0.677	0.355	0.322	0.0285714	0.0451796	07 Weak enhancer	Outside	GCM1, 10 kb 3' region, NM_003643	-	-
cg18709904	chr14	50474529	0.669	0.347	0.322	0.0285714	0.0451796	05 Strong enhancer	Outside	C14orf182, 1.5 kb 5' region, NM_001012706	-	-
cg00123214	chr1	95703606	0.883	0.561	0.322	0.0285714	0.0451796	11 Weak transcribed	Shelf	TMEM56-RWDD3, Intron, NM_001199691	RWDD3, 5'UTR, NR_037643	RWDD3, Intron 1, NM_015485
cg14782559	chr6	33131892	0.855	0.533	0.322	0.0285714	0.0451796	12 Polycomb repressed	Shelf	COL11A2, Intron, NM_080680	COL11A2, Intron, NM_080679	COL11A2, Intron, NM_080681
cg23780146	chr8	49555595	0.579	0.258	0.321	0.0285714	0.0451796	11 Weak transcribed	Outside	-	-	-
cg01144436	chr11	17743945	0.556	0.235	0.321	0.0285714	0.0451796	12 Polycomb repressed	Shore	MYOD1, 1.5 kb 3' region, NM_002478	-	-
cg20770175	chr2	189839473	0.755	0.435	0.32	0.0285714	0.0451796	06 Weak enhancer	Outside	MIR1245A, 10 kb 5' region, NR_031647	MIR1245B, 10 kb 3' region, NR_039947	COL3A1, Intron 1, NM_000090
cg13065507	chr6	3023675	0.802	0.483	0.32	0.0285714	0.0451796	04 Strong Enhancer	Outside	NQO2, 10 kb 3' region, NM_000904	-	-
cg26236972	chr2	237921309	0.678	0.36	0.319	0.0285714	0.0451796	13 Heterochromatin	Outside	-	-	-
cg15696506	chr4	57947734	0.719	0.4	0.319	0.0285714	0.0451796	04 Strong Enhancer	Outside	IGFBP7, Intron, NM_001553	IGFBP7, Intron, NM_001253835	-
cg20678988	chr1	19186259	0.773	0.454	0.319	0.0285714	0.0451796	13 Heterochromatin	Outside	TAS1R2, 1.5 kb 5' region, NM_152232	-	-
cg12593746	chr1	98789534	0.693	0.375	0.318	0.0285714	0.0451796	04 Strong Enhancer	Outside	-	-	-
cg13373343	chr1	95552971	0.7	0.382	0.318	0.0285714	0.0451796	06 Weak enhancer	Outside	TMEM56, 10 kb 5' region, NM_001199679	-	-
cg08950364	chr1	108039343	0.792	0.475	0.318	0.0285714	0.0451796	13 Heterochromatin	Outside	-	-	-
cg16251626	chr1	43672621	0.511	0.194	0.317	0.0285714	0.0451796	04 Strong Enhancer	Outside	WDR65, Intron, NM_001195831	WDR65, Intron, NM_001167965	WDR65, Intron, NM_152498
cg10578996	chr19	29455872	0.787	0.47	0.317	0.0285714	0.0451796	13 Heterochromatin	Outside	LOC148145, TSS-200, NR_027318	-	-
cg10407894	chr7	148517344	0.695	0.378	0.317	0.0285714	0.0451796	07 Weak enhancer	Outside	EZH2, Intron, NM_001203247	EZH2, Intron, NM_152998	EZH2, Intron, NM_004456
cg01412404	chr3	14289161	0.831	0.514	0.317	0.0285714	0.0451796	13 Heterochromatin	Outside	-	-	-
cg15848159	chr4	85791642	0.577	0.261	0.316	0.0285714	0.0451796	05 Strong enhancer	Outside	WDFY3, 5'UTR, NM_014991	-	-
cg06538549	chr10	33244886	0.635	0.318	0.316	0.0285714	0.0451796	01 Active promoter	Shore	ITGB1, 5'UTR, NM_133376	ITGB1, 5'UTR, NM_002211	-
cg08659204	chr17	35242554	0.776	0.46	0.316	0.0285714	0.0451796	12 Polycomb repressed	Outside	-	-	-
cg07586956	chr2	70336042	0.648	0.333	0.315	0.0285714	0.0451796	06 Weak enhancer	Outside	-	-	-
cg02072495	chr15	60689284	0.558	0.244	0.314	0.0285714	0.0451796	01 Active promoter	Shore	ANXA2, Intron, NM_001002858	ANXA2, 5'UTR, NM_004039	ANXA2, 5'UTR, NM_001136015
cg17389956	chr12	126167666	0.591	0.276	0.314	0.0285714	0.0451796	13 Heterochromatin	Shore	-	-	-
cg12280317	chr1	152008082	0.529	0.215	0.314	0.0285714	0.0451796	01 Active promoter	Shore	S100A11, Intron, NM_005620	-	-
cg12399700	chr12	113902261	0.43	0.116	0.314	0.0285714	0.0451796	03 Poised promoter	Island	LHX5, Intron, NM_022363	-	-
cg06450373	chr5	19766433	0.828	0.514	0.314	0.0285714	0.0451796	13 Heterochromatin	Outside	CDH18, Intron, NM_004934	CDH18, Intron, NM_001167667	-
cg15094236	chr6	1070388	0.651	0.338	0.313	0.0285714	0.0451796	06 Weak enhancer	Outside	LOC285768, 3'UTR, NR_027116	LOC285768, 3'UTR, NR_027115	-
cg01827195	chr2	226265798	0.624	0.311	0.313	0.0285714	0.0451796	13 Heterochromatin	Outside	NYAP2, 5'UTR, NM_020864	-	-
cg25978327	chr1	8065038	0.618	0.306	0.313	0.0285714	0.0451796	04 Strong Enhancer	Outside	ERRFI1, 10 kb 3' region, NM_018948	-	-
cg19641325	chr12	116864615	0.656	0.343	0.313	0.0285714	0.0451796	05 Strong enhancer	Outside	MIR4472-2, 1.5 kb 3' region, NR_039683	-	-
cg06759993	chr6	144065202	0.652	0.34	0.312	0.0285714	0.0451796	11 Weak transcribed	Outside	PHACTR2, Intron, NM_014721	PHACTR2, Intron, NM_001100166	PHACTR2, Intron, NM_001100165
cg23804620	chr4	6690893	0.431	0.119	0.312	0.0285714	0.0451796	05 Strong enhancer	Outside	S100P, 10 kb 5' region, NM_005980	-	-
cg11586330	chr12	113900750	0.546	0.234	0.312	0.0285714	0.0451796	03 Poised promoter	Island	LHX5, 3'UTR, NM_022363	-	-
cg18340445	chr19	6661708	0.63	0.319	0.311	0.0285714	0.0451796	12 Polycomb repressed	Shore	TNFSF14, 1.5 kb 3' region, NM_003807	TNFSF14, 1.5 kb 3' region, NM_172014	-
cg23833896	chr8	1711045	0.449	0.138	0.311	0.0285714	0.0451796	04 Strong Enhancer	Shore	CLN8, 1.5 kb 5' region, NM_018941	-	-
cg00488575	chr15	69567692	0.772	0.461	0.311	0.0285714	0.0451796	13 Heterochromatin	Outside	GLCE, 10 kb 3' region, NM_015554	-	-
cg10401088	chr12	91505196	0.689	0.379	0.31	0.0285714	0.0451796	06 Weak enhancer	Outside	LUM, 5'UTR, NM_002345	-	-
cg02954903	chr3	112359934	0.705	0.395	0.31	0.0285714	0.0451796	04 Strong Enhancer	Outside	CCDC80, 5'UTR, NM_199512	CCDC80, 5'UTR, NM_199511	-
cg06834313	chr12	108851555	0.661	0.351	0.31	0.0285714	0.0451796	08 Insulator	Outside	-	-	-
cg12604794	chr2	202122752	0.566	0.257	0.309	0.0285714	0.0451796	01 Active promoter	Outside	CASP8, 5'UTR, NM_001228	CASP8, 5'UTR, NM_033355	CASP8, 5'UTR, NM_001080124
cg05336982	chr16	69564734	0.649	0.341	0.309	0.0285714	0.0451796	04 Strong Enhancer	Outside	-	-	-
cg08912652	chr11	130779478	0.929	0.62	0.309	0.0285714	0.0451796	05 Strong enhancer	Outside	SNX19, Intron, NM_014758	-	-
cg00003298	chr12	113901209	0.391	0.083	0.308	0.0285714	0.0451796	03 Poised promoter	Island	LHX5, Exon, NM_022363	-	-
cg09479286	chr2	169659181	0.784	0.476	0.308	0.0285714	0.0451796	12 Polycomb repressed	Outside	NOSTRIN, Exon 1, NM_001039724	NOSTRIN, Exon 1, NM_001171632	NOSTRIN, Exon, NM_001171631
cg22434923	chr21	46289920	0.631	0.323	0.308	0.0285714	0.0451796	09 Transcriptional transition	Shelf	PTTG1IP, Intron, NM_004339	-	-
cg03361973	chr15	48028751	0.757	0.45	0.308	0.0285714	0.0451796	13 Heterochromatin	Outside	SEMA6D, 5'UTR, NM_001198999	SEMA6D, 5'UTR, NM_153616	SEMA6D, 5'UTR, NM_020858
cg13388253	chr19	51505506	0.696	0.388	0.308	0.0285714	0.0451796	04 Strong Enhancer	Shore	KLK8, 1.5 kb 5' region, NM_144506	KLK8, 1.5 kb 5' region, NM_144507	KLK8, 1.5 kb 5' region, NM_007196
cg06634228	chr11	15438254	0.7	0.392	0.308	0.0285714	0.0451796	13 Heterochromatin	Outside	-	-	-
cg06195525	chr6	2991146	0.695	0.389	0.307	0.0285714	0.0451796	01 Active promoter	Shore	DKFZP686I15217, 5'UTR, NR_026856	DKFZP686I15217, 5'UTR, NR_026855	NQO2, 10 kb 5' region, NM_000904
cg08348121	chr3	170077110	0.542	0.235	0.307	0.0285714	0.0451796	09 Transcriptional transition	Shore	SKIL, 5'UTR, NM_001145098	SKIL, 5'UTR, NM_005414	SKIL, 1.5 kb 5' region, NM_001145097
cg11316517	chr5	72666837	0.761	0.454	0.307	0.0285714	0.0451796	04 Strong Enhancer	Outside	-	-	-
cg19131313	chr8	1704012	0.645	0.338	0.307	0.0285714	0.0451796	01 Active promoter	Outside	CLN8, 10 kb 5' region, NM_018941	-	-
cg19648023	chr2	179275172	0.868	0.561	0.307	0.0285714	0.0451796	13 Heterochromatin	Shelf	MIR548N, 5'UTR, NR_031666	-	-
cg05573809	chr5	14036480	0.729	0.422	0.307	0.0285714	0.0451796	04 Strong Enhancer	Outside	-	-	-
cg18488651	chr6	29633672	0.571	0.266	0.306	0.0285714	0.0451796	11 Weak transcribed	Outside	MOG, Intron, NM_206811	MOG, Intron, NM_001008229	MOG, Intron, NM_206812
cg19556613	chr5	116280274	0.695	0.39	0.306	0.0285714	0.0451796	13 Heterochromatin	Outside	-	-	-
cg00755950	chr2	69910489	0.702	0.396	0.306	0.0285714	0.0451796	04 Strong Enhancer	Outside	-	-	-
cg00987534	chr7	73207967	0.742	0.436	0.306	0.0285714	0.0451796	13 Heterochromatin	Outside	-	-	-
cg26284735	chr3	5065164	0.696	0.39	0.306	0.0285714	0.0451796	04 Strong Enhancer	Shelf	-	-	-
cg20005074	chr7	35794234	0.657	0.352	0.305	0.0285714	0.0451796	11 Weak transcribed	Outside	-	-	-
cg19969733	chr2	102927897	0.749	0.444	0.305	0.0285714	0.0451796	13 Heterochromatin	Outside	IL1RL1, TSS-200, NM_016232	-	-
cg01750724	chr8	1570634	0.705	0.401	0.305	0.0285714	0.0451796	13 Heterochromatin	Outside	DLGAP2, Intron, NM_004745	-	-
cg18135502	chr10	126245650	0.863	0.559	0.305	0.0285714	0.0451796	13 Heterochromatin	Outside	LHPP, Intron, NM_022126	LHPP, Intron, NM_001167880	-
cg20414098	chr11	65150158	0.641	0.337	0.304	0.0285714	0.0451796	04 Strong Enhancer	Shelf	SLC25A45, 1.5 kb 5' region, NM_001077241	SLC25A45, 1.5 kb 5' region, NM_182556	FRMD8, 10 kb 5' region, NM_031904
cg13518625	chr8	29522837	0.73	0.426	0.304	0.0285714	0.0451796	04 Strong Enhancer	Outside	-	-	-
cg00978584	chr2	202122831	0.543	0.239	0.304	0.0285714	0.0451796	01 Active promoter	Outside	CASP8, 5'UTR, NM_001228	CASP8, 5'UTR, NM_033355	CASP8, 5'UTR, NM_001080124
cg19701879	chr4	23881104	0.715	0.412	0.303	0.0285714	0.0451796	13 Heterochromatin	Outside	PPARGC1A, Intron, NM_013261	-	-
cg05791544	chr4	129697854	0.878	0.574	0.303	0.0285714	0.0451796	13 Heterochromatin	Outside	-	-	-
cg09278187	chr1	42644031	0.698	0.396	0.302	0.0285714	0.0451796	07 Weak enhancer	Outside	FOXJ3, 3'UTR, NM_001198852	FOXJ3, 3'UTR, NM_001198850	FOXJ3, 3'UTR, NM_001198851
cg25072666	chr17	79533842	0.79	0.488	0.302	0.0285714	0.0451796	04 Strong Enhancer	Outside	NPLOC4, Intron, NM_017921	-	-
cg04074153	chr12	29568206	0.758	0.457	0.301	0.0285714	0.0451796	13 Heterochromatin	Outside	-	-	-
cg26177041	chr4	114389631	0.607	0.307	0.301	0.0285714	0.0451796	04 Strong Enhancer	Outside	CAMK2D, Intron, NM_001221	CAMK2D, Intron, NM_172127	CAMK2D, Intron, NM_172128
cg27149179	chr11	86451847	0.784	0.483	0.301	0.0285714	0.0451796	04 Strong Enhancer	Outside	-	-	-
cg18319366	chr8	122651270	0.679	0.379	0.3	0.0285714	0.0451796	13 Heterochromatin	Shore	HAS2, 5'UTR, NM_005328	HAS2-AS1, 1.5 kb 5' region, NR_002835	-
cg06182018	chr5	38554777	0.657	0.357	0.3	0.0285714	0.0451796	13 Heterochromatin	Shore	LIFR, 5'UTR, NM_001127671	LIFR, 5'UTR, NM_002310	MIR3650, 10 kb 3' region, NR_037423
cg12081645	chr4	157920475	0.764	0.465	0.3	0.0285714	0.0451796	05 Strong enhancer	Outside	-	-	-
cg06615719	chr19	1455512	0.436	0.138	0.299	0.0285714	0.0451796	12 Polycomb repressed	Island	APC2, Intron, NM_005883	-	-
cg10513595	chr5	89311472	0.692	0.393	0.299	0.0285714	0.0451796	13 Heterochromatin	Outside	MIR3660, 1.5 kb 3' region, NR_037433	-	-
cg03856606	chr5	173998861	0.693	0.394	0.299	0.0285714	0.0451796	05 Strong enhancer	Outside	-	-	-
cg26562263	chr19	21863714	0.797	0.498	0.299	0.0285714	0.0451796	13 Heterochromatin	Shelf	-	-	-
cg03064100	chr2	46720800	0.781	0.481	0.299	0.0285714	0.0451796	05 Strong enhancer	Outside	LOC388946, 10 kb 3' region, NM_001145051	-	-
cg01943931	chr14	73373204	0.799	0.5	0.299	0.0285714	0.0451796	11 Weak transcribed	Outside	-	-	-
cg21761639	chr7	31533785	0.749	0.451	0.298	0.0285714	0.0451796	05 Strong enhancer	Outside	-	-	-
cg06635351	chr1	8882924	0.676	0.378	0.298	0.0285714	0.0451796	05 Strong enhancer	Outside	RERE, 10 kb 5' region, NM_012102	RERE, 10 kb 5' region, NM_001042681	-
cg05893029	chr8	88760081	0.613	0.316	0.297	0.0285714	0.0451796	13 Heterochromatin	Outside	-	-	-
cg18506744	chr19	1102626	0.701	0.404	0.297	0.0285714	0.0451796	04 Strong Enhancer	Shore	GPX4, 1.5 kb 5' region, NM_001039847	GPX4, 1.5 kb 5' region, NM_002085	POLR2E, 10 kb 5' region, NM_002695
cg22065526	chr2	220436920	0.567	0.272	0.296	0.0285714	0.0451796	06 Weak enhancer	Shore	OBSL1, 1.5 kb 5' region, NM_015311	OBSL1, 1.5 kb 5' region, NM_001173431	OBSL1, 1.5 kb 5' region, NM_001173408
cg01451808	chr8	49676561	0.667	0.372	0.296	0.0285714	0.0451796	04 Strong Enhancer	Outside	-	-	-
cg14978242	chr5	79501130	0.688	0.392	0.296	0.0285714	0.0451796	10 Transcriptional elongation	Outside	SERINC5, Intron, NM_001174071	SERINC5, Intron, NM_178276	SERINC5, Intron, NM_001174072
cg09744448	chr5	156998545	0.783	0.487	0.296	0.0285714	0.0451796	11 Weak transcribed	Shelf	ADAM19, Intron, NM_033274	-	-
cg00213281	chr2	149639821	0.777	0.481	0.296	0.0285714	0.0451796	12 Polycomb repressed	Outside	KIF5C, Intron 1, NM_004522	-	-
cg23713249	chr7	150418240	0.628	0.334	0.295	0.0285714	0.0451796	13 Heterochromatin	Shore	GIMAP1-GIMAP5, Intron, NM_001199577	GIMAP1, 3'UTR, NM_130759	-
cg02448597	chr6	32160604	0.654	0.359	0.294	0.0285714	0.0451796	04 Strong Enhancer	Shelf	GPSM3, 5'UTR, NM_022107	AGER, 10 kb 5' region, NM_001206934	AGER, 10 kb 5' region, NM_001206929
cg03354616	chr6	80838250	0.74	0.447	0.294	0.0285714	0.0451796	05 Strong enhancer	Outside	BCKDHB, Intron, NM_183050	BCKDHB, Intron, NM_000056	-
cg14962032	chr2	202122668	0.655	0.36	0.294	0.0285714	0.0451796	01 Active promoter	Outside	CASP8, 5'UTR, NM_001228	CASP8, 5'UTR, NM_033355	CASP8, 5'UTR, NM_001080124
cg03951394	chr11	660454	0.888	0.594	0.294	0.0285714	0.0451796	10 Transcriptional elongation	Island	DEAF1, Intron, NM_021008	-	-
cg12046602	chr6	157041161	0.534	0.24	0.293	0.0285714	0.0451796	01 Active promoter	Island	-	-	-
cg07139509	chr14	70038716	0.592	0.3	0.293	0.0285714	0.0451796	03 Poised promoter	Island	C14orf162, 1.5 kb 5' region, NR_024630	-	-
cg09320652	chr1	66708863	0.795	0.502	0.293	0.0285714	0.0451796	08 Insulator	Outside	PDE4B, Intron, NM_001037341	PDE4B, Intron, NM_002600	PDE4B, Intron 1, NM_001037340
cg00920139	chr8	22455472	0.619	0.326	0.293	0.0285714	0.0451796	04 Strong Enhancer	Shore	PDLIM2, 3'UTR, NM_176871	C8orf58, 10 kb 5' region, NM_173686	C8orf58, 10 kb 5' region, NM_001013842
cg08493959	chr2	220436935	0.578	0.287	0.292	0.0285714	0.0451796	06 Weak enhancer	Shore	OBSL1, 1.5 kb 5' region, NM_015311	OBSL1, 1.5 kb 5' region, NM_001173431	OBSL1, 1.5 kb 5' region, NM_001173408
cg14606321	chr9	131397850	0.519	0.227	0.292	0.0285714	0.0451796	04 Strong Enhancer	Outside	WDR34, Intron, NM_052844	SPTAN1, 10 kb 3' region, NM_001130438	SPTAN1, 10 kb 3' region, NM_001195532
cg01402852	chr11	5706225	0.391	0.099	0.292	0.0285714	0.0451796	01 Active promoter	Outside	TRIM5, 5'UTR, NM_033034	TRIM5, 5'UTR, NM_033093	TRIM5, 5'UTR, NM_033092
cg08219773	chr3	19975737	0.601	0.309	0.292	0.0285714	0.0451796	06 Weak enhancer	Outside	EFHB, 1.5 kb 5' region, NM_144715	-	-
cg22984769	chr5	140464487	0.608	0.316	0.292	0.0285714	0.0451796	06 Weak enhancer	Outside	PCDHB2, 10 kb 5' region, NM_018936	-	-
cg13260976	chr10	111727103	0.611	0.32	0.291	0.0285714	0.0451796	13 Heterochromatin	Outside	LOC100505933, 3'UTR, NR_038943	-	-
cg01638311	chr11	65887102	0.704	0.413	0.291	0.0285714	0.0451796	04 Strong Enhancer	Outside	PACS1, Intron 1, NM_018026	-	-
cg24768595	chr17	76677110	0.804	0.513	0.291	0.0285714	0.0451796	04 Strong Enhancer	Outside	CYTH1, Exon, NM_017456	CYTH1, Exon, NM_004762	-
cg19980260	chr3	171858471	0.497	0.207	0.29	0.0285714	0.0451796	04 Strong Enhancer	Outside	FNDC3B, Intron, NM_022763	FNDC3B, Intron, NM_001135095	-
cg15841167	chr6	29633621	0.687	0.398	0.29	0.0285714	0.0451796	11 Weak transcribed	Outside	MOG, Intron, NM_206811	MOG, Intron, NM_001008229	MOG, Intron, NM_206812
cg04396998	chr19	49376721	0.553	0.263	0.29	0.0285714	0.0451796	15 Repetitive/CNV	Shore	PPP1R15A, Exon, NM_014330	PLEKHA4, 10 kb 5' region, NM_020904	PLEKHA4, 10 kb 5' region, NM_001161354
cg12735966	chr7	145396444	0.709	0.419	0.29	0.0285714	0.0451796	13 Heterochromatin	Outside	-	-	-
cg07485423	chr4	100304421	0.746	0.457	0.29	0.0285714	0.0451796	13 Heterochromatin	Outside	-	-	-
cg09472004	chr1	87240155	0.605	0.316	0.289	0.0285714	0.0451796	04 Strong Enhancer	Outside	-	-	-
cg16395953	chr10	91152121	0.461	0.173	0.289	0.0285714	0.0451796	01 Active promoter	Outside	IFIT1B, 10 kb 3' region, NM_001010987	IFIT1, TSS-200, NM_001548	-
cg06866375	chr2	122757126	0.787	0.498	0.289	0.0285714	0.0451796	13 Heterochromatin	Outside	-	-	-
cg18758987	chr1	55894873	0.779	0.489	0.289	0.0285714	0.0451796	04 Strong Enhancer	Outside	-	-	-
cg25741118	chr1	54482236	0.685	0.396	0.289	0.0285714	0.0451796	06 Weak enhancer	Outside	LDLRAD1, Intron, NM_001010978	-	-
cg08043565	chr11	12308644	0.657	0.369	0.289	0.0285714	0.0451796	05 Strong enhancer	Outside	MICALCL, 5'UTR, NM_032867	-	-
cg23261343	chr6	45413791	0.748	0.459	0.289	0.0285714	0.0451796	05 Strong enhancer	Outside	RUNX2, Intron, NM_001024630	RUNX2, Intron, NM_001015051	RUNX2, Intron, NM_004348
cg27093918	chr16	69564624	0.725	0.436	0.289	0.0285714	0.0451796	04 Strong Enhancer	Outside	-	-	-
cg03344051	chr6	32635947	0.662	0.373	0.289	0.0285714	0.0451796	07 Weak enhancer	Shelf	HLA-DQB1, 1.5 kb 5' region, NM_002123	HLA-DQB1, 1.5 kb 5' region, NM_001243961	-
cg25481253	chr7	141673383	0.643	0.355	0.288	0.0285714	0.0451796	13 Heterochromatin	Outside	TAS2R38, Exon 1, NM_176817	-	-
cg11942059	chr6	71014152	0.644	0.356	0.288	0.0285714	0.0451796	12 Polycomb repressed	Outside	COL9A1, 1.5 kb 5' region, NM_001851	-	-
cg01900759	chr9	77501692	0.559	0.271	0.288	0.0285714	0.0451796	02 Weak promoter	Shore	TRPM6, Intron, NM_001177311	TRPM6, Intron, NM_001177310	TRPM6, Intron, NM_017662
cg02291020	chr10	81963407	0.809	0.521	0.288	0.0285714	0.0451796	04 Strong Enhancer	Shore	ANXA11, 5'UTR, NM_001157	ANXA11, 5'UTR, NM_145869	ANXA11, 5'UTR, NM_145868
cg26351132	chr17	47049889	0.514	0.227	0.288	0.0285714	0.0451796	03 Poised promoter	Outside	GIP, 10 kb 5' region, NM_004123	-	-
cg05893845	chr4	94759824	0.892	0.604	0.288	0.0285714	0.0451796	13 Heterochromatin	Shelf	ATOH1, 10 kb 3' region, NM_005172	-	-
cg27357229	chr2	167115690	0.562	0.275	0.287	0.0285714	0.0451796	13 Heterochromatin	Outside	SCN9A, Intron, NM_002977	-	-
cg10319331	chr12	126105703	0.649	0.362	0.287	0.0285714	0.0451796	13 Heterochromatin	Outside	TMEM132B, Intron, NM_052907	-	-
cg21821643	chr17	45813432	0.814	0.527	0.287	0.0285714	0.0451796	12 Polycomb repressed	Shelf	TBX21, Intron 1, NM_013351	-	-
cg09818385	chr6	90878636	0.678	0.391	0.287	0.0285714	0.0451796	06 Weak enhancer	Outside	BACH2, 5'UTR, NM_021813	BACH2, 5'UTR, NM_001170794	-
cg03962846	chr7	39053252	0.671	0.384	0.287	0.0285714	0.0451796	13 Heterochromatin	Outside	POU6F2, Intron, NM_001166018	POU6F2, Intron, NM_007252	-
cg16361253	chr6	47624275	0.691	0.404	0.287	0.0285714	0.0451796	06 Weak enhancer	Outside	GPR111, TSS-200, NM_153839	-	-
cg15001032	chr7	50632993	0.538	0.252	0.286	0.0285714	0.0451796	12 Polycomb repressed	Outside	DDC, 5'UTR, NM_001082971	DDC, 10 kb 5' region, NM_000790	DDC, 10 kb 5' region, NM_001242889
cg01437161	chr12	8834113	0.692	0.405	0.286	0.0285714	0.0451796	04 Strong Enhancer	Outside	-	-	-
cg19747195	chr12	8834134	0.501	0.216	0.286	0.0285714	0.0451796	04 Strong Enhancer	Outside	-	-	-
cg04356381	chr6	25050787	0.649	0.363	0.286	0.0285714	0.0451796	13 Heterochromatin	Outside	-	-	-
cg13525697	chr10	61320993	0.731	0.445	0.286	0.0285714	0.0451796	13 Heterochromatin	Outside	-	-	-
cg02061820	chr3	152046750	0.81	0.524	0.286	0.0285714	0.0451796	05 Strong enhancer	Outside	MBNL1, Intron, NM_021038	MBNL1, Intron, NM_207292	MBNL1, Intron 1, NM_207294
cg18500322	chr6	128891094	0.695	0.409	0.286	0.0285714	0.0451796	05 Strong enhancer	Outside	-	-	-
cg10258817	chr16	29955303	0.628	0.342	0.286	0.0285714	0.0451796	04 Strong Enhancer	Outside	-	-	-
cg15691140	chr19	54824176	0.746	0.46	0.286	0.0285714	0.0451796	13 Heterochromatin	Outside	LILRA5, Intron, NM_021250	LILRA5, Intron, NM_181985	LILRA5, Intron, NM_181879
cg12377816	chr12	58758817	0.674	0.389	0.286	0.0285714	0.0451796	06 Weak enhancer	Outside	-	-	-
cg27286614	chr7	2050400	0.91	0.624	0.286	0.0285714	0.0451796	11 Weak transcribed	Shelf	MAD1L1, Intron, NM_003550	MAD1L1, Intron, NM_001013836	MAD1L1, Intron, NM_001013837
cg15877124	chr3	197885112	0.646	0.361	0.285	0.0285714	0.0451796	01 Active promoter	Shore	FAM157A, Intron, NM_001145248	-	-
cg09353052	chr2	166847296	0.696	0.411	0.285	0.0285714	0.0451796	13 Heterochromatin	Outside	SCN1A, 3'UTR, NM_006920	SCN1A, 3'UTR, NM_001202435	SCN1A, 3'UTR, NM_001165964
cg01343313	chr6	15736168	0.625	0.34	0.285	0.0285714	0.0451796	06 Weak enhancer	Outside	-	-	-
cg13239126	chr1	15256135	0.843	0.558	0.285	0.0285714	0.0451796	06 Weak enhancer	Outside	KAZN, Intron 1, NM_201628	KAZN, Intron 1, NM_015209	KAZN, Intron 1, NM_001018000
cg00031779	chr18	56296242	0.655	0.37	0.284	0.0285714	0.0451796	06 Weak enhancer	Outside	ALPK2, 1.5 kb 5' region, NM_052947	-	-
cg10551856	chr2	10774703	0.74	0.456	0.284	0.0285714	0.0451796	10 Transcriptional elongation	Outside	NOL10, Intron, NM_024894	-	-
cg03614721	chr5	8700942	0.545	0.261	0.284	0.0285714	0.0451796	13 Heterochromatin	Outside	-	-	-
cg06757670	chr11	94480095	0.722	0.438	0.284	0.0285714	0.0451796	04 Strong Enhancer	Outside	-	-	-
cg05921889	chr7	34076102	0.679	0.395	0.284	0.0285714	0.0451796	05 Strong enhancer	Outside	BMPER, Intron, NM_133468	-	-
cg01248855	chr17	29234504	0.781	0.497	0.284	0.0285714	0.0451796	06 Weak enhancer	Shore	TEFM, 1.5 kb 5' region, NM_024683	-	-
cg07732336	chr10	17038940	0.767	0.483	0.284	0.0285714	0.0451796	07 Weak enhancer	Outside	CUBN, Intron, NM_001081	-	-
cg08397758	chr10	100174852	0.515	0.231	0.284	0.0285714	0.0451796	01 Active promoter	Outside	PYROXD2, Exon 1, NM_032709	HPS1, 1.5 kb 3' region, NM_000195	-
cg26111575	chr10	123886913	0.731	0.448	0.283	0.0285714	0.0451796	06 Weak enhancer	Outside	TACC2, Intron, NM_206862	TACC2, Intron, NM_206861	-
cg19924948	chr2	11970721	0.73	0.448	0.283	0.0285714	0.0451796	04 Strong Enhancer	Outside	LPIN1, 10 kb 3' region, NM_145693	MIR4262, 10 kb 3' region, NR_036226	-
cg04579966	chr13	24846220	0.818	0.535	0.283	0.0285714	0.0451796	01 Active promoter	Outside	SPATA13, Intron, NM_153023	SPATA13, Intron, NM_001166271	-
cg20597486	chr1	158979840	0.73	0.448	0.282	0.0285714	0.0451796	01 Active promoter	Outside	IFI16, 5'UTR, NM_005531	IFI16, 5'UTR, NM_001206567	-
cg18456933	chr4	15692170	0.528	0.246	0.282	0.0285714	0.0451796	04 Strong Enhancer	Outside	FAM200B, 1.5 kb 3' region, NM_001145191	-	-
cg09371112	chr11	12222569	0.703	0.421	0.282	0.0285714	0.0451796	05 Strong enhancer	Outside	MICAL2, Intron, NM_014632	-	-
cg20321319	chr8	61088306	0.6	0.317	0.282	0.0285714	0.0451796	13 Heterochromatin	Shore	-	-	-
cg17796511	chr1	32566832	0.777	0.495	0.282	0.0285714	0.0451796	09 Transcriptional transition	Outside	TMEM39B, Intron, NM_018056	KPNA6, 10 kb 5' region, NM_012316	-
cg05813498	chr17	78093352	0.844	0.562	0.282	0.0285714	0.0451796	13 Heterochromatin	Outside	GAA, 3'UTR, NM_001079804	GAA, 3'UTR, NM_000152	GAA, 3'UTR, NM_001079803
cg05898953	chr10	74870239	0.377	0.095	0.282	0.0285714	0.0451796	04 Strong Enhancer	Outside	NUDT13, 5'UTR, NM_015901	-	-
cg14686042	chr6	8776746	0.82	0.538	0.282	0.0285714	0.0451796	13 Heterochromatin	Outside	LOC100506207, 5'UTR, NR_038980	-	-
cg02141084	chr12	8834150	0.507	0.226	0.281	0.0285714	0.0451796	04 Strong Enhancer	Outside	-	-	-
cg07047471	chr3	27353033	0.614	0.333	0.281	0.0285714	0.0451796	13 Heterochromatin	Outside	NEK10, Intron, NM_199347	-	-
cg14322157	chr9	101136881	0.754	0.473	0.281	0.0285714	0.0451796	13 Heterochromatin	Outside	GABBR2, Intron, NM_005458	-	-
cg01264705	chr12	116848340	0.751	0.47	0.281	0.0285714	0.0451796	13 Heterochromatin	Outside	-	-	-
cg04177287	chr4	21857312	0.788	0.506	0.281	0.0285714	0.0451796	13 Heterochromatin	Outside	KCNIP4, 5'UTR, NM_147182	KCNIP4-IT1, 10 kb 5' region, NR_002813	-
cg00205813	chr3	117516742	0.841	0.561	0.281	0.0285714	0.0451796	13 Heterochromatin	Outside	-	-	-
cg18870850	chr20	61439706	0.549	0.269	0.281	0.0285714	0.0451796	09 Transcriptional transition	Shelf	OGFR, Intron, NM_007346	COL9A3, 10 kb 5' region, NM_001853	C20orf20, 10 kb 3' region, NM_018270
cg00067274	chr4	155313255	0.615	0.335	0.28	0.0285714	0.0451796	13 Heterochromatin	Outside	DCHS2, Intron, NM_001142552	DCHS2, 1.5 kb 5' region, NM_017639	-
cg15624719	chr4	124917186	0.846	0.566	0.28	0.0285714	0.0451796	11 Weak transcribed	Outside	-	-	-
cg01580934	chr7	104909814	0.691	0.411	0.28	0.0285714	0.0451796	01 Active promoter	Outside	SRPK2, Intron, NM_182692	SRPK2, 1.5 kb 5' region, NM_182691	-
cg21148923	chr5	45553517	0.755	0.476	0.279	0.0285714	0.0451796	13 Heterochromatin	Outside	HCN1, Intron, NM_021072	-	-
cg17784503	chr2	174917274	0.762	0.483	0.279	0.0285714	0.0451796	04 Strong Enhancer	Outside	-	-	-
cg10438282	chr15	79471585	0.657	0.378	0.279	0.0285714	0.0451796	07 Weak enhancer	Outside	-	-	-
cg23950788	chr7	31728474	0.73	0.451	0.279	0.0285714	0.0451796	12 Polycomb repressed	Outside	PPP1R17, 5'UTR, NM_001145123	PPP1R17, 5'UTR, NM_006658	-
cg01305421	chr12	102874285	0.72	0.442	0.278	0.0285714	0.0451796	13 Heterochromatin	Outside	IGF1, 5'UTR, NM_000618	IGF1, 5'UTR, NM_001111283	IGF1, 5'UTR, NM_001111285
cg20045394	chr17	36184575	0.656	0.379	0.278	0.0285714	0.0451796	05 Strong enhancer	Outside	-	-	-
cg19470832	chr12	55419489	0.73	0.452	0.278	0.0285714	0.0451796	13 Heterochromatin	Outside	NEUROD4, 5'UTR, NM_021191	-	-
cg13276704	chr3	8484058	0.684	0.406	0.278	0.0285714	0.0451796	08 Insulator	Outside	LOC100288428, 3'UTR, NR_033378	-	-
cg11296810	chr5	121866959	0.7	0.422	0.277	0.0285714	0.0451796	13 Heterochromatin	Outside	-	-	-
cg18598146	chr20	47896447	0.595	0.317	0.277	0.0285714	0.0451796	04 Strong Enhancer	Shore	ZNFX1-AS1, 5'UTR, NR_003604	ZNFX1-AS1, 5'UTR, NR_003606	ZNFX1-AS1, 5'UTR, NR_003605
cg26361533	chr12	2445560	0.681	0.403	0.277	0.0285714	0.0451796	06 Weak enhancer	Outside	CACNA1C, Intron, NM_001129829	CACNA1C, Intron, NM_000719	CACNA1C, Intron, NM_001129832
cg07197230	chr22	17956640	0.744	0.467	0.277	0.0285714	0.0451796	06 Weak enhancer	Outside	CECR2, Exon 1, NM_031413	-	-
cg04555665	chr20	30540303	0.674	0.397	0.277	0.0285714	0.0451796	08 Insulator	Shore	PDRG1, 1.5 kb 5' region, NM_030815	TTLL9, 10 kb 3' region, NM_001008409	-
cg00174992	chr2	169659120	0.707	0.43	0.277	0.0285714	0.0451796	12 Polycomb repressed	Outside	NOSTRIN, 5'UTR, NM_001171631	NOSTRIN, 5'UTR, NM_001039724	NOSTRIN, 5'UTR, NM_001171632
cg19453093	chr14	88655984	0.68	0.403	0.277	0.0285714	0.0451796	06 Weak enhancer	Outside	KCNK10, Intron, NM_021161	KCNK10, Intron, NM_138318	KCNK10, Intron, NM_138317
cg08639762	chr1	201437297	0.684	0.407	0.277	0.0285714	0.0451796	01 Active promoter	Shore	PHLDA3, 3'UTR, NM_012396	-	-
cg01620309	chr17	42856468	0.673	0.396	0.277	0.0285714	0.0451796	08 Insulator	Shore	ADAM11, Intron, NM_002390	-	-
cg16793781	chr2	173558029	0.704	0.427	0.277	0.0285714	0.0451796	05 Strong enhancer	Outside	-	-	-
cg10576245	chr1	233249266	0.756	0.478	0.277	0.0285714	0.0451796	04 Strong Enhancer	Outside	PCNXL2, Intron, NM_014801	-	-
cg25997988	chr5	54117760	0.692	0.414	0.277	0.0285714	0.0451796	13 Heterochromatin	Outside	-	-	-
cg05962325	chr11	107992004	0.603	0.327	0.277	0.0285714	0.0451796	04 Strong Enhancer	Island	ACAT1, 1.5 kb 5' region, NM_000019	-	-
cg19256314	chr12	109227236	0.727	0.45	0.277	0.0285714	0.0451796	04 Strong Enhancer	Outside	SSH1, Intron, NM_018984	SSH1, Intron, NM_001161330	SSH1, 10 kb 5' region, NM_001161331
cg24945462	chr21	46714984	0.5	0.225	0.276	0.0285714	0.0451796	11 Weak transcribed	Island	LOC642852, 5'UTR, NR_026943	POFUT2, 10 kb 5' region, NM_015227	POFUT2, 10 kb 5' region, NM_133635
cg07235935	chr4	115964660	0.691	0.415	0.276	0.0285714	0.0451796	13 Heterochromatin	Outside	NDST4, Intron, NM_022569	-	-
cg16592897	chr1	111023200	0.64	0.364	0.276	0.0285714	0.0451796	13 Heterochromatin	Outside	CYMP, TSS-200, NR_003599	-	-
cg25609393	chr5	45569041	0.584	0.308	0.276	0.0285714	0.0451796	13 Heterochromatin	Outside	HCN1, Intron, NM_021072	-	-
cg13388769	chr3	159665667	0.64	0.364	0.276	0.0285714	0.0451796	13 Heterochromatin	Outside	-	-	-
cg02640104	chr13	30476614	0.678	0.402	0.276	0.0285714	0.0451796	02 Weak promoter	Outside	-	-	-
cg00247963	chr16	20863150	0.682	0.406	0.276	0.0285714	0.0451796	05 Strong enhancer	Outside	LOC81691, 10 kb 3' region, NM_030941	LOC81691, 10 kb 3' region, NM_001199053	LOC81691, 10 kb 3' region, NM_001144924
cg09023743	chr1	95045762	0.669	0.393	0.276	0.0285714	0.0451796	04 Strong Enhancer	Outside	-	-	-
cg21058822	chr8	30002222	0.759	0.484	0.275	0.0285714	0.0451796	13 Heterochromatin	Outside	MIR548O2, 3'UTR, NR_039605	MBOAT4, 1.5 kb 5' region, NM_001100916	LEPROTL1, 10 kb 3' region, NM_001128208
cg00019997	chr7	108025566	0.696	0.421	0.275	0.0285714	0.0451796	08 Insulator	Outside	NRCAM, 5'UTR, NM_001193582	NRCAM, 5'UTR, NM_001193583	NRCAM, 5'UTR, NM_005010
cg07993112	chr2	44363532	0.586	0.311	0.275	0.0285714	0.0451796	05 Strong enhancer	Outside	-	-	-
cg22827210	chr12	104998181	0.681	0.406	0.275	0.0285714	0.0451796	04 Strong Enhancer	Outside	CHST11, Intron, NM_001173982	CHST11, Intron, NM_018413	-
cg04090745	chr6	32724368	0.694	0.419	0.275	0.0285714	0.0451796	12 Polycomb repressed	Outside	HLA-DQB2, Intron, NM_001198858	HLA-DQA2, 10 kb 3' region, NM_020056	-
cg22716738	chr7	27784931	0.556	0.281	0.275	0.0285714	0.0451796	06 Weak enhancer	Outside	TAX1BP1, 5'UTR, NM_001206901	TAX1BP1, 5'UTR, NM_006024	TAX1BP1, 5'UTR, NM_001206902
cg24369233	chr2	127713081	0.829	0.554	0.275	0.0285714	0.0451796	13 Heterochromatin	Outside	-	-	-
cg23325384	chr2	223724753	0.634	0.359	0.275	0.0285714	0.0451796	05 Strong enhancer	Shore	ACSL3, 1.5 kb 5' region, NM_004457	ACSL3, 1.5 kb 5' region, NM_203372	-
cg01056272	chr6	134004504	0.717	0.442	0.275	0.0285714	0.0451796	13 Heterochromatin	Outside	-	-	-
cg26337497	chr3	31935278	0.744	0.47	0.275	0.0285714	0.0451796	05 Strong enhancer	Outside	OSBPL10, Intron, NM_001174060	OSBPL10, Intron, NM_017784	-
cg21038220	chr5	140551967	0.564	0.289	0.275	0.0285714	0.0451796	13 Heterochromatin	Shore	PCDHB7, 1.5 kb 5' region, NM_018940	PCDHB8, 10 kb 5' region, NM_019120	PCDHB16, 10 kb 5' region, NM_020957
cg25024993	chr5	140248609	0.57	0.295	0.275	0.0285714	0.0451796	08 Insulator	Shore	PCDHA11, 5'UTR, NM_031861	PCDHA11, 5'UTR, NM_018902	PCDHA12, 10 kb 5' region, NM_031864
cg14212012	chr3	82860624	0.409	0.135	0.274	0.0285714	0.0451796	13 Heterochromatin	Shelf	-	-	-
cg01521648	chr13	108073563	0.814	0.54	0.274	0.0285714	0.0451796	13 Heterochromatin	Outside	FAM155A, Intron, NM_001080396	-	-
cg04756252	chr8	134049348	0.75	0.476	0.274	0.0285714	0.0451796	06 Weak enhancer	Outside	TG, Intron, NM_003235	SLA, 3'UTR, NM_001045557	SLA, 3'UTR, NM_001045556
cg17159058	chr8	1704074	0.749	0.475	0.274	0.0285714	0.0451796	01 Active promoter	Outside	CLN8, 10 kb 5' region, NM_018941	-	-
cg03037039	chr4	16787919	0.706	0.432	0.274	0.0285714	0.0451796	13 Heterochromatin	Outside	LDB2, Intron, NM_001290	LDB2, Intron, NM_001130834	-
cg22698489	chr1	159893695	0.612	0.339	0.274	0.0285714	0.0451796	04 Strong Enhancer	Shore	TAGLN2, 5'UTR, NM_003564	IGSF9, 10 kb 3' region, NM_001135050	IGSF9, 10 kb 3' region, NM_020789
cg22031873	chr4	143765656	0.743	0.469	0.274	0.0285714	0.0451796	13 Heterochromatin	Shore	INPP4B, 5'UTR, NM_003866	INPP4B, 5'UTR, NM_001101669	-
cg07503203	chr8	2005939	0.829	0.555	0.274	0.0285714	0.0451796	13 Heterochromatin	Shore	MYOM2, Intron, NM_003970	-	-
cg11466708	chr22	23974815	0.86	0.586	0.274	0.0285714	0.0451796	13 Heterochromatin	Outside	C22orf43, 1.5 kb 5' region, NM_016449	GUSBP11, 10 kb 3' region, NR_024448	-
cg11301879	chr13	78884949	0.479	0.206	0.273	0.0285714	0.0451796	13 Heterochromatin	Outside	-	-	-
cg07080231	chr15	101300216	0.648	0.374	0.273	0.0285714	0.0451796	04 Strong Enhancer	Outside	-	-	-
cg26224624	chr15	75754429	0.711	0.438	0.273	0.0285714	0.0451796	11 Weak transcribed	Outside	SIN3A, 10 kb 5' region, NM_001145357	PTPN9, 10 kb 3' region, NM_002833	-
cg02411937	chr8	42575545	0.759	0.487	0.273	0.0285714	0.0451796	06 Weak enhancer	Outside	CHRNB3, Intron, NM_000749	-	-
cg11647420	chr10	21186216	0.759	0.486	0.273	0.0285714	0.0451796	11 Weak transcribed	Outside	NEBL, Intron, NM_001173484	NEBL, Intron, NM_213569	NEBL, 5'UTR, NM_006393
cg16371229	chr1	233248844	0.443	0.17	0.273	0.0285714	0.0451796	04 Strong Enhancer	Outside	PCNXL2, Intron, NM_014801	-	-
cg18023455	chr7	49894663	0.692	0.418	0.273	0.0285714	0.0451796	13 Heterochromatin	Outside	VWC2, Intron, NM_198570	-	-
cg00241002	chr10	26931911	0.73	0.457	0.273	0.0285714	0.0451796	13 Heterochromatin	Outside	LOC731789, TSS-200, NR_026794	-	-
cg16816400	chr9	137809990	0.81	0.537	0.273	0.0285714	0.0451796	13 Heterochromatin	Outside	FCN1, 1.5 kb 5' region, NM_002003	-	-
cg10754395	chr7	158109693	0.667	0.394	0.273	0.0285714	0.0451796	13 Heterochromatin	Shore	PTPRN2, Intron, NM_130843	PTPRN2, Intron, NM_130842	PTPRN2, Intron, NM_002847
cg27602263	chr18	56936433	0.407	0.135	0.272	0.0285714	0.0451796	03 Poised promoter	Island	RAX, Exon, NM_013435	-	-
cg11380072	chr3	81540526	0.783	0.512	0.272	0.0285714	0.0451796	13 Heterochromatin	Outside	GBE1, Intron, NM_000158	-	-
cg27302255	chr12	20336616	0.774	0.502	0.272	0.0285714	0.0451796	13 Heterochromatin	Outside	-	-	-
cg22334632	chr19	47552710	0.609	0.338	0.272	0.0285714	0.0451796	06 Weak enhancer	Shore	TMEM160, 1.5 kb 5' region, NM_017854	NPAS1, 10 kb 3' region, NM_002517	-
cg15975750	chr12	101112276	0.768	0.496	0.272	0.0285714	0.0451796	04 Strong Enhancer	Shore	-	-	-
cg14209487	chr6	152635104	0.688	0.417	0.272	0.0285714	0.0451796	07 Weak enhancer	Outside	SYNE1, Intron, NM_033071	SYNE1, Intron, NM_182961	-
cg10485752	chr1	26021654	0.759	0.486	0.272	0.0285714	0.0451796	05 Strong enhancer	Outside	MAN1C1, Intron, NM_020379	-	-
cg07743231	chr19	40940181	0.68	0.408	0.272	0.0285714	0.0451796	02 Weak promoter	Shore	SERTAD1, 10 kb 5' region, NM_013376	SERTAD3, 10 kb 3' region, NM_203344	SERTAD3, 10 kb 3' region, NM_013368
cg06301399	chr6	29634494	0.557	0.285	0.271	0.0285714	0.0451796	11 Weak transcribed	Outside	MOG, Intron, NM_206811	MOG, Intron, NM_001008229	MOG, Intron, NM_001170418
cg20928238	chr14	71284924	0.579	0.308	0.271	0.0285714	0.0451796	08 Insulator	Shelf	MAP3K9, 10 kb 5' region, NM_033141	-	-
cg18530299	chr8	50818282	0.7	0.429	0.271	0.0285714	0.0451796	13 Heterochromatin	Shelf	SNTG1, 10 kb 5' region, NM_018967	-	-
cg12686055	chr12	45628261	0.656	0.385	0.271	0.0285714	0.0451796	04 Strong Enhancer	Outside	ANO6, Intron, NM_001142680	ANO6, Intron 1, NM_001142679	ANO6, Intron 1, NM_001204803
cg12542656	chr2	43269468	0.575	0.304	0.271	0.0285714	0.0451796	04 Strong Enhancer	Outside	-	-	-
cg08986840	chr8	38409864	0.776	0.505	0.271	0.0285714	0.0451796	13 Heterochromatin	Outside	-	-	-
cg17143291	chr1	181458838	0.792	0.521	0.271	0.0285714	0.0451796	12 Polycomb repressed	Shelf	CACNA1E, Intron 1, NM_000721	CACNA1E, Intron 1, NM_001205294	CACNA1E, Intron 1, NM_001205293
cg02692441	chr3	71179702	0.448	0.177	0.271	0.0285714	0.0451796	02 Weak promoter	Outside	FOXP1, Exon 1, NM_001244815	FOXP1, Intron, NM_001244816	FOXP1, Intron, NM_001244814
cg23359810	chr10	51572112	0.641	0.37	0.27	0.0285714	0.0451796	01 Active promoter	Shore	NCOA4, Intron, NM_001145261	NCOA4, Intron, NM_001145260	NCOA4, 5'UTR, NM_001145263
cg16817070	chr1	152020283	0.439	0.169	0.27	0.0285714	0.0451796	01 Active promoter	Outside	-	-	-
cg13963033	chr5	126220246	0.633	0.363	0.27	0.0285714	0.0451796	06 Weak enhancer	Outside	MARCH3, Intron, NM_178450	-	-
cg14270346	chr9	38026075	0.705	0.435	0.27	0.0285714	0.0451796	04 Strong Enhancer	Outside	SHB, Intron, NM_003028	-	-
cg05056497	chr21	35899447	0.724	0.453	0.27	0.0285714	0.0451796	01 Active promoter	Outside	RCAN1, Intron, NM_004414	RCAN1, 5'UTR, NM_203417	RCAN1, 1.5 kb 5' region, NM_203418
cg09140531	chr6	48078913	0.724	0.454	0.27	0.0285714	0.0451796	04 Strong Enhancer	Outside	-	-	-
cg13916633	chr11	35644853	0.894	0.623	0.27	0.0285714	0.0451796	04 Strong Enhancer	Shelf	FJX1, 10 kb 3' region, NM_014344	-	-
cg14615152	chr1	34093098	0.667	0.398	0.269	0.0285714	0.0451796	13 Heterochromatin	Shelf	CSMD2, Intron, NM_052896	-	-
cg14397690	chr15	60688947	0.633	0.363	0.269	0.0285714	0.0451796	01 Active promoter	Shore	ANXA2, Intron, NM_001002858	ANXA2, 5'UTR, NM_004039	ANXA2, 5'UTR, NM_001136015
cg25388528	chr21	31987977	0.78	0.512	0.269	0.0285714	0.0451796	13 Heterochromatin	Outside	KRTAP20-1, 1.5 kb 5' region, NM_181615	KRTAP6-1, 10 kb 5' region, NM_181602	KRTAP20-4, 10 kb 5' region, NR_023342
cg21766667	chr17	48287887	0.417	0.148	0.269	0.0285714	0.0451796	07 Weak enhancer	Outside	COL1A1, 10 kb 5' region, NM_000088	-	-
cg24032190	chr15	67442892	0.449	0.18	0.269	0.0285714	0.0451796	04 Strong Enhancer	Outside	SMAD3, 5'UTR, NM_001145102	SMAD3, Intron 1, NM_005902	SMAD3, Intron 1, NM_001145103
cg05606331	chr19	38344057	0.884	0.614	0.269	0.0285714	0.0451796	13 Heterochromatin	Shore	LOC100631378, 3'UTR, NR_040015	-	-
cg05277054	chr7	28725645	0.546	0.277	0.269	0.0285714	0.0451796	04 Strong Enhancer	Outside	CREB5, Intron, NM_182899	CREB5, Intron, NM_182898	CREB5, Intron, NM_004904
cg11213520	chr12	113901528	0.337	0.069	0.268	0.0285714	0.0451796	03 Poised promoter	Island	LHX5, Intron, NM_022363	-	-
cg04395071	chr12	76100609	0.666	0.398	0.268	0.0285714	0.0451796	05 Strong enhancer	Outside	-	-	-
cg18430895	chr5	10485606	0.638	0.37	0.268	0.0285714	0.0451796	11 Weak transcribed	Outside	-	-	-
cg07201319	chr6	139909640	0.676	0.408	0.268	0.0285714	0.0451796	13 Heterochromatin	Outside	-	-	-
cg14422500	chr2	198666751	0.846	0.578	0.268	0.0285714	0.0451796	13 Heterochromatin	Shelf	PLCL1, 10 kb 5' region, NM_006226	-	-
cg23204096	chr6	169768052	0.754	0.486	0.268	0.0285714	0.0451796	13 Heterochromatin	Outside	-	-	-
cg17473377	chr17	76588699	0.885	0.617	0.268	0.0285714	0.0451796	05 Strong enhancer	Outside	-	-	-
cg15287594	chr20	42938794	0.622	0.355	0.267	0.0285714	0.0451796	04 Strong Enhancer	Shore	FITM2, Intron, NM_001080472	-	-
cg07147846	chr3	10801996	0.762	0.494	0.267	0.0285714	0.0451796	11 Weak transcribed	Outside	LOC285370, 3'UTR, NR_027102	-	-
cg22863148	chr6	32339553	0.706	0.438	0.267	0.0285714	0.0451796	07 Weak enhancer	Outside	C6orf10, 5'UTR, NM_006781	-	-
cg05177060	chr7	142511279	0.408	0.142	0.267	0.0285714	0.0451796	13 Heterochromatin	Outside	-	-	-
cg09586743	chr5	155134243	0.705	0.438	0.267	0.0285714	0.0451796	13 Heterochromatin	Outside	-	-	-
cg12564175	chr8	27630985	0.675	0.408	0.267	0.0285714	0.0451796	07 Weak enhancer	Shore	CCDC25, 1.5 kb 5' region, NM_018246	ESCO2, 1.5 kb 5' region, NM_001017420	-
cg03601886	chr1	53649217	0.737	0.47	0.267	0.0285714	0.0451796	13 Heterochromatin	Outside	-	-	-
cg21727223	chr17	66755769	0.655	0.389	0.267	0.0285714	0.0451796	04 Strong Enhancer	Outside	-	-	-
cg25641451	chr11	4976262	0.798	0.531	0.267	0.0285714	0.0451796	13 Heterochromatin	Outside	OR51A2, Exon 1, NM_001004748	OR51A4, 10 kb 5' region, NM_001005329	-
cg10513323	chr5	133839270	0.715	0.448	0.267	0.0285714	0.0451796	05 Strong enhancer	Outside	-	-	-
cg18973863	chr13	97794112	0.515	0.248	0.267	0.0285714	0.0451796	05 Strong enhancer	Outside	-	-	-
cg18115244	chr2	55315270	0.723	0.457	0.266	0.0285714	0.0451796	11 Weak transcribed	Outside	-	-	-
cg18258224	chr11	32408431	0.69	0.424	0.266	0.0285714	0.0451796	12 Polycomb repressed	Outside	WT1, 1.5 kb 3' region, NM_000378	WT1, 1.5 kb 3' region, NM_001198552	WT1, 1.5 kb 3' region, NM_001198551
cg20706495	chr1	12222053	0.517	0.25	0.266	0.0285714	0.0451796	06 Weak enhancer	Outside	TNFRSF1B, 10 kb 5' region, NM_001066	-	-
cg06928797	chr11	116966698	0.737	0.471	0.266	0.0285714	0.0451796	04 Strong Enhancer	Shelf	SIK3, Intron, NM_025164	-	-
cg08604594	chr10	33798230	0.648	0.382	0.266	0.0285714	0.0451796	05 Strong enhancer	Outside	-	-	-
cg09267773	chr16	79802466	0.623	0.357	0.266	0.0285714	0.0451796	04 Strong Enhancer	Shore	-	-	-
cg10784519	chr6	30737230	0.609	0.343	0.266	0.0285714	0.0451796	04 Strong Enhancer	Outside	-	-	-
cg06952310	chr19	19327989	0.722	0.456	0.266	0.0285714	0.0451796	12 Polycomb repressed	Outside	NCAN, Intron, NM_004386	-	-
cg16199747	chr6	147235032	0.618	0.352	0.266	0.0285714	0.0451796	04 Strong Enhancer	Outside	LOC729178, 3'UTR, NR_034115	-	-
cg13793166	chr9	123639953	0.392	0.127	0.265	0.0285714	0.0451796	04 Strong Enhancer	Shore	PHF19, 1.5 kb 5' region, NM_015651	PHF19, 1.5 kb 5' region, NM_001009936	-
cg23154270	chr2	137527565	0.679	0.414	0.265	0.0285714	0.0451796	13 Heterochromatin	Shelf	-	-	-
cg25410789	chr11	20053758	0.717	0.451	0.265	0.0285714	0.0451796	04 Strong Enhancer	Outside	NAV2, Intron, NM_001111018	NAV2, Intron, NM_001244963	NAV2, Intron, NM_182964
cg00489394	chr11	63259325	0.578	0.313	0.265	0.0285714	0.0451796	12 Polycomb repressed	Shore	HRASLS5, 1.5 kb 5' region, NM_001146729	HRASLS5, 1.5 kb 5' region, NM_001146728	HRASLS5, 1.5 kb 5' region, NM_054108
cg19734536	chr1	160607886	0.752	0.487	0.265	0.0285714	0.0451796	13 Heterochromatin	Outside	SLAMF1, Intron, NM_003037	-	-
cg15661389	chr17	10018630	0.69	0.424	0.265	0.0285714	0.0451796	02 Weak promoter	Outside	GAS7, Intron, NM_201433	-	-
cg20365580	chr8	22414114	0.701	0.436	0.265	0.0285714	0.0451796	12 Polycomb repressed	Outside	SORBS3, Intron, NM_005775	SORBS3, 10 kb 5' region, NM_001018003	-
cg06530983	chr16	9141883	0.688	0.423	0.265	0.0285714	0.0451796	05 Strong enhancer	Outside	-	-	-
cg26723524	chr7	39775802	0.803	0.537	0.265	0.0285714	0.0451796	11 Weak transcribed	Shelf	LINC00265, 5'UTR, NR_026999	-	-
cg10773016	chr4	6690811	0.446	0.182	0.265	0.0285714	0.0451796	05 Strong enhancer	Outside	S100P, 10 kb 5' region, NM_005980	-	-
cg15820961	chr6	32558458	0.748	0.484	0.265	0.0285714	0.0451796	13 Heterochromatin	Outside	HLA-DRB1, 1.5 kb 5' region, NM_002124	HLA-DRB1, 1.5 kb 5' region, NM_001243965	-
cg01701415	chr10	74870310	0.361	0.096	0.265	0.0285714	0.0451796	04 Strong Enhancer	Outside	NUDT13, 5'UTR, NM_015901	-	-
cg26690318	chr10	100167464	0.872	0.607	0.265	0.0285714	0.0451796	13 Heterochromatin	Outside	PYROXD2, Intron, NM_032709	HPS1, 10 kb 3' region, NM_000195	-
cg23859630	chr6	32160454	0.624	0.36	0.264	0.0285714	0.0451796	04 Strong Enhancer	Shelf	GPSM3, 5'UTR, NM_022107	AGER, 10 kb 5' region, NM_001206934	AGER, 10 kb 5' region, NM_001206929
cg25384556	chr13	112633174	0.722	0.458	0.264	0.0285714	0.0451796	13 Heterochromatin	Shelf	-	-	-
cg22657682	chr5	155379666	0.672	0.408	0.264	0.0285714	0.0451796	13 Heterochromatin	Outside	-	-	-
cg17202013	chr12	45272880	0.717	0.453	0.264	0.0285714	0.0451796	13 Heterochromatin	Shelf	NELL2, Intron, NM_001145110	NELL2, 10 kb 5' region, NM_001145107	NELL2, 10 kb 5' region, NM_001145109
cg13631075	chr6	80310884	0.783	0.518	0.264	0.0285714	0.0451796	13 Heterochromatin	Outside	-	-	-
cg23558337	chr20	10492393	0.564	0.299	0.264	0.0285714	0.0451796	04 Strong Enhancer	Outside	C20orf94, Intron, NM_001009608	-	-
cg26856257	chr1	32805349	0.677	0.413	0.264	0.0285714	0.0451796	07 Weak enhancer	Shelf	MARCKSL1, 10 kb 5' region, NM_023009	HDAC1, 10 kb 3' region, NM_004964	-
cg00697286	chr17	67557526	0.752	0.488	0.264	0.0285714	0.0451796	11 Weak transcribed	Outside	-	-	-
cg04595479	chr10	93150017	0.806	0.542	0.264	0.0285714	0.0451796	06 Weak enhancer	Outside	LOC100188947, 3'UTR, NR_024467	-	-
cg26661922	chr16	69951819	0.673	0.41	0.264	0.0285714	0.0451796	05 Strong enhancer	Outside	WWP2, Intron, NM_007014	WWP2, 10 kb 5' region, NM_199424	WWP2, 10 kb 3' region, NM_199423
cg16884222	chr11	65191530	0.558	0.295	0.263	0.0285714	0.0451796	01 Active promoter	Shore	NEAT1, 5'UTR, NR_028272	-	-
cg04104463	chr8	65291340	0.411	0.148	0.263	0.0285714	0.0451796	12 Polycomb repressed	Shore	LOC100130155, 5'UTR, NR_034102	LOC100130155, 5'UTR, NR_034103	MIR124-2, 1.5 kb 5' region, NR_029669
cg13966628	chr1	240629045	0.606	0.344	0.263	0.0285714	0.0451796	13 Heterochromatin	Outside	FMN2, Intron, NM_020066	-	-
cg04707013	chr10	111177825	0.69	0.427	0.263	0.0285714	0.0451796	13 Heterochromatin	Outside	-	-	-
cg18928221	chr7	93759098	0.769	0.506	0.263	0.0285714	0.0451796	13 Heterochromatin	Outside	-	-	-
cg02585849	chr12	126014886	0.763	0.5	0.263	0.0285714	0.0451796	13 Heterochromatin	Shelf	TMEM132B, Intron, NM_052907	-	-
cg16745596	chr19	39695800	0.816	0.553	0.263	0.0285714	0.0451796	12 Polycomb repressed	Shore	SYCN, 1.5 kb 5' region, NM_001080468	NCCRP1, 10 kb 3' region, NM_001001414	-
cg22405653	chr21	32128799	0.714	0.451	0.263	0.0285714	0.0451796	13 Heterochromatin	Outside	KRTAP21-1, 1.5 kb 5' region, NM_181619	KRTAP21-2, 10 kb 5' region, NM_181617	-
cg09442452	chr17	72565886	0.826	0.563	0.263	0.0285714	0.0451796	04 Strong Enhancer	Outside	-	-	-
cg00321288	chr12	87232691	0.469	0.206	0.263	0.0285714	0.0451796	13 Heterochromatin	Outside	MGAT4C, 1.5 kb 5' region, NM_013244	-	-
cg01885796	chr3	155346881	0.763	0.502	0.262	0.0285714	0.0451796	13 Heterochromatin	Outside	PLCH1, Intron, NM_001130960	PLCH1, Intron, NM_001130961	PLCH1, 5'UTR, NM_014996
cg04841983	chr11	110968090	0.762	0.5	0.262	0.0285714	0.0451796	02 Weak promoter	Outside	-	-	-
cg17153138	chr6	130005349	0.852	0.59	0.262	0.0285714	0.0451796	04 Strong Enhancer	Outside	ARHGAP18, Intron, NM_033515	-	-
cg13868001	chr13	65297896	0.77	0.508	0.262	0.0285714	0.0451796	05 Strong enhancer	Outside	-	-	-
cg04071779	chr7	30517626	0.629	0.367	0.261	0.0285714	0.0451796	01 Active promoter	Shore	NOD1, 5'UTR, NM_006092	-	-
cg27062243	chr10	114833719	0.524	0.263	0.261	0.0285714	0.0451796	05 Strong enhancer	Outside	TCF7L2, Intron, NM_001146283	TCF7L2, Intron, NM_001198526	TCF7L2, Intron, NM_030756
cg11650925	chr1	68490240	0.56	0.298	0.261	0.0285714	0.0451796	13 Heterochromatin	Outside	LOC100289178, 5'UTR, NR_040077	-	-
cg01042465	chr7	54765600	0.76	0.499	0.261	0.0285714	0.0451796	12 Polycomb repressed	Island	-	-	-
cg01997606	chr5	151308140	0.707	0.446	0.261	0.0285714	0.0451796	13 Heterochromatin	Shelf	GLRA1, 10 kb 5' region, NM_000171	GLRA1, 10 kb 5' region, NM_001146040	-
cg09390594	chr14	62028790	0.67	0.409	0.261	0.0285714	0.0451796	04 Strong Enhancer	Outside	FLJ22447, 10 kb 5' region, NR_039985	-	-
cg17095489	chr8	128264281	0.518	0.257	0.261	0.0285714	0.0451796	05 Strong enhancer	Outside	-	-	-
cg24796998	chr17	70383844	0.64	0.379	0.261	0.0285714	0.0451796	07 Weak enhancer	Outside	-	-	-
cg07499317	chr5	179758011	0.644	0.383	0.261	0.0285714	0.0451796	11 Weak transcribed	Outside	GFPT2, Intron, NM_005110	-	-
cg25598083	chr14	74034892	0.876	0.615	0.261	0.0285714	0.0451796	02 Weak promoter	Shore	ACOT2, 1.5 kb 5' region, NM_006821	HEATR4, 10 kb 5' region, NM_203309	HEATR4, 10 kb 5' region, NM_001220484
cg18680181	chr14	35629310	0.823	0.562	0.261	0.0285714	0.0451796	05 Strong enhancer	Outside	KIAA0391, Intron, NM_014672	-	-
cg05985988	chr6	15304884	0.635	0.375	0.26	0.0285714	0.0451796	11 Weak transcribed	Outside	JARID2, Intron 1, NM_004973	-	-
cg11470941	chr4	174042501	0.682	0.421	0.26	0.0285714	0.0451796	06 Weak enhancer	Outside	-	-	-
cg15876264	chr5	43855808	0.712	0.451	0.26	0.0285714	0.0451796	13 Heterochromatin	Outside	-	-	-
cg17566735	chr3	171527256	0.605	0.345	0.26	0.0285714	0.0451796	01 Active promoter	Shore	PLD1, 5'UTR, NM_002662	PLD1, 5'UTR, NM_001130081	-
cg06071476	chr16	22822338	0.517	0.257	0.26	0.0285714	0.0451796	13 Heterochromatin	Shelf	HS3ST2, 10 kb 5' region, NM_006043	-	-
cg25814383	chr19	19336239	0.364	0.105	0.26	0.0285714	0.0451796	03 Poised promoter	Shore	NCAN, Intron, NM_004386	-	-
cg18215449	chr12	66089472	0.691	0.432	0.26	0.0285714	0.0451796	04 Strong Enhancer	Outside	-	-	-
cg07144560	chr5	148865755	0.697	0.436	0.26	0.0285714	0.0451796	04 Strong Enhancer	Outside	CSNK1A1, 10 kb 3' region, NM_001025105	CSNK1A1, 10 kb 3' region, NM_001892	-
cg19033780	chr11	73498583	0.519	0.258	0.26	0.0285714	0.0451796	01 Active promoter	Shore	MRPL48, 1.5 kb 5' region, NM_016055	-	-
cg07696099	chr8	133573808	0.655	0.395	0.26	0.0285714	0.0451796	13 Heterochromatin	Outside	HPYR1, 1.5 kb 5' region, NR_026684	-	-
cg26015539	chr6	10841570	0.555	0.295	0.26	0.0285714	0.0451796	12 Polycomb repressed	Shelf	MAK, 10 kb 5' region, NM_005906	MAK, 10 kb 5' region, NM_001242385	MAK, 10 kb 5' region, NM_001242957
cg13207733	chr7	45232210	0.721	0.461	0.26	0.0285714	0.0451796	12 Polycomb repressed	Outside	RAMP3, 10 kb 3' region, NM_005856	-	-
cg19051802	chr17	35242755	0.707	0.447	0.26	0.0285714	0.0451796	12 Polycomb repressed	Outside	-	-	-
cg10863737	chr6	41383224	0.852	0.593	0.26	0.0285714	0.0451796	12 Polycomb repressed	Outside	-	-	-
cg23920953	chr14	70038504	0.606	0.348	0.259	0.0285714	0.0451796	03 Poised promoter	Island	C14orf162, 1.5 kb 5' region, NR_024630	-	-
cg10323841	chr12	119474767	0.575	0.316	0.259	0.0285714	0.0451796	13 Heterochromatin	Outside	SRRM4, Intron 1, NM_194286	-	-
cg02346442	chr3	186194045	0.663	0.404	0.259	0.0285714	0.0451796	07 Weak enhancer	Outside	LOC253573, 3'UTR, NR_033844	-	-
cg16122427	chr1	36947988	0.591	0.332	0.259	0.0285714	0.0451796	12 Polycomb repressed	Outside	CSF3R, 5'UTR, NM_172313	CSF3R, 5'UTR, NM_156039	CSF3R, 5'UTR, NM_000760
cg00245454	chr4	159746159	0.683	0.424	0.259	0.0285714	0.0451796	07 Weak enhancer	Outside	FNIP2, Intron 1, NM_020840	-	-
cg04006516	chr21	32007638	0.787	0.527	0.259	0.0285714	0.0451796	13 Heterochromatin	Outside	KRTAP20-2, Exon 1, NM_181616	KRTAP20-3, 10 kb 5' region, NM_001128077	-
cg23429457	chr14	35135440	0.745	0.486	0.259	0.0285714	0.0451796	06 Weak enhancer	Outside	-	-	-
cg16733643	chr1	41575521	0.759	0.5	0.259	0.0285714	0.0451796	04 Strong Enhancer	Outside	SCMH1, Intron, NM_001172222	SCMH1, Intron, NM_001172221	SCMH1, Intron, NM_001172220
cg14783993	chr12	87106228	0.479	0.22	0.259	0.0285714	0.0451796	05 Strong enhancer	Outside	MGAT4C, 5'UTR, NM_013244	-	-
cg14851544	chr14	102438733	0.781	0.522	0.259	0.0285714	0.0451796	04 Strong Enhancer	Outside	DYNC1H1, Intron 1, NM_001376	-	-
cg00223245	chr3	64307529	0.585	0.326	0.259	0.0285714	0.0451796	07 Weak enhancer	Outside	-	-	-
cg13877502	chr9	707386	0.783	0.525	0.259	0.0285714	0.0451796	01 Active promoter	Island	KANK1, Intron, NM_015158	KANK1, 5'UTR, NM_153186	-
cg06637330	chr5	3587850	0.645	0.387	0.259	0.0285714	0.0451796	13 Heterochromatin	Shelf	IRX1, 10 kb 5' region, NM_024337	-	-
cg16507569	chr6	33158019	0.89	0.631	0.259	0.0285714	0.0451796	12 Polycomb repressed	Shore	COL11A2, Intron, NM_080680	COL11A2, Intron, NM_080679	COL11A2, Intron, NM_080681
cg19495351	chr2	210675090	0.716	0.458	0.258	0.0285714	0.0451796	13 Heterochromatin	Shore	UNC80, Intron, NM_032504	UNC80, Intron, NM_182587	-
cg02966404	chr7	47631324	0.69	0.432	0.258	0.0285714	0.0451796	06 Weak enhancer	Outside	TNS3, 10 kb 5' region, NM_022748	-	-
cg25720793	chr1	160983766	0.692	0.434	0.258	0.0285714	0.0451796	04 Strong Enhancer	Outside	F11R, Intron, NM_016946	-	-
cg16039869	chr11	125260942	0.589	0.33	0.258	0.0285714	0.0451796	13 Heterochromatin	Outside	PKNOX2, Intron, NM_022062	-	-
cg02863179	chr10	63779052	0.768	0.51	0.258	0.0285714	0.0451796	04 Strong Enhancer	Outside	ARID5B, Intron, NM_032199	-	-
cg05750926	chr1	159886340	0.531	0.273	0.258	0.0285714	0.0451796	05 Strong enhancer	Outside	TAGLN2, 10 kb 3' region, NM_003564	-	-
cg23971182	chr8	107058372	0.705	0.447	0.258	0.0285714	0.0451796	05 Strong enhancer	Outside	-	-	-
cg05977776	chr2	3741731	0.721	0.463	0.258	0.0285714	0.0451796	13 Heterochromatin	Outside	ALLC, Intron, NM_018436	-	-
cg26391080	chr10	82297396	0.753	0.495	0.258	0.0285714	0.0451796	11 Weak transcribed	Shore	SH2D4B, 1.5 kb 5' region, NM_207372	SH2D4B, 10 kb 5' region, NM_001145719	-
cg18183671	chr3	35720993	0.762	0.504	0.258	0.0285714	0.0451796	13 Heterochromatin	Outside	ARPP21, 5'UTR, NM_016300	ARPP21, 1.5 kb 5' region, NM_198399	ARPP21, TSS-200, NM_001025069
cg18483459	chr2	203294143	0.784	0.526	0.258	0.0285714	0.0451796	13 Heterochromatin	Outside	BMPR2, Intron 1, NM_001204	-	-
cg06176471	chr1	169088806	0.787	0.53	0.258	0.0285714	0.0451796	05 Strong enhancer	Outside	ATP1B1, Intron, NM_001677	-	-
cg21647035	chr1	16473478	0.754	0.496	0.258	0.0285714	0.0451796	04 Strong Enhancer	Shore	EPHA2, Intron, NM_004431	-	-
cg25593194	chr1	17394373	0.641	0.384	0.258	0.0285714	0.0451796	13 Heterochromatin	Outside	PADI2, 3'UTR, NM_007365	-	-
cg03450635	chr4	159094212	0.612	0.354	0.257	0.0285714	0.0451796	06 Weak enhancer	Outside	FAM198B, 1.5 kb 5' region, NM_001128424	FAM198B, 1.5 kb 5' region, NM_016613	FAM198B, 1.5 kb 5' region, NM_001031700
cg02226645	chr8	65291286	0.362	0.105	0.257	0.0285714	0.0451796	12 Polycomb repressed	Shore	LOC100130155, 5'UTR, NR_034102	LOC100130155, 5'UTR, NR_034103	MIR124-2, 1.5 kb 5' region, NR_029669
cg11282353	chr3	133706084	0.683	0.426	0.257	0.0285714	0.0451796	12 Polycomb repressed	Outside	SLCO2A1, Intron, NM_005630	-	-
cg26744407	chr16	77868530	0.725	0.467	0.257	0.0285714	0.0451796	07 Weak enhancer	Outside	VAT1L, Intron, NM_020927	-	-
cg24335070	chr2	179914863	0.777	0.519	0.257	0.0285714	0.0451796	13 Heterochromatin	Outside	CCDC141, 1.5 kb 5' region, NM_173648	-	-
cg19989498	chr10	87336966	0.789	0.532	0.257	0.0285714	0.0451796	13 Heterochromatin	Outside	LOC100507470, 1.5 kb 5' region, NR_038986	-	-
cg27134730	chr7	124633000	0.823	0.566	0.257	0.0285714	0.0451796	13 Heterochromatin	Outside	-	-	-
cg25827710	chr13	46742801	0.69	0.434	0.256	0.0285714	0.0451796	12 Polycomb repressed	Outside	LCP1, 5'UTR, NM_002298	-	-
cg02853387	chr11	117484903	0.567	0.311	0.256	0.0285714	0.0451796	12 Polycomb repressed	Outside	DSCAML1, Intron, NM_020693	-	-
cg03699459	chr10	4864635	0.651	0.395	0.256	0.0285714	0.0451796	13 Heterochromatin	Shelf	AKR1E2, 10 kb 5' region, NM_001040177	-	-
cg20460166	chr1	54423201	0.574	0.318	0.256	0.0285714	0.0451796	04 Strong Enhancer	Outside	LRRC42, Intron, NM_052940	-	-
cg21961527	chr12	113905474	0.369	0.114	0.256	0.0285714	0.0451796	03 Poised promoter	Island	LHX5, Intron, NM_022363	-	-
cg25766247	chr8	59714164	0.618	0.362	0.256	0.0285714	0.0451796	04 Strong Enhancer	Outside	TOX, 10 kb 3' region, NM_014729	-	-
cg13744039	chr3	184475073	0.817	0.561	0.256	0.0285714	0.0451796	04 Strong Enhancer	Outside	-	-	-
cg00192046	chr22	20284603	0.772	0.516	0.256	0.0285714	0.0451796	12 Polycomb repressed	Shore	-	-	-
cg12142354	chr12	108733274	0.565	0.309	0.256	0.0285714	0.0451796	12 Polycomb repressed	Outside	CMKLR1, 1.5 kb 5' region, NM_001142344	CMKLR1, 1.5 kb 5' region, NM_001142343	CMKLR1, 1.5 kb 5' region, NM_004072
cg19232929	chr12	52299523	0.851	0.595	0.256	0.0285714	0.0451796	06 Weak enhancer	Shore	ACVRL1, 10 kb 5' region, NM_000020	ACVRL1, 10 kb 5' region, NM_001077401	-
cg11332928	chr1	45273679	0.731	0.476	0.256	0.0285714	0.0451796	04 Strong Enhancer	Shore	TCTEX1D4, 1.5 kb 5' region, NM_001013632	BTBD19, 1.5 kb 5' region, NM_001136537	PLK3, 10 kb 3' region, NM_004073
cg18184910	chr6	47624246	0.75	0.494	0.256	0.0285714	0.0451796	06 Weak enhancer	Outside	GPR111, TSS-200, NM_153839	-	-
cg12300018	chr8	63903573	0.747	0.491	0.256	0.0285714	0.0451796	13 Heterochromatin	Outside	NKAIN3, 3'UTR, NM_173688	UG0898H09, 10 kb 3' region, NR_027378	-
cg07754492	chr2	202047753	0.414	0.159	0.255	0.0285714	0.0451796	01 Active promoter	Outside	CASP10, 5'UTR, NM_001206524	CASP10, 5'UTR, NM_032976	CASP10, 5'UTR, NM_001230
cg00767201	chr19	22141062	0.388	0.133	0.255	0.0285714	0.0451796	13 Heterochromatin	Outside	ZNF208, 10 kb 3' region, NM_007153	-	-
cg23731595	chr10	30346788	0.523	0.268	0.255	0.0285714	0.0451796	12 Polycomb repressed	Shore	KIAA1462, 5'UTR, NM_020848	-	-
cg13528513	chr3	148418459	0.602	0.347	0.255	0.0285714	0.0451796	13 Heterochromatin	Shelf	AGTR1, 5'UTR, NM_004835	AGTR1, 5'UTR, NM_000685	AGTR1, 5'UTR, NM_031850
cg03633572	chr5	20577290	0.706	0.451	0.255	0.0285714	0.0451796	13 Heterochromatin	Outside	-	-	-
cg01386157	chr6	29403981	0.753	0.498	0.255	0.0285714	0.0451796	13 Heterochromatin	Outside	OR11A1, 10 kb 5' region, NM_013937	OR10C1, 10 kb 5' region, NM_013941	-
cg10765212	chr2	190044637	0.477	0.222	0.255	0.0285714	0.0451796	02 Weak promoter	Outside	COL5A2, 1.5 kb 5' region, NM_000393	-	-
cg11076160	chr13	60265792	0.767	0.512	0.255	0.0285714	0.0451796	13 Heterochromatin	Outside	DIAPH3, Intron, NM_001042517	-	-
cg12140749	chr14	69264038	0.588	0.333	0.255	0.0285714	0.0451796	05 Strong enhancer	Shore	ZFP36L1, 1.5 kb 5' region, NM_001244701	ZFP36L1, 10 kb 5' region, NM_004926	ZFP36L1, 10 kb 5' region, NM_001244698
cg26468430	chr7	1572570	0.769	0.515	0.255	0.0285714	0.0451796	04 Strong Enhancer	Shore	MAFK, 5'UTR, NM_002360	TMEM184A, 10 kb 3' region, NM_001097620	-
cg02853152	chr4	6690701	0.431	0.177	0.255	0.0285714	0.0451796	05 Strong enhancer	Outside	S100P, 10 kb 5' region, NM_005980	-	-
cg11897628	chr5	137785498	0.587	0.332	0.255	0.0285714	0.0451796	13 Heterochromatin	Outside	REEP2, 10 kb 3' region, NM_016606	-	-
cg13941978	chr15	65143917	0.613	0.358	0.255	0.0285714	0.0451796	05 Strong enhancer	Outside	PLEKHO2, Intron, NM_025201	PLEKHO2, Intron 1, NM_001195059	-
cg09664550	chr10	33294357	0.622	0.368	0.254	0.0285714	0.0451796	01 Active promoter	Outside	-	-	-
cg05377839	chr3	61833670	0.505	0.251	0.254	0.0285714	0.0451796	07 Weak enhancer	Outside	PTPRG, Intron, NM_002841	-	-
cg25027699	chr12	101187092	0.68	0.426	0.254	0.0285714	0.0451796	06 Weak enhancer	Outside	ANO4, 1.5 kb 5' region, NM_178826	-	-
cg21169490	chr6	73135071	0.541	0.286	0.254	0.0285714	0.0451796	05 Strong enhancer	Outside	-	-	-
cg17920186	chr3	72323153	0.722	0.468	0.254	0.0285714	0.0451796	13 Heterochromatin	Outside	-	-	-
cg02937313	chr8	42698970	0.549	0.295	0.254	0.0285714	0.0451796	01 Active promoter	Shore	THAP1, 1.5 kb 5' region, NM_199003	THAP1, 1.5 kb 5' region, NM_018105	RNF170, 10 kb 3' region, NM_001160224
cg15360181	chr3	143567491	0.748	0.494	0.254	0.0285714	0.0451796	01 Active promoter	Outside	SLC9A9, 1.5 kb 5' region, NM_173653	-	-
cg26242755	chr6	6624146	0.72	0.466	0.254	0.0285714	0.0451796	12 Polycomb repressed	Outside	LY86-AS1, 1.5 kb 5' region, NR_026970	LY86, Intron 1, NM_004271	-
cg25724842	chr6	163574563	0.833	0.579	0.254	0.0285714	0.0451796	13 Heterochromatin	Shelf	PACRG, Intron, NM_152410	PACRG, Intron, NM_001080378	PACRG, Intron, NM_001080379
cg27368606	chr4	186768729	0.688	0.435	0.254	0.0285714	0.0451796	04 Strong Enhancer	Outside	SORBS2, 5'UTR, NM_021069	-	-
cg09183124	chr1	173092322	0.811	0.557	0.254	0.0285714	0.0451796	04 Strong Enhancer	Outside	-	-	-
cg27023962	chr13	50909274	0.809	0.556	0.254	0.0285714	0.0451796	13 Heterochromatin	Outside	-	-	-
cg10606176	chr4	129482096	0.799	0.544	0.254	0.0285714	0.0451796	13 Heterochromatin	Outside	-	-	-
cg02133070	chr4	104637627	0.811	0.557	0.254	0.0285714	0.0451796	13 Heterochromatin	Shelf	TACR3, Intron, NM_001059	-	-
cg17647271	chr11	76299818	0.726	0.472	0.254	0.0285714	0.0451796	13 Heterochromatin	Outside	-	-	-
cg04102510	chr1	226850740	0.771	0.517	0.254	0.0285714	0.0451796	04 Strong Enhancer	Outside	ITPKB, Intron, NM_002221	-	-
cg18118490	chr14	55240251	0.631	0.377	0.254	0.0285714	0.0451796	04 Strong Enhancer	Outside	SAMD4A, Intron, NM_015589	SAMD4A, Intron, NM_001161576	SAMD4A, Intron, NM_001161577
cg10801607	chr2	44518929	0.629	0.376	0.253	0.0285714	0.0451796	04 Strong Enhancer	Outside	SLC3A1, Intron, NM_000341	-	-
cg07939743	chr4	57507827	0.647	0.394	0.253	0.0285714	0.0451796	05 Strong enhancer	Outside	HOPX, 10 kb 3' region, NM_001145459	HOPX, 10 kb 3' region, NM_139212	HOPX, 10 kb 3' region, NM_139211
cg27158519	chr6	113580202	0.728	0.475	0.253	0.0285714	0.0451796	13 Heterochromatin	Outside	-	-	-
cg00265826	chr6	82323836	0.725	0.472	0.253	0.0285714	0.0451796	06 Weak enhancer	Outside	-	-	-
cg10921802	chr3	189868488	0.699	0.446	0.253	0.0285714	0.0451796	13 Heterochromatin	Outside	-	-	-
cg11645306	chr18	46474063	0.679	0.426	0.253	0.0285714	0.0451796	04 Strong Enhancer	Shore	SMAD7, Intron, NM_001190822	SMAD7, Intron, NM_001190821	SMAD7, Intron, NM_005904
cg00512484	chr18	5199988	0.685	0.431	0.253	0.0285714	0.0451796	13 Heterochromatin	Shelf	C18orf42, 10 kb 5' region, NM_001145194	-	-
cg05865493	chr7	18832647	0.705	0.453	0.253	0.0285714	0.0451796	13 Heterochromatin	Outside	HDAC9, Intron, NM_178423	HDAC9, Intron, NM_058176	HDAC9, Intron, NM_178425
cg00319692	chr8	87111118	0.687	0.434	0.253	0.0285714	0.0451796	07 Weak enhancer	Outside	ATP6V0D2, TSS-200, NM_152565	-	-
cg05483105	chr6	14300655	0.651	0.398	0.253	0.0285714	0.0451796	13 Heterochromatin	Outside	-	-	-
cg24145481	chr21	31661997	0.738	0.485	0.253	0.0285714	0.0451796	13 Heterochromatin	Outside	KRTAP25-1, 1.5 kb 5' region, NM_001128598	KRTAP24-1, 10 kb 5' region, NM_001085455	-
cg02246225	chr10	2210771	0.889	0.636	0.253	0.0285714	0.0451796	13 Heterochromatin	Outside	-	-	-
cg07581623	chr8	26498829	0.806	0.552	0.253	0.0285714	0.0451796	05 Strong enhancer	Outside	DPYSL2, Intron, NM_001197293	DPYSL2, Intron, NM_001386	DPYSL2, Intron, NM_001244604
cg27416847	chr7	86778067	0.753	0.5	0.253	0.0285714	0.0451796	13 Heterochromatin	Shelf	DMTF1, 10 kb 5' region, NR_024550	DMTF1, 10 kb 5' region, NR_024549	DMTF1, 10 kb 5' region, NM_001142326
cg18019132	chr11	65191706	0.643	0.391	0.252	0.0285714	0.0451796	01 Active promoter	Shore	NEAT1, 5'UTR, NR_028272	-	-
cg04387396	chr10	72593164	0.665	0.413	0.252	0.0285714	0.0451796	04 Strong Enhancer	Outside	SGPL1, Intron, NM_003901	-	-
cg26894259	chr1	27817245	0.529	0.277	0.252	0.0285714	0.0451796	04 Strong Enhancer	Shore	WASF2, 1.5 kb 5' region, NM_006990	WASF2, 1.5 kb 5' region, NM_001201404	-
cg04219544	chr17	38860041	0.714	0.462	0.252	0.0285714	0.0451796	07 Weak enhancer	Outside	KRT24, 1.5 kb 5' region, NM_019016	-	-
cg04055835	chr1	201437100	0.624	0.372	0.252	0.0285714	0.0451796	01 Active promoter	Shore	PHLDA3, 3'UTR, NM_012396	-	-
cg11809107	chr2	3826781	0.77	0.518	0.252	0.0285714	0.0451796	03 Poised promoter	Outside	-	-	-
cg04376782	chr2	219160001	0.779	0.527	0.252	0.0285714	0.0451796	04 Strong Enhancer	Shelf	PNKD, Intron, NM_015488	TMBIM1, 10 kb 5' region, NM_022152	-
cg16728651	chr6	55767864	0.748	0.496	0.252	0.0285714	0.0451796	13 Heterochromatin	Outside	-	-	-
cg20873416	chr6	30737067	0.687	0.435	0.252	0.0285714	0.0451796	04 Strong Enhancer	Outside	-	-	-
cg24926706	chr3	64487039	0.829	0.578	0.252	0.0285714	0.0451796	13 Heterochromatin	Outside	-	-	-
cg26899012	chr5	86042548	0.739	0.487	0.252	0.0285714	0.0451796	13 Heterochromatin	Outside	-	-	-
cg04384112	chr16	75339382	0.763	0.511	0.252	0.0285714	0.0451796	05 Strong enhancer	Outside	CFDP1, Intron, NM_006324	-	-
cg21331386	chr17	73449359	0.815	0.563	0.252	0.0285714	0.0451796	11 Weak transcribed	Shelf	KIAA0195, 10 kb 5' region, NM_014738	-	-
cg21328779	chr3	111629874	0.717	0.466	0.251	0.0285714	0.0451796	05 Strong enhancer	Outside	PHLDB2, Intron, NM_001134437	PHLDB2, Intron, NM_145753	PHLDB2, Intron, NM_001134438
cg04650834	chr8	49456261	0.693	0.442	0.251	0.0285714	0.0451796	13 Heterochromatin	Outside	-	-	-
cg00658743	chr2	620043	0.683	0.432	0.251	0.0285714	0.0451796	13 Heterochromatin	Shore	-	-	-
cg01921066	chr1	94511165	0.633	0.382	0.251	0.0285714	0.0451796	08 Insulator	Outside	ABCA4, Intron, NM_000350	-	-
cg14428878	chr11	89600011	0.807	0.556	0.251	0.0285714	0.0451796	13 Heterochromatin	Shore	LOC399940, 10 kb 3' region, NR_038146	TRIM64B, 10 kb 3' region, NM_001164397	-
cg25032745	chr10	15481694	0.663	0.412	0.251	0.0285714	0.0451796	02 Weak promoter	Outside	-	-	-
cg02586712	chr15	42249568	0.786	0.535	0.251	0.0285714	0.0451796	10 Transcriptional elongation	Outside	EHD4, Intron, NM_139265	-	-
cg08049519	chr15	81412879	0.596	0.345	0.251	0.0285714	0.0451796	13 Heterochromatin	Shore	-	-	-
cg08354527	chr1	229252041	0.902	0.651	0.251	0.0285714	0.0451796	13 Heterochromatin	Outside	-	-	-
cg00045070	chr1	55504648	0.283	0.032	0.251	0.0285714	0.0451796	04 Strong Enhancer	Shore	PCSK9, 1.5 kb 5' region, NM_174936	-	-
cg05291966	chr16	52742007	0.697	0.447	0.25	0.0285714	0.0451796	13 Heterochromatin	Outside	-	-	-
cg12607287	chr1	247670080	0.701	0.451	0.25	0.0285714	0.0451796	13 Heterochromatin	Outside	-	-	-
cg15948836	chr11	36114125	0.517	0.267	0.25	0.0285714	0.0451796	11 Weak transcribed	Outside	LDLRAD3, Intron, NM_174902	-	-
cg00664117	chr6	18752613	0.567	0.317	0.25	0.0285714	0.0451796	13 Heterochromatin	Outside	-	-	-
cg12245236	chr17	10075024	0.742	0.492	0.25	0.0285714	0.0451796	13 Heterochromatin	Outside	GAS7, Intron, NM_201433	-	-
cg12767196	chr1	175525985	0.657	0.407	0.25	0.0285714	0.0451796	13 Heterochromatin	Outside	TNR, 5'UTR, NM_003285	-	-
cg07172334	chr21	31655260	0.813	0.563	0.25	0.0285714	0.0451796	13 Heterochromatin	Outside	KRTAP24-1, 5'UTR, NM_001085455	KRTAP25-1, 10 kb 3' region, NM_001128598	-
cg09844805	chr1	34325182	0.725	0.475	0.25	0.0285714	0.0451796	13 Heterochromatin	Outside	CSMD2, Intron, NM_052896	HMGB4, 1.5 kb 5' region, NM_145205	HMGB4, 10 kb 5' region, NR_033264
cg16431978	chr21	31797931	0.775	0.525	0.25	0.0285714	0.0451796	13 Heterochromatin	Outside	KRTAP13-3, Exon 1, NM_181622	KRTAP13-4, 10 kb 5' region, NM_181600	-
cg04737759	chr6	155253936	0.803	0.554	0.25	0.0285714	0.0451796	06 Weak enhancer	Outside	-	-	-
cg20859841	chr8	1400220	0.882	0.632	0.25	0.0285714	0.0451796	13 Heterochromatin	Shore	-	-	-
cg00295418	chr8	2021419	0.604	0.355	0.25	0.0285714	0.0451796	13 Heterochromatin	Outside	MYOM2, Exon, NM_003970	-	-
cg17334266	chr7	158050951	0.784	0.534	0.25	0.0285714	0.0451796	13 Heterochromatin	Outside	PTPRN2, Intron, NM_130843	PTPRN2, Intron, NM_130842	PTPRN2, Intron, NM_002847
cg21386863	chr2	150977021	0.507	0.756	-0.25	0.0285714	0.0451796	13 Heterochromatin	Outside	-	-	-
cg12673103	chr5	134364716	0.239	0.489	-0.25	0.0285714	0.0451796	12 Polycomb repressed	Island	PITX1, Exon, NM_002653	-	-
cg13943133	chr9	23537354	0.598	0.848	-0.25	0.0285714	0.0451796	13 Heterochromatin	Outside	-	-	-
cg15592816	chr1	11346696	0.597	0.847	-0.25	0.0285714	0.0451796	10 Transcriptional elongation	Outside	UBIAD1, 3'UTR, NM_013319	-	-
cg06257936	chr7	31082762	0.472	0.721	-0.25	0.0285714	0.0451796	12 Polycomb repressed	Outside	ADCYAP1R1, 10 kb 5' region, NM_001118	ADCYAP1R1, 10 kb 5' region, NM_001199635	ADCYAP1R1, 10 kb 5' region, NM_001199636
cg04036593	chr2	62797925	0.51	0.76	-0.25	0.0285714	0.0451796	11 Weak transcribed	Outside	-	-	-
cg06359703	chr1	41847296	0.406	0.657	-0.25	0.0285714	0.0451796	12 Polycomb repressed	Island	-	-	-
cg15910663	chr4	185976313	0.507	0.757	-0.25	0.0285714	0.0451796	13 Heterochromatin	Outside	-	-	-
cg24466939	chr10	128376043	0.455	0.706	-0.25	0.0285714	0.0451796	13 Heterochromatin	Outside	-	-	-
cg15446391	chr11	32452369	0.224	0.474	-0.25	0.0285714	0.0451796	12 Polycomb repressed	Island	WT1, Intron, NM_000378	WT1, Intron, NM_024426	WT1, Intron, NM_024424
cg24364535	chr11	133098498	0.282	0.533	-0.25	0.0285714	0.0451796	13 Heterochromatin	Outside	OPCML, Intron, NM_001012393	-	-
cg04640975	chr19	3464990	0.276	0.526	-0.25	0.0285714	0.0451796	11 Weak transcribed	Island	NFIC, 3'UTR, NM_001245005	NFIC, 3'UTR, NM_205843	NFIC, 3'UTR, NM_001245004
cg06893273	chr17	46604773	0.183	0.433	-0.25	0.0285714	0.0451796	12 Polycomb repressed	Island	HOXB1, 10 kb 3' region, NM_002144	-	-
cg02978140	chr1	23880735	0.141	0.391	-0.25	0.0285714	0.0451796	06 Weak enhancer	Shore	ID3, 10 kb 3' region, NM_002167	-	-
cg13465946	chr19	13208348	0.158	0.408	-0.25	0.0285714	0.0451796	13 Heterochromatin	Island	NFIX, 3'UTR, NM_002501	LYL1, 1.5 kb 3' region, NM_005583	TRMT1, 10 kb 3' region, NM_001136035
cg03543954	chr16	85116334	0.511	0.761	-0.25	0.0285714	0.0451796	12 Polycomb repressed	Outside	KIAA0513, Intron, NM_014732	-	-
cg10181414	chr19	2546597	0.491	0.741	-0.25	0.0285714	0.0451796	11 Weak transcribed	Shore	GNG7, 5'UTR, NM_052847	-	-
cg07195926	chr3	128203413	0.256	0.507	-0.251	0.0285714	0.0451796	12 Polycomb repressed	Shelf	GATA2, Intron, NM_032638	GATA2, Intron, NM_001145661	GATA2, Intron, NM_001145662
cg12651914	chr12	130642778	0.22	0.471	-0.251	0.0285714	0.0451796	12 Polycomb repressed	Shelf	FLJ31485, 3'UTR, NR_033834	FZD10, 10 kb 5' region, NM_007197	-
cg20234976	chr6	100895906	0.128	0.379	-0.251	0.0285714	0.0451796	03 Poised promoter	Island	SIM1, Intron, NM_005068	-	-
cg00318111	chr7	6010083	0.437	0.687	-0.251	0.0285714	0.0451796	06 Weak enhancer	Island	RSPH10B, 5'UTR, NM_173565	RSPH10B2, 5'UTR, NM_001099697	PMS2, 10 kb 3' region, NM_000535
cg19592898	chr6	1620888	0.428	0.68	-0.251	0.0285714	0.0451796	11 Weak transcribed	Island	FOXC1, 10 kb 3' region, NM_001453	GMDS, 10 kb 3' region, NM_001253846	GMDS, 10 kb 3' region, NM_001500
cg09998861	chr16	86538105	0.246	0.497	-0.251	0.0285714	0.0451796	12 Polycomb repressed	Shore	LOC400550, 3'UTR, NR_033925	LOC400550, 3'UTR, NR_036444	FOXF1, 10 kb 5' region, NM_001451
cg16362481	chr2	128413008	0.6	0.851	-0.251	0.0285714	0.0451796	12 Polycomb repressed	Shelf	LIMS2, Intron, NM_017980	LIMS2, Intron, NM_001161404	LIMS2, Intron, NM_001136037
cg00891611	chr1	108066601	0.508	0.759	-0.251	0.0285714	0.0451796	13 Heterochromatin	Outside	-	-	-
cg26005196	chr12	67197983	0.516	0.767	-0.251	0.0285714	0.0451796	13 Heterochromatin	Outside	-	-	-
cg11279444	chr1	53099052	0.178	0.43	-0.251	0.0285714	0.0451796	03 Poised promoter	Island	FAM159A, TSS-200, NM_001042693	-	-
cg03733760	chr11	69517840	0.149	0.401	-0.252	0.0285714	0.0451796	12 Polycomb repressed	Island	FGF19, Intron, NM_005117	-	-
cg03906434	chr7	27231818	0.154	0.406	-0.252	0.0285714	0.0451796	12 Polycomb repressed	Island	HOXA11, 10 kb 5' region, NM_005523	HOTTIP, 10 kb 5' region, NR_037843	HOXA11-AS1, 10 kb 3' region, NR_002795
cg15370732	chr17	47892590	0.421	0.672	-0.252	0.0285714	0.0451796	05 Strong enhancer	Outside	KAT7, Intron, NM_001199158	KAT7, Intron, NM_001199157	KAT7, Intron, NM_001199156
cg12630714	chr4	54975893	0.21	0.462	-0.252	0.0285714	0.0451796	03 Poised promoter	Island	GSX2, 10 kb 3' region, NM_133267	-	-
cg02124022	chr4	54974885	0.272	0.524	-0.252	0.0285714	0.0451796	03 Poised promoter	Shore	GSX2, 10 kb 3' region, NM_133267	-	-
cg09867290	chr4	174431729	0.389	0.64	-0.252	0.0285714	0.0451796	12 Polycomb repressed	Shore	-	-	-
cg14634850	chr4	8648467	0.452	0.703	-0.252	0.0285714	0.0451796	13 Heterochromatin	Shelf	-	-	-
cg09318721	chr1	101534814	0.494	0.745	-0.252	0.0285714	0.0451796	13 Heterochromatin	Outside	-	-	-
cg16083838	chr11	2889808	0.548	0.8	-0.252	0.0285714	0.0451796	12 Polycomb repressed	Shore	KCNQ1DN, 1.5 kb 5' region, NR_024627	-	-
cg01572434	chr5	130219925	0.406	0.657	-0.252	0.0285714	0.0451796	13 Heterochromatin	Outside	-	-	-
cg24900666	chr17	46608328	0.53	0.781	-0.252	0.0285714	0.0451796	13 Heterochromatin	Island	HOXB1, 1.5 kb 5' region, NM_002144	-	-
cg13194425	chr17	7341935	0.23	0.482	-0.252	0.0285714	0.0451796	01 Active promoter	Shore	FGF11, 1.5 kb 5' region, NM_004112	TMEM102, 1.5 kb 3' region, NM_178518	CHRNB1, 10 kb 5' region, NM_000747
cg13153009	chr8	144561625	0.515	0.766	-0.252	0.0285714	0.0451796	11 Weak transcribed	Shelf	ZC3H3, Intron, NM_015117	-	-
cg16827257	chr11	2884459	0.491	0.742	-0.252	0.0285714	0.0451796	12 Polycomb repressed	Island	KCNQ1DN, 10 kb 5' region, NR_024627	-	-
cg18940830	chr10	22726857	0.329	0.582	-0.253	0.0285714	0.0451796	01 Active promoter	Shore	LOC100499489, Exon 1, NR_036533	-	-
cg26199241	chr17	59529485	0.259	0.512	-0.253	0.0285714	0.0451796	12 Polycomb repressed	Island	TBX4, 10 kb 5' region, NM_018488	-	-
cg00821731	chr2	219744625	0.318	0.571	-0.253	0.0285714	0.0451796	06 Weak enhancer	Shore	WNT10A, 1.5 kb 5' region, NM_025216	WNT6, 10 kb 3' region, NM_006522	-
cg00061629	chr11	44325257	0.254	0.507	-0.253	0.0285714	0.0451796	12 Polycomb repressed	Shore	ALX4, Intron, NM_021926	-	-
cg08807414	chr16	85608504	0.478	0.732	-0.253	0.0285714	0.0451796	11 Weak transcribed	Outside	-	-	-
cg02784956	chr3	33619440	0.54	0.793	-0.253	0.0285714	0.0451796	07 Weak enhancer	Outside	CLASP2, Intron, NM_015097	CLASP2, Intron, NM_001207044	-
cg03175975	chr2	121105534	0.476	0.728	-0.253	0.0285714	0.0451796	12 Polycomb repressed	Shore	INHBB, Intron 1, NM_002193	-	-
cg09189889	chr13	95132210	0.486	0.74	-0.253	0.0285714	0.0451796	13 Heterochromatin	Outside	DCT, 1.5 kb 5' region, NM_001129889	DCT, 1.5 kb 5' region, NM_001922	-
cg11808100	chr6	29910754	0.266	0.518	-0.253	0.0285714	0.0451796	01 Active promoter	Island	HLA-A, Exon, NM_001242758	HLA-A, Exon, NM_002116	-
cg06493207	chr5	174160824	0.467	0.72	-0.253	0.0285714	0.0451796	12 Polycomb repressed	Shore	MSX2, 10 kb 3' region, NM_002449	-	-
cg19475870	chr5	27038604	0.354	0.607	-0.253	0.0285714	0.0451796	13 Heterochromatin	Outside	CDH9, 5'UTR, NM_016279	-	-
cg23074992	chr14	95237385	0.141	0.394	-0.253	0.0285714	0.0451796	12 Polycomb repressed	Shore	GSC, 1.5 kb 5' region, NM_173849	-	-
cg18859174	chr2	118982678	0.295	0.549	-0.254	0.0285714	0.0451796	12 Polycomb repressed	Shore	-	-	-
cg03289906	chr7	94538407	0.336	0.59	-0.254	0.0285714	0.0451796	12 Polycomb repressed	Shore	PPP1R9A, 5'UTR, NM_017650	PPP1R9A, 5'UTR, NM_001166160	PPP1R9A, 1.5 kb 5' region, NM_001166163
cg16931969	chr4	113985494	0.267	0.521	-0.254	0.0285714	0.0451796	13 Heterochromatin	Outside	ANK2, Intron, NM_001127493	ANK2, Intron 1, NM_020977	ANK2, Intron 1, NM_001148
cg02606058	chr16	67195657	0.233	0.487	-0.254	0.0285714	0.0451796	06 Weak enhancer	Island	FBXL8, 5'UTR, NM_018378	TRADD, 10 kb 5' region, NM_003789	HSF4, 10 kb 5' region, NM_001538
cg24776343	chr13	24189785	0.493	0.747	-0.254	0.0285714	0.0451796	11 Weak transcribed	Outside	TNFRSF19, Intron, NM_148957	TNFRSF19, Intron, NM_018647	TNFRSF19, Intron, NM_001204458
cg24073023	chr10	48760448	0.375	0.629	-0.254	0.0285714	0.0451796	13 Heterochromatin	Outside	PTPN20B, Intron, NM_015605	PTPN20B, Intron, NM_001042358	PTPN20B, Intron, NM_001042363
cg16441259	chr8	11557905	0.253	0.508	-0.255	0.0285714	0.0451796	12 Polycomb repressed	Island	GATA4, 10 kb 5' region, NM_002052	-	-
cg01025233	chr5	72732059	0.192	0.447	-0.255	0.0285714	0.0451796	12 Polycomb repressed	Island	-	-	-
cg26400835	chr12	107103888	0.591	0.846	-0.255	0.0285714	0.0451796	12 Polycomb repressed	Outside	RFX4, Intron, NM_213594	RFX4, Intron, NM_001206691	RFX4, Intron, NM_032491
cg20059928	chr15	40361484	0.451	0.707	-0.255	0.0285714	0.0451796	11 Weak transcribed	Outside	LOC100131089, 10 kb 3' region, NR_040059	LOC100131089, 10 kb 3' region, NR_040060	-
cg10754215	chr4	8073803	0.594	0.849	-0.255	0.0285714	0.0451796	12 Polycomb repressed	Outside	ABLIM2, Intron, NM_001130087	ABLIM2, Intron, NM_001130086	ABLIM2, Intron, NM_001130085
cg00166234	chr2	63272302	0.12	0.374	-0.255	0.0285714	0.0451796	11 Weak transcribed	Island	EHBP1, Exon, NM_001142615	EHBP1, Exon, NM_015252	EHBP1, Exon, NM_001142616
cg14807945	chr2	145189101	0.394	0.649	-0.255	0.0285714	0.0451796	13 Heterochromatin	Outside	ZEB2, Intron, NM_014795	ZEB2, Intron, NM_001171653	-
cg15773704	chr13	100633994	0.147	0.401	-0.255	0.0285714	0.0451796	03 Poised promoter	Island	ZIC5, 10 kb 5' region, NM_033132	ZIC2, TSS-200, NM_007129	-
cg13682735	chr3	129407529	0.185	0.442	-0.256	0.0285714	0.0451796	04 Strong Enhancer	Outside	TMCC1, Intron, NM_001017395	TMCC1, Intron, NM_001128224	TMCC1, 3'UTR, NR_033361
cg19439123	chr17	17687620	0.175	0.431	-0.256	0.0285714	0.0451796	04 Strong Enhancer	Shore	RAI1, 5'UTR, NM_030665	SMCR5, 10 kb 5' region, NR_024007	-
cg14158558	chr2	206585562	0.4	0.656	-0.256	0.0285714	0.0451796	10 Transcriptional elongation	Outside	NRP2, Intron, NM_018534	NRP2, Intron, NM_201279	NRP2, Intron, NM_201267
cg00980804	chr2	150977440	0.587	0.843	-0.256	0.0285714	0.0451796	13 Heterochromatin	Outside	-	-	-
cg26047066	chr1	221069135	0.168	0.424	-0.256	0.0285714	0.0451796	12 Polycomb repressed	Island	-	-	-
cg16409977	chr12	4099940	0.466	0.722	-0.256	0.0285714	0.0451796	12 Polycomb repressed	Outside	-	-	-
cg22961457	chr20	62370309	0.295	0.551	-0.256	0.0285714	0.0451796	07 Weak enhancer	Island	LIME1, 3'UTR, NM_017806	SLC2A4RG, 1.5 kb 5' region, NM_020062	ZGPAT, 10 kb 3' region, NM_001083113
cg25266629	chr10	102894147	0.249	0.505	-0.256	0.0285714	0.0451796	03 Poised promoter	Island	TLX1, Intron, NM_005521	TLX1, Intron, NM_001195517	TLX1NB, 10 kb 5' region, NM_001085398
cg04786592	chr13	52375775	0.45	0.706	-0.256	0.0285714	0.0451796	12 Polycomb repressed	Shelf	DHRS12, 5'UTR, NM_024705	DHRS12, 5'UTR, NM_001031719	-
cg07185131	chr2	62798364	0.407	0.663	-0.256	0.0285714	0.0451796	02 Weak promoter	Outside	-	-	-
cg01330016	chr17	28549805	0.519	0.775	-0.256	0.0285714	0.0451796	12 Polycomb repressed	Outside	SLC6A4, 5'UTR, NM_001045	-	-
cg25493948	chr15	33154261	0.447	0.702	-0.256	0.0285714	0.0451796	04 Strong Enhancer	Outside	FMN1, Intron, NM_001103184	-	-
cg08486065	chr19	3464874	0.109	0.365	-0.256	0.0285714	0.0451796	11 Weak transcribed	Island	NFIC, 3'UTR, NM_001245005	NFIC, 3'UTR, NM_205843	NFIC, 3'UTR, NM_001245004
cg09639133	chr5	146831208	0.298	0.553	-0.256	0.0285714	0.0451796	12 Polycomb repressed	Shore	DPYSL3, Intron, NM_001387	DPYSL3, Intron, NM_001197294	-
cg02940714	chr6	41438062	0.388	0.645	-0.257	0.0285714	0.0451796	03 Poised promoter	Island	-	-	-
cg06809252	chr1	110612043	0.521	0.778	-0.257	0.0285714	0.0451796	12 Polycomb repressed	Island	ALX3, Intron, NM_006492	-	-
cg01911077	chr11	64531742	0.367	0.625	-0.257	0.0285714	0.0451796	09 Transcriptional transition	Shore	SF1, 1.5 kb 3' region, NM_001178030	SF1, 1.5 kb 3' region, NM_201997	SF1, 1.5 kb 3' region, NM_001178031
cg07292311	chr12	124702220	0.427	0.684	-0.257	0.0285714	0.0451796	06 Weak enhancer	Outside	ZNF664-FAM101A, 5'UTR, NM_001204299	-	-
cg06670039	chr16	12530245	0.549	0.806	-0.257	0.0285714	0.0451796	11 Weak transcribed	Outside	SNX29, Intron, NM_032167	-	-
cg05247305	chr8	11537761	0.156	0.413	-0.257	0.0285714	0.0451796	12 Polycomb repressed	Island	-	-	-
cg10113194	chr16	51148402	0.442	0.699	-0.257	0.0285714	0.0451796	12 Polycomb repressed	Shore	-	-	-
cg13356253	chr2	54087188	0.465	0.722	-0.257	0.0285714	0.0451796	02 Weak promoter	Island	GPR75-ASB3, 1.5 kb 5' region, NM_001164165	GPR75, 1.5 kb 5' region, NM_006794	PSME4, 10 kb 3' region, NM_014614
cg05575213	chr6	1621806	0.5	0.757	-0.257	0.0285714	0.0451796	11 Weak transcribed	Shore	FOXC1, 10 kb 3' region, NM_001453	GMDS, 10 kb 3' region, NM_001253846	GMDS, 10 kb 3' region, NM_001500
cg24083378	chr2	169079246	0.661	0.918	-0.257	0.0285714	0.0451796	11 Weak transcribed	Outside	STK39, Intron, NM_013233	-	-
cg03379797	chr6	138892910	0.516	0.774	-0.257	0.0285714	0.0451796	05 Strong enhancer	Outside	NHSL1, Exon 1, NM_020464	-	-
cg25189074	chr3	44903187	0.166	0.423	-0.257	0.0285714	0.0451796	01 Active promoter	Island	TMEM42, 1.5 kb 5' region, NM_144638	KIF15, 10 kb 3' region, NM_020242	MIR564, TSS-200, NR_030290
cg07230440	chr12	130357211	0.418	0.677	-0.258	0.0285714	0.0451796	13 Heterochromatin	Outside	TMEM132D, Intron, NM_133448	-	-
cg01519253	chr12	114886462	0.04	0.298	-0.258	0.0285714	0.0451796	12 Polycomb repressed	Island	-	-	-
cg10839823	chr4	174429369	0.286	0.545	-0.258	0.0285714	0.0451796	12 Polycomb repressed	Shore	-	-	-
cg07928378	chr12	124989277	0.383	0.641	-0.258	0.0285714	0.0451796	09 Transcriptional transition	Outside	NCOR2, 5'UTR, NM_006312	NCOR2, 5'UTR, NM_001077261	NCOR2, 5'UTR, NM_001206654
cg01341655	chr4	62202293	0.376	0.634	-0.258	0.0285714	0.0451796	13 Heterochromatin	Outside	-	-	-
cg04791718	chr17	77923313	0.486	0.744	-0.258	0.0285714	0.0451796	13 Heterochromatin	Shore	TBC1D16, Intron, NM_019020	-	-
cg04605287	chr1	54953485	0.415	0.673	-0.258	0.0285714	0.0451796	02 Weak promoter	Shore	-	-	-
cg09740450	chr12	125223649	0.387	0.646	-0.258	0.0285714	0.0451796	12 Polycomb repressed	Island	-	-	-
cg08785317	chr16	86604853	0.449	0.707	-0.258	0.0285714	0.0451796	12 Polycomb repressed	Shelf	FOXL1, 10 kb 5' region, NM_005250	FOXC2, 10 kb 3' region, NM_005251	-
cg19735250	chr17	43318609	0.275	0.532	-0.258	0.0285714	0.0451796	03 Poised promoter	Island	FMNL1, Intron, NM_005892	LOC100133991, 10 kb 5' region, NR_024434	-
cg00956964	chr18	12420861	0.362	0.62	-0.258	0.0285714	0.0451796	11 Weak transcribed	Island	SLMO1, Intron, NM_006553	SLMO1, Intron, NM_001142405	-
cg10724576	chr8	144561661	0.601	0.859	-0.258	0.0285714	0.0451796	11 Weak transcribed	Shelf	ZC3H3, Intron, NM_015117	-	-
cg24794433	chr9	124462171	0.434	0.692	-0.258	0.0285714	0.0451796	01 Active promoter	Island	DAB2IP, Intron, NM_032552	-	-
cg21129729	chr2	42719677	0.209	0.467	-0.258	0.0285714	0.0451796	12 Polycomb repressed	Shore	KCNG3, Intron, NM_172344	KCNG3, Intron, NM_133329	-
cg07533511	chr12	94580930	0.325	0.584	-0.259	0.0285714	0.0451796	12 Polycomb repressed	Shore	PLXNC1, Intron, NM_005761	-	-
cg16767870	chr6	124479385	0.476	0.735	-0.259	0.0285714	0.0451796	13 Heterochromatin	Outside	NKAIN2, Intron 1, NM_153355	NKAIN2, Intron 1, NM_001040214	-
cg23560546	chr2	159652018	0.495	0.754	-0.259	0.0285714	0.0451796	02 Weak promoter	Outside	DAPL1, Intron 1, NM_001017920	-	-
cg19617217	chr7	90581937	0.321	0.58	-0.259	0.0285714	0.0451796	13 Heterochromatin	Outside	CDK14, Intron, NM_012395	-	-
cg02173749	chr2	121104028	0.191	0.45	-0.259	0.0285714	0.0451796	12 Polycomb repressed	Island	INHBB, Exon 1, NM_002193	-	-
cg19228034	chr7	92672811	0.457	0.716	-0.259	0.0285714	0.0451796	04 Strong Enhancer	Island	-	-	-
cg06451900	chr15	37172273	0.298	0.557	-0.259	0.0285714	0.0451796	03 Poised promoter	Shore	LOC145845, 3'UTR, NR_024264	-	-
cg13367234	chr1	17253196	0.571	0.83	-0.259	0.0285714	0.0451796	09 Transcriptional transition	Outside	CROCC, Intron, NM_014675	-	-
cg15393022	chr1	54775836	0.433	0.691	-0.259	0.0285714	0.0451796	06 Weak enhancer	Outside	SSBP3, Intron, NM_001009955	SSBP3, Intron, NM_145716	SSBP3, Intron, NM_018070
cg00710180	chr2	95723452	0.527	0.786	-0.259	0.0285714	0.0451796	13 Heterochromatin	Outside	MAL, 10 kb 3' region, NM_002371	MAL, 10 kb 3' region, NM_022438	MAL, 10 kb 3' region, NM_022440
cg20389063	chr6	89284075	0.488	0.747	-0.259	0.0285714	0.0451796	13 Heterochromatin	Outside	-	-	-
cg15778433	chr3	42304069	0.521	0.78	-0.259	0.0285714	0.0451796	05 Strong enhancer	Shore	CCK, Intron, NM_001174138	CCK, Intron, NM_000729	-
cg09770095	chr13	95826993	0.66	0.92	-0.259	0.0285714	0.0451796	11 Weak transcribed	Outside	ABCC4, Intron, NM_005845	ABCC4, Intron, NM_001105515	-
cg13466456	chr1	29587087	0.379	0.638	-0.259	0.0285714	0.0451796	11 Weak transcribed	Island	PTPRU, Intron, NM_133178	PTPRU, Intron, NM_005704	PTPRU, Intron, NM_133177
cg02052915	chr17	46797567	0.265	0.525	-0.26	0.0285714	0.0451796	12 Polycomb repressed	Shore	HOXB13-AS1, 10 kb 5' region, NR_024103	PRAC, 10 kb 3' region, NM_032391	MIR3185, 10 kb 3' region, NR_036150
cg05393567	chr3	45102089	0.319	0.579	-0.26	0.0285714	0.0451796	13 Heterochromatin	Outside	-	-	-
cg09854709	chr1	156903096	0.413	0.673	-0.26	0.0285714	0.0451796	11 Weak transcribed	Outside	LRRC71, 1.5 kb 3' region, NM_144702	ARHGEF11, 10 kb 3' region, NM_198236	ARHGEF11, 10 kb 3' region, NM_014784
cg21933359	chr8	136531648	0.573	0.833	-0.26	0.0285714	0.0451796	13 Heterochromatin	Outside	KHDRBS3, Intron 1, NM_006558	-	-
cg21133273	chr5	72526963	0.362	0.622	-0.26	0.0285714	0.0451796	11 Weak transcribed	Shore	-	-	-
cg25288034	chr10	125117366	0.418	0.677	-0.26	0.0285714	0.0451796	12 Polycomb repressed	Outside	-	-	-
cg06113801	chr16	410332	0.54	0.8	-0.26	0.0285714	0.0451796	13 Heterochromatin	Island	AXIN1, 10 kb 5' region, NM_003502	AXIN1, 10 kb 5' region, NM_181050	MRPL28, 10 kb 3' region, NM_006428
cg12374123	chr15	45406326	0.172	0.432	-0.26	0.0285714	0.0451796	12 Polycomb repressed	Shore	DUOX2, 5'UTR, NM_014080	DUOXA1, 10 kb 3' region, NM_144565	DUOXA2, TSS-200, NM_207581
cg14467654	chr9	131155818	0.247	0.507	-0.26	0.0285714	0.0451796	11 Weak transcribed	Island	MIR219-2, 1.5 kb 5' region, NR_029837	MIR2964A, 1.5 kb 3' region, NR_039815	URM1, 10 kb 3' region, NM_030914
cg16868095	chr3	197090773	0.481	0.742	-0.261	0.0285714	0.0451796	13 Heterochromatin	Outside	-	-	-
cg01440452	chr5	139491578	0.364	0.626	-0.261	0.0285714	0.0451796	11 Weak transcribed	Shore	PURA, 10 kb 5' region, NM_005859	-	-
cg15987732	chr7	155174253	0.282	0.543	-0.261	0.0285714	0.0451796	12 Polycomb repressed	Island	-	-	-
cg04486382	chr17	55483893	0.574	0.835	-0.261	0.0285714	0.0451796	13 Heterochromatin	Outside	MSI2, Intron, NM_138962	MSI2, Intron, NM_170721	-
cg15679892	chr7	1267056	0.448	0.709	-0.261	0.0285714	0.0451796	12 Polycomb repressed	Shore	UNCX, 10 kb 5' region, NM_001080461	-	-
cg00766220	chr5	72598864	0.311	0.572	-0.261	0.0285714	0.0451796	03 Poised promoter	Shore	-	-	-
cg11320910	chr8	11538785	0.264	0.525	-0.261	0.0285714	0.0451796	12 Polycomb repressed	Island	-	-	-
cg17814481	chr9	97402165	0.155	0.417	-0.261	0.0285714	0.0451796	12 Polycomb repressed	Shore	FBP1, 5'UTR, NM_001127628	FBP1, 1.5 kb 5' region, NM_000507	-
cg10400707	chr1	160369839	0.124	0.385	-0.261	0.0285714	0.0451796	04 Strong Enhancer	Shore	VANGL2, 1.5 kb 5' region, NM_020335	-	-
cg27127608	chr5	158488658	0.518	0.779	-0.261	0.0285714	0.0451796	03 Poised promoter	Outside	EBF1, Intron, NM_024007	-	-
cg25188032	chr13	84455027	0.276	0.537	-0.261	0.0285714	0.0451796	03 Poised promoter	Shore	SLITRK1, Exon 1, NM_052910	-	-
cg01817364	chr5	43037410	0.267	0.528	-0.262	0.0285714	0.0451796	02 Weak promoter	Island	LOC153684, 10 kb 5' region, NR_015447	C5orf39, 10 kb 3' region, NM_001014279	-
cg01040654	chr5	172663218	0.508	0.771	-0.262	0.0285714	0.0451796	12 Polycomb repressed	Shore	NKX2-5, 1.5 kb 5' region, NM_004387	NKX2-5, 1.5 kb 5' region, NM_001166175	NKX2-5, 1.5 kb 5' region, NM_001166176
cg13171904	chr15	63051003	0.396	0.657	-0.262	0.0285714	0.0451796	04 Strong Enhancer	Outside	TLN2, Intron, NM_015059	-	-
cg11496061	chr5	31050151	0.543	0.805	-0.262	0.0285714	0.0451796	13 Heterochromatin	Outside	-	-	-
cg12905673	chr5	147160550	0.585	0.847	-0.262	0.0285714	0.0451796	13 Heterochromatin	Outside	JAKMIP2, 5'UTR, NM_014790	-	-
cg27047671	chr14	69006139	0.608	0.87	-0.262	0.0285714	0.0451796	11 Weak transcribed	Outside	RAD51B, Intron, NM_133509	-	-
cg18890892	chr12	115251451	0.361	0.624	-0.262	0.0285714	0.0451796	13 Heterochromatin	Outside	-	-	-
cg14529412	chr9	133349222	0.522	0.784	-0.262	0.0285714	0.0451796	13 Heterochromatin	Outside	ASS1, Intron, NM_054012	ASS1, Intron, NM_000050	-
cg18081338	chr6	17212962	0.481	0.743	-0.262	0.0285714	0.0451796	13 Heterochromatin	Outside	-	-	-
cg20208879	chr2	80281334	0.298	0.56	-0.262	0.0285714	0.0451796	13 Heterochromatin	Outside	CTNNA2, Intron, NM_004389	CTNNA2, Intron, NM_001164883	-
cg27072996	chr19	822634	0.289	0.551	-0.262	0.0285714	0.0451796	12 Polycomb repressed	Island	LPPR3, 1.5 kb 5' region, NM_024888	AZU1, 10 kb 5' region, NM_001700	MIR3187, 10 kb 3' region, NR_036154
cg07810726	chr5	158524648	0.172	0.435	-0.263	0.0285714	0.0451796	12 Polycomb repressed	Shore	EBF1, Intron, NM_024007	-	-
cg15390816	chr12	124919230	0.409	0.672	-0.263	0.0285714	0.0451796	10 Transcriptional elongation	Outside	NCOR2, Intron, NM_006312	NCOR2, Intron, NM_001077261	NCOR2, Intron, NM_001206654
cg16292132	chr6	138893110	0.372	0.635	-0.263	0.0285714	0.0451796	04 Strong Enhancer	Outside	NHSL1, 5'UTR, NM_020464	-	-
cg26174583	chr6	1392623	0.306	0.569	-0.263	0.0285714	0.0451796	12 Polycomb repressed	Shore	FOXF2, Intron 1, NM_001452	-	-
cg14584215	chr5	153991032	0.413	0.676	-0.263	0.0285714	0.0451796	03 Poised promoter	Shore	-	-	-
cg09852607	chr3	128205199	0.484	0.746	-0.263	0.0285714	0.0451796	12 Polycomb repressed	Shore	GATA2, Exon, NM_032638	GATA2, Exon, NM_001145661	GATA2, Exon, NM_001145662
cg00793937	chr6	156497318	0.425	0.687	-0.263	0.0285714	0.0451796	02 Weak promoter	Outside	-	-	-
cg07247998	chr10	123778997	0.523	0.786	-0.263	0.0285714	0.0451796	04 Strong Enhancer	Outside	TACC2, 5'UTR, NM_206862	TACC2, 5'UTR, NM_206861	-
cg07127888	chr8	41400788	0.614	0.877	-0.263	0.0285714	0.0451796	11 Weak transcribed	Outside	GINS4, 3'UTR, NM_032336	-	-
cg04470060	chr5	141870809	0.492	0.755	-0.263	0.0285714	0.0451796	13 Heterochromatin	Outside	-	-	-
cg01605435	chr8	11539404	0.227	0.49	-0.263	0.0285714	0.0451796	12 Polycomb repressed	Shore	-	-	-
cg14135731	chr9	98315815	0.378	0.641	-0.263	0.0285714	0.0451796	12 Polycomb repressed	Shore	-	-	-
cg11313951	chr4	147393711	0.258	0.521	-0.263	0.0285714	0.0451796	13 Heterochromatin	Outside	SLC10A7, Intron, NM_001029998	SLC10A7, Intron, NM_032128	-
cg12827262	chr6	35479909	0.379	0.642	-0.263	0.0285714	0.0451796	12 Polycomb repressed	Island	TULP1, Intron, NM_003322	-	-
cg16871763	chr8	11537908	0.258	0.522	-0.264	0.0285714	0.0451796	12 Polycomb repressed	Island	-	-	-
cg13951572	chr8	22408999	0.247	0.511	-0.264	0.0285714	0.0451796	03 Poised promoter	Island	SORBS3, 1.5 kb 5' region, NM_005775	-	-
cg02256049	chr11	115531000	0.204	0.468	-0.264	0.0285714	0.0451796	06 Weak enhancer	Shore	-	-	-
cg10089865	chr10	8100285	0.455	0.719	-0.264	0.0285714	0.0451796	04 Strong Enhancer	Shore	GATA3, Exon, NM_002051	GATA3, Exon, NM_001002295	FLJ45983, 10 kb 5' region, NR_024256
cg15834355	chr12	54442074	0.496	0.76	-0.264	0.0285714	0.0451796	13 Heterochromatin	Shore	HOXC4, 5'UTR, NM_014620	HOXC4, 10 kb 5' region, NM_153633	FLJ12825, 10 kb 5' region, NR_026655
cg18530956	chr13	100544746	0.339	0.603	-0.264	0.0285714	0.0451796	13 Heterochromatin	Shelf	CLYBL, 3'UTR, NM_206808	-	-
cg06927807	chr1	229056865	0.547	0.811	-0.264	0.0285714	0.0451796	12 Polycomb repressed	Outside	-	-	-
cg03420978	chr4	37542309	0.331	0.595	-0.264	0.0285714	0.0451796	07 Weak enhancer	Outside	C4orf19, 5'UTR, NM_001104629	-	-
cg21621264	chr12	131488389	0.585	0.849	-0.264	0.0285714	0.0451796	13 Heterochromatin	Shore	GPR133, Intron, NM_198827	-	-
cg21543918	chr6	138893158	0.453	0.717	-0.264	0.0285714	0.0451796	04 Strong Enhancer	Outside	NHSL1, 5'UTR, NM_020464	-	-
cg06567635	chr5	72526725	0.258	0.523	-0.265	0.0285714	0.0451796	11 Weak transcribed	Shore	-	-	-
cg04050824	chr8	11538244	0.297	0.561	-0.265	0.0285714	0.0451796	12 Polycomb repressed	Island	-	-	-
cg12781568	chr11	32452037	0.287	0.552	-0.265	0.0285714	0.0451796	12 Polycomb repressed	Shore	WT1, Intron, NM_000378	WT1, Intron, NM_001198552	WT1, Intron, NM_001198551
cg14480262	chr14	73703843	0.429	0.694	-0.265	0.0285714	0.0451796	12 Polycomb repressed	Shore	PAPLN, 1.5 kb 5' region, NM_173462	-	-
cg07979034	chr15	65648489	0.319	0.584	-0.265	0.0285714	0.0451796	03 Poised promoter	Island	IGDCC3, Intron, NM_004884	-	-
cg15158045	chr13	95827028	0.496	0.761	-0.265	0.0285714	0.0451796	11 Weak transcribed	Outside	ABCC4, Intron, NM_005845	ABCC4, Intron, NM_001105515	-
cg03797139	chr6	139472303	0.58	0.846	-0.265	0.0285714	0.0451796	05 Strong enhancer	Outside	HECA, Intron 1, NM_016217	-	-
cg24919344	chr5	24208917	0.47	0.735	-0.265	0.0285714	0.0451796	13 Heterochromatin	Outside	-	-	-
cg20665157	chr7	121969420	0.351	0.616	-0.265	0.0285714	0.0451796	13 Heterochromatin	Outside	CADPS2, Intron, NM_001167940	CADPS2, Intron, NM_017954	CADPS2, Intron, NM_001009571
cg12385599	chr7	56184152	0.403	0.668	-0.265	0.0285714	0.0451796	02 Weak promoter	Island	LOC389493, 1.5 kb 5' region, NM_001145712	CHCHD2, 10 kb 5' region, NM_016139	-
cg22586996	chr5	158523906	0.159	0.424	-0.265	0.0285714	0.0451796	12 Polycomb repressed	Island	EBF1, Intron, NM_024007	-	-
cg11051738	chr14	54687159	0.152	0.418	-0.266	0.0285714	0.0451796	02 Weak promoter	Outside	-	-	-
cg07335915	chr16	86528331	0.226	0.492	-0.266	0.0285714	0.0451796	12 Polycomb repressed	Island	LOC400550, 3'UTR, NR_033925	LOC400550, 3'UTR, NR_036444	-
cg09644707	chr12	114885160	0.09	0.356	-0.266	0.0285714	0.0451796	12 Polycomb repressed	Island	-	-	-
cg12361744	chr3	131515562	0.386	0.652	-0.266	0.0285714	0.0451796	13 Heterochromatin	Outside	CPNE4, Intron, NM_130808	-	-
cg00091064	chr6	41376603	0.384	0.651	-0.266	0.0285714	0.0451796	13 Heterochromatin	Island	-	-	-
cg03627881	chr3	134656828	0.507	0.773	-0.266	0.0285714	0.0451796	13 Heterochromatin	Outside	EPHB1, Intron, NM_004441	-	-
cg13122498	chr6	38445980	0.479	0.745	-0.266	0.0285714	0.0451796	13 Heterochromatin	Outside	BTBD9, Intron, NM_052893	BTBD9, Intron, NM_152733	BTBD9, Intron, NM_001172418
cg17337917	chr4	96102202	0.533	0.8	-0.266	0.0285714	0.0451796	13 Heterochromatin	Outside	UNC5C, Intron, NM_003728	-	-
cg12823512	chr3	32367044	0.508	0.773	-0.266	0.0285714	0.0451796	11 Weak transcribed	Outside	CMTM8, Intron 1, NM_178868	-	-
cg01804193	chr12	63026211	0.416	0.683	-0.266	0.0285714	0.0451796	02 Weak promoter	Island	-	-	-
cg12757676	chr2	100799557	0.366	0.632	-0.266	0.0285714	0.0451796	13 Heterochromatin	Outside	-	-	-
cg18836319	chr6	27258766	0.31	0.576	-0.266	0.0285714	0.0451796	02 Weak promoter	Shore	-	-	-
cg05256043	chr13	95131950	0.405	0.672	-0.266	0.0285714	0.0451796	13 Heterochromatin	Outside	DCT, 1.5 kb 5' region, NM_001129889	DCT, 1.5 kb 5' region, NM_001922	-
cg01637175	chr17	21281506	0.086	0.352	-0.266	0.0285714	0.0451796	12 Polycomb repressed	Island	KCNJ12, 5'UTR, NM_021012	-	-
cg20354882	chr12	96350794	0.507	0.772	-0.266	0.0285714	0.0451796	13 Heterochromatin	Shore	AMDHD1, Intron, NM_152435	-	-
cg15964309	chr12	114886560	0.102	0.369	-0.267	0.0285714	0.0451796	12 Polycomb repressed	Island	-	-	-
cg07786995	chr1	162114713	0.19	0.457	-0.267	0.0285714	0.0451796	13 Heterochromatin	Outside	NOS1AP, Intron 1, NM_014697	NOS1AP, Intron 1, NM_001164757	-
cg27198632	chr4	174429262	0.288	0.555	-0.267	0.0285714	0.0451796	12 Polycomb repressed	Shore	-	-	-
cg02360367	chr1	2180026	0.4	0.666	-0.267	0.0285714	0.0451796	10 Transcriptional elongation	Outside	SKI, Intron 1, NM_003036	-	-
cg10210909	chr8	11559487	0.328	0.595	-0.267	0.0285714	0.0451796	12 Polycomb repressed	Shore	GATA4, 10 kb 5' region, NM_002052	-	-
cg10935662	chr3	72307753	0.358	0.624	-0.267	0.0285714	0.0451796	12 Polycomb repressed	Outside	-	-	-
cg23563443	chr8	22408988	0.217	0.483	-0.267	0.0285714	0.0451796	03 Poised promoter	Island	SORBS3, 1.5 kb 5' region, NM_005775	-	-
cg04248271	chr5	158524403	0.094	0.361	-0.267	0.0285714	0.0451796	12 Polycomb repressed	Island	EBF1, Intron, NM_024007	-	-
cg23365739	chr14	57277177	0.159	0.427	-0.268	0.0285714	0.0451796	12 Polycomb repressed	Shore	OTX2, 5'UTR, NM_021728	OTX2, 10 kb 5' region, NM_172337	OTX2OS1, 10 kb 5' region, NR_029385
cg16498391	chr18	12421071	0.439	0.707	-0.268	0.0285714	0.0451796	11 Weak transcribed	Shore	SLMO1, Intron, NM_006553	SLMO1, Intron, NM_001142405	-
cg24186459	chr3	181459417	0.376	0.645	-0.268	0.0285714	0.0451796	13 Heterochromatin	Outside	SOX2-OT, 1.5 kb 3' region, NR_004053	-	-
cg09413529	chr12	115112224	0.385	0.653	-0.268	0.0285714	0.0451796	10 Transcriptional elongation	Island	TBX3, Exon, NM_016569	TBX3, Exon, NM_005996	-
cg02518824	chr21	43442056	0.432	0.7	-0.268	0.0285714	0.0451796	12 Polycomb repressed	Outside	ZNF295-AS1, TSS-200, NR_027273	-	-
cg24083274	chr7	121977190	0.456	0.723	-0.268	0.0285714	0.0451796	13 Heterochromatin	Outside	CADPS2, Intron, NM_001167940	CADPS2, Intron, NM_017954	CADPS2, Intron, NM_001009571
cg07837078	chr2	12695812	0.587	0.855	-0.268	0.0285714	0.0451796	06 Weak enhancer	Outside	-	-	-
cg05227215	chr5	139057495	0.276	0.544	-0.268	0.0285714	0.0451796	12 Polycomb repressed	Shore	CXXC5, 5'UTR, NM_016463	-	-
cg11382082	chr5	43038610	0.195	0.464	-0.269	0.0285714	0.0451796	02 Weak promoter	Shore	C5orf39, 1.5 kb 3' region, NM_001014279	LOC153684, 10 kb 5' region, NR_015447	-
cg05987823	chr12	54428591	0.354	0.623	-0.269	0.0285714	0.0451796	11 Weak transcribed	Island	HOXC5, 5'UTR, NR_003084	HOXC4, 5'UTR, NM_014620	HOXC5, 3'UTR, NM_018953
cg16235582	chr11	78673211	0.313	0.582	-0.269	0.0285714	0.0451796	11 Weak transcribed	Island	ODZ4, Intron, NM_001098816	-	-
cg08876274	chr1	3028229	0.54	0.809	-0.269	0.0285714	0.0451796	13 Heterochromatin	Island	PRDM16, Intron 1, NM_022114	PRDM16, Intron 1, NM_199454	-
cg18451016	chr1	38461879	0.199	0.468	-0.269	0.0285714	0.0451796	04 Strong Enhancer	Island	FHL3, 1.5 kb 3' region, NM_001243878	FHL3, 1.5 kb 3' region, NM_004468	SF3A3, 10 kb 5' region, NM_006802
cg26933866	chr1	214153035	0.3	0.569	-0.269	0.0285714	0.0451796	12 Polycomb repressed	Shore	PROX1, 10 kb 5' region, NM_002763	-	-
cg10911865	chr3	44903234	0.193	0.462	-0.269	0.0285714	0.0451796	01 Active promoter	Island	KIF15, 10 kb 3' region, NM_020242	MIR564, TSS-200, NR_030290	TMEM42, TSS-200, NM_144638
cg18798289	chr5	72530244	0.095	0.365	-0.27	0.0285714	0.0451796	11 Weak transcribed	Shore	-	-	-
cg11067786	chr2	74780466	0.267	0.537	-0.27	0.0285714	0.0451796	13 Heterochromatin	Shore	LOXL3, 5'UTR, NM_032603	DOK1, 5'UTR, NM_001197260	DOK1, 1.5 kb 5' region, NM_001381
cg26407571	chr12	54473533	0.143	0.413	-0.27	0.0285714	0.0451796	13 Heterochromatin	Island	FLJ12825, 5'UTR, NR_026655	LOC100240735, 3'UTR, NR_026658	-
cg17542408	chr11	78673099	0.31	0.58	-0.27	0.0285714	0.0451796	11 Weak transcribed	Island	ODZ4, Intron, NM_001098816	-	-
cg17452006	chr2	174989266	0.379	0.649	-0.27	0.0285714	0.0451796	11 Weak transcribed	Outside	OLA1, Intron, NM_001011708	OLA1, Intron, NM_013341	-
cg12930422	chr15	55968636	0.609	0.879	-0.27	0.0285714	0.0451796	13 Heterochromatin	Outside	PRTG, Intron, NM_173814	-	-
cg21166989	chr2	187583789	0.621	0.891	-0.27	0.0285714	0.0451796	13 Heterochromatin	Outside	FAM171B, Intron 1, NM_177454	-	-
cg09386376	chr11	638938	0.422	0.692	-0.27	0.0285714	0.0451796	12 Polycomb repressed	Island	DEAF1, 10 kb 3' region, NM_021008	DRD4, Intron 1, NM_000797	-
cg20457275	chr6	1394070	0.202	0.472	-0.271	0.0285714	0.0451796	03 Poised promoter	Island	FOXF2, Intron 1, NM_001452	-	-
cg10665961	chr17	8958038	0.193	0.464	-0.271	0.0285714	0.0451796	13 Heterochromatin	Outside	NTN1, Intron, NM_004822	-	-
cg27454883	chr10	102626431	0.104	0.374	-0.271	0.0285714	0.0451796	12 Polycomb repressed	Outside	-	-	-
cg26096837	chr11	69519973	0.409	0.68	-0.271	0.0285714	0.0451796	12 Polycomb repressed	Shore	FGF19, 1.5 kb 5' region, NM_005117	-	-
cg17306279	chr5	139056666	0.646	0.917	-0.271	0.0285714	0.0451796	12 Polycomb repressed	Island	CXXC5, 5'UTR, NM_016463	-	-
cg13750214	chr19	1302618	0.683	0.954	-0.271	0.0285714	0.0451796	12 Polycomb repressed	Island	EFNA2, 1.5 kb 3' region, NM_001405	-	-
cg13842421	chr12	131488413	0.61	0.881	-0.271	0.0285714	0.0451796	13 Heterochromatin	Shore	GPR133, Intron, NM_198827	-	-
cg02807859	chr13	28350406	0.401	0.672	-0.271	0.0285714	0.0451796	12 Polycomb repressed	Outside	-	-	-
cg10511332	chr1	51166031	0.134	0.406	-0.272	0.0285714	0.0451796	13 Heterochromatin	Outside	FAF1, Intron, NM_007051	-	-
cg19778003	chr3	111718061	0.093	0.365	-0.272	0.0285714	0.0451796	01 Active promoter	Outside	TAGLN3, 5'UTR, NM_001008272	TAGLN3, 5'UTR, NM_013259	TAGLN3, 5'UTR, NM_001008273
cg08908987	chr8	10589904	0.243	0.515	-0.272	0.0285714	0.0451796	12 Polycomb repressed	Island	SOX7, 10 kb 5' region, NM_031439	-	-
cg07618085	chr17	77924581	0.291	0.563	-0.272	0.0285714	0.0451796	13 Heterochromatin	Shore	TBC1D16, Intron, NM_019020	-	-
cg14505694	chr17	77924274	0.37	0.642	-0.272	0.0285714	0.0451796	13 Heterochromatin	Island	TBC1D16, Exon, NM_019020	-	-
cg21730805	chr12	114254889	0.52	0.792	-0.272	0.0285714	0.0451796	13 Heterochromatin	Outside	RBM19, 3'UTR, NM_001146699	RBM19, 10 kb 3' region, NM_016196	RBM19, 10 kb 3' region, NM_001146698
cg02078943	chr7	155175193	0.354	0.627	-0.272	0.0285714	0.0451796	12 Polycomb repressed	Island	-	-	-
cg11196529	chr13	107182538	0.571	0.844	-0.272	0.0285714	0.0451796	04 Strong Enhancer	Shelf	EFNB2, Intron, NM_004093	-	-
cg03923561	chr12	54447219	0.17	0.444	-0.273	0.0285714	0.0451796	07 Weak enhancer	Shore	HOXC4, 5'UTR, NM_014620	HOXC4, 1.5 kb 5' region, NM_153633	FLJ12825, 10 kb 5' region, NR_026655
cg15341350	chr12	119446890	0.241	0.514	-0.273	0.0285714	0.0451796	13 Heterochromatin	Outside	SRRM4, Intron 1, NM_194286	-	-
cg23949782	chr14	79452438	0.351	0.624	-0.273	0.0285714	0.0451796	13 Heterochromatin	Outside	NRXN3, Intron, NM_004796	-	-
cg04637961	chr16	87499976	0.594	0.867	-0.273	0.0285714	0.0451796	07 Weak enhancer	Outside	ZCCHC14, Intron, NM_015144	-	-
cg00786909	chr1	227163426	0.617	0.89	-0.273	0.0285714	0.0451796	11 Weak transcribed	Shore	ADCK3, Intron, NM_020247	-	-
cg23625823	chr4	183698077	0.487	0.76	-0.273	0.0285714	0.0451796	11 Weak transcribed	Outside	ODZ3, Intron, NM_001080477	-	-
cg19810715	chr17	55483843	0.549	0.822	-0.273	0.0285714	0.0451796	13 Heterochromatin	Outside	MSI2, Intron, NM_138962	MSI2, Intron, NM_170721	-
cg06553792	chr17	71128238	0.475	0.747	-0.273	0.0285714	0.0451796	13 Heterochromatin	Outside	-	-	-
cg03656863	chr8	67467991	0.52	0.794	-0.273	0.0285714	0.0451796	11 Weak transcribed	Outside	MYBL1, 10 kb 3' region, NM_001144755	MYBL1, 10 kb 3' region, NM_001080416	-
cg06981781	chr4	110842887	0.539	0.812	-0.273	0.0285714	0.0451796	13 Heterochromatin	Outside	EGF, Intron 1, NM_001963	EGF, Intron 1, NM_001178131	EGF, Intron 1, NM_001178130
cg01323777	chr17	7832942	0.097	0.37	-0.273	0.0285714	0.0451796	02 Weak promoter	Island	KCNAB3, 1.5 kb 5' region, NM_004732	TRAPPC1, 1.5 kb 3' region, NR_030697	TRAPPC1, 1.5 kb 3' region, NM_001166621
cg21901395	chr17	46604234	0.348	0.622	-0.274	0.0285714	0.0451796	03 Poised promoter	Shore	HOXB1, 10 kb 3' region, NM_002144	-	-
cg21104276	chr7	90896571	0.205	0.478	-0.274	0.0285714	0.0451796	06 Weak enhancer	Island	FZD1, 3'UTR, NM_003505	-	-
cg01240795	chr5	72528313	0.2	0.473	-0.274	0.0285714	0.0451796	11 Weak transcribed	Shore	-	-	-
cg13836638	chr22	42679803	0.6	0.874	-0.274	0.0285714	0.0451796	12 Polycomb repressed	Island	LOC388906, 10 kb 3' region, NR_036498	-	-
cg06409538	chr11	20230144	0.36	0.633	-0.274	0.0285714	0.0451796	12 Polycomb repressed	Outside	-	-	-
cg13762244	chr11	64951959	0.126	0.4	-0.274	0.0285714	0.0451796	09 Transcriptional transition	Island	CAPN1, Intron, NM_001198868	CAPN1, Intron, NM_001198869	CAPN1, Intron, NM_005186
cg26634219	chr17	46608276	0.342	0.616	-0.274	0.0285714	0.0451796	13 Heterochromatin	Island	HOXB1, 1.5 kb 5' region, NM_002144	-	-
cg01803461	chr16	86604521	0.497	0.771	-0.274	0.0285714	0.0451796	12 Polycomb repressed	Shore	FOXL1, 10 kb 5' region, NM_005250	FOXC2, 10 kb 3' region, NM_005251	-
cg04222582	chr15	45405102	0.079	0.353	-0.274	0.0285714	0.0451796	03 Poised promoter	Island	DUOX2, Intron, NM_014080	DUOXA2, 1.5 kb 5' region, NM_207581	DUOXA1, 10 kb 3' region, NM_144565
cg22855900	chr5	72529661	0.098	0.374	-0.275	0.0285714	0.0451796	02 Weak promoter	Island	-	-	-
cg03547840	chr5	72715926	0.148	0.424	-0.275	0.0285714	0.0451796	03 Poised promoter	Island	-	-	-
cg20357628	chr20	58179846	0.153	0.428	-0.275	0.0285714	0.0451796	12 Polycomb repressed	Island	PHACTR3, 5'UTR, NM_080672	PHACTR3, Intron 1, NM_001199505	-
cg23853507	chr10	1651390	0.559	0.833	-0.275	0.0285714	0.0451796	12 Polycomb repressed	Outside	ADARB2, Intron, NM_018702	-	-
cg17117049	chr8	17579734	0.393	0.668	-0.275	0.0285714	0.0451796	11 Weak transcribed	Outside	MTUS1, Intron, NM_001001925	MTUS1, Intron, NM_001001924	MTUS1, 5'UTR, NM_001166393
cg14518346	chr13	100544909	0.567	0.842	-0.275	0.0285714	0.0451796	13 Heterochromatin	Shelf	CLYBL, 3'UTR, NM_206808	-	-
cg15938050	chr17	68984116	0.377	0.652	-0.275	0.0285714	0.0451796	13 Heterochromatin	Outside	-	-	-
cg19097265	chr3	112805278	0.546	0.821	-0.275	0.0285714	0.0451796	13 Heterochromatin	Outside	-	-	-
cg15550100	chr2	242606288	0.546	0.821	-0.275	0.0285714	0.0451796	10 Transcriptional elongation	Island	ATG4B, Intron, NM_013325	ATG4B, Intron, NM_178326	DTYMK, 10 kb 3' region, NR_033255
cg08781140	chr17	73584616	0.403	0.678	-0.275	0.0285714	0.0451796	03 Poised promoter	Island	MYO15B, 5'UTR, NR_003587	-	-
cg02246055	chr16	72821352	0.394	0.671	-0.276	0.0285714	0.0451796	06 Weak enhancer	Island	ZFHX3, Exon, NM_001164766	ZFHX3, Exon, NM_006885	-
cg08465346	chr12	54441457	0.184	0.46	-0.276	0.0285714	0.0451796	13 Heterochromatin	Island	HOXC4, 5'UTR, NM_014620	HOXC4, 10 kb 5' region, NM_153633	-
cg04492228	chr10	8101512	0.31	0.586	-0.276	0.0285714	0.0451796	04 Strong Enhancer	Shore	GATA3, Intron, NM_002051	GATA3, Intron, NM_001002295	FLJ45983, 10 kb 5' region, NR_024256
cg03699182	chr2	121104186	0.334	0.61	-0.276	0.0285714	0.0451796	12 Polycomb repressed	Island	INHBB, Exon 1, NM_002193	-	-
cg22900057	chr10	134481295	0.613	0.89	-0.276	0.0285714	0.0451796	11 Weak transcribed	Shelf	INPP5A, Intron, NM_005539	-	-
cg14827832	chr17	2454988	0.431	0.707	-0.276	0.0285714	0.0451796	13 Heterochromatin	Outside	-	-	-
cg15135047	chr3	72149513	0.232	0.508	-0.276	0.0285714	0.0451796	12 Polycomb repressed	Outside	-	-	-
cg00959922	chr16	86611048	0.365	0.641	-0.276	0.0285714	0.0451796	06 Weak enhancer	Shore	FOXL1, 1.5 kb 5' region, NM_005250	FOXC2, 10 kb 3' region, NM_005251	-
cg10792302	chr12	54376018	0.13	0.407	-0.277	0.0285714	0.0451796	01 Active promoter	Shelf	HOXC10, 10 kb 5' region, NM_017409	MIR196A2, 10 kb 5' region, NR_029617	HOXC11, 10 kb 3' region, NM_014212
cg16935061	chr6	1395277	0.306	0.583	-0.277	0.0285714	0.0451796	12 Polycomb repressed	Shore	FOXF2, 3'UTR, NM_001452	-	-
cg07328317	chr4	174429871	0.283	0.56	-0.277	0.0285714	0.0451796	12 Polycomb repressed	Shore	-	-	-
cg26844909	chr10	21788133	0.388	0.664	-0.277	0.0285714	0.0451796	11 Weak transcribed	Shore	C10orf114, 10 kb 5' region, NM_001010911	MIR1915, 10 kb 5' region, NR_031736	-
cg01907071	chr15	71606394	0.549	0.826	-0.277	0.0285714	0.0451796	10 Transcriptional elongation	Outside	THSD4, Intron, NM_024817	-	-
cg03953513	chr7	96287203	0.46	0.737	-0.277	0.0285714	0.0451796	07 Weak enhancer	Outside	LOC100506136, 3'UTR, NR_038948	-	-
cg24177393	chr5	43037516	0.296	0.574	-0.278	0.0285714	0.0451796	02 Weak promoter	Island	LOC153684, 10 kb 5' region, NR_015447	C5orf39, 10 kb 3' region, NM_001014279	-
cg08834902	chr16	8806689	0.345	0.623	-0.278	0.0285714	0.0451796	13 Heterochromatin	Outside	ABAT, 5'UTR, NM_020686	ABAT, 10 kb 5' region, NM_001127448	ABAT, TSS-200, NM_000663
cg26254345	chr10	2971683	0.302	0.581	-0.278	0.0285714	0.0451796	13 Heterochromatin	Outside	-	-	-
cg23533267	chr11	120942757	0.392	0.669	-0.278	0.0285714	0.0451796	11 Weak transcribed	Outside	TBCEL, Intron, NM_001130047	TBCEL, Intron, NM_152715	-
cg18134851	chr14	36027971	0.341	0.619	-0.278	0.0285714	0.0451796	13 Heterochromatin	Outside	RALGAPA1, Intron, NM_014990	RALGAPA1, Intron, NM_194301	-
cg08994045	chr11	2883911	0.176	0.455	-0.279	0.0285714	0.0451796	12 Polycomb repressed	Island	KCNQ1DN, 10 kb 5' region, NR_024627	-	-
cg04007841	chr11	65307005	0.438	0.717	-0.279	0.0285714	0.0451796	02 Weak promoter	Island	LTBP3, Intron, NM_001164266	LTBP3, Intron, NM_001130144	LTBP3, Intron, NM_021070
cg13007207	chr7	105279390	0.378	0.657	-0.279	0.0285714	0.0451796	11 Weak transcribed	Outside	ATXN7L1, Intron, NM_020725	ATXN7L1, Intron, NM_138495	-
cg06096184	chr3	66549731	0.376	0.654	-0.279	0.0285714	0.0451796	01 Active promoter	Shore	LRIG1, Intron, NM_015541	-	-
cg11455642	chr10	106494953	0.45	0.73	-0.28	0.0285714	0.0451796	12 Polycomb repressed	Outside	SORCS3, Intron 1, NM_014978	-	-
cg06539449	chr11	69461007	0.555	0.835	-0.28	0.0285714	0.0451796	10 Transcriptional elongation	Shore	CCND1, Intron, NM_053056	-	-
cg14265704	chr2	71131200	0.354	0.633	-0.28	0.0285714	0.0451796	12 Polycomb repressed	Island	VAX2, Intron 1, NM_012476	-	-
cg16357224	chr16	86530052	0.166	0.448	-0.281	0.0285714	0.0451796	12 Polycomb repressed	Shore	LOC400550, 3'UTR, NR_033925	LOC400550, 3'UTR, NR_036444	-
cg05500919	chr17	9234113	0.331	0.613	-0.281	0.0285714	0.0451796	13 Heterochromatin	Outside	STX8, Intron, NM_004853	STX8, 3'UTR, NR_033656	-
cg08696931	chr12	123754070	0.482	0.763	-0.281	0.0285714	0.0451796	06 Weak enhancer	Island	CDK2AP1, Intron, NM_004642	-	-
cg17346639	chr2	210479400	0.55	0.831	-0.281	0.0285714	0.0451796	13 Heterochromatin	Outside	MAP2, 5'UTR, NM_001039538	MAP2, 5'UTR, NM_031845	MAP2, 5'UTR, NM_002374
cg25383323	chr10	125033829	0.578	0.859	-0.281	0.0285714	0.0451796	12 Polycomb repressed	Outside	-	-	-
cg12848417	chr10	108576570	0.551	0.832	-0.281	0.0285714	0.0451796	13 Heterochromatin	Outside	SORCS1, Intron, NM_001206570	SORCS1, Intron, NM_052918	SORCS1, Intron, NM_001013031
cg08834350	chr10	29228915	0.338	0.619	-0.281	0.0285714	0.0451796	12 Polycomb repressed	Outside	-	-	-
cg07052950	chr20	53267574	0.532	0.813	-0.281	0.0285714	0.0451796	13 Heterochromatin	Outside	DOK5, 3'UTR, NM_018431	-	-
cg24377150	chr1	2179932	0.384	0.666	-0.282	0.0285714	0.0451796	10 Transcriptional elongation	Outside	SKI, Intron 1, NM_003036	-	-
cg01182865	chr8	11559333	0.268	0.55	-0.282	0.0285714	0.0451796	12 Polycomb repressed	Shore	GATA4, 10 kb 5' region, NM_002052	-	-
cg00573352	chr10	35754299	0.413	0.695	-0.282	0.0285714	0.0451796	09 Transcriptional transition	Outside	CCNY, 5'UTR, NM_181698	CCNY, Intron 1, NM_145012	-
cg12196642	chr4	18937544	0.482	0.764	-0.282	0.0285714	0.0451796	13 Heterochromatin	Outside	-	-	-
cg05098125	chr11	31443408	0.582	0.863	-0.282	0.0285714	0.0451796	13 Heterochromatin	Outside	DNAJC24, Intron, NM_181706	-	-
cg26035105	chr2	121105463	0.33	0.613	-0.282	0.0285714	0.0451796	12 Polycomb repressed	Shore	INHBB, Intron 1, NM_002193	-	-
cg02859421	chr19	3465070	0.24	0.521	-0.282	0.0285714	0.0451796	11 Weak transcribed	Shore	NFIC, 3'UTR, NM_001245005	NFIC, 3'UTR, NM_205843	NFIC, 3'UTR, NM_001245004
cg26024874	chr18	54541127	0.404	0.687	-0.283	0.0285714	0.0451796	13 Heterochromatin	Outside	WDR7, Intron, NM_015285	WDR7, Intron, NM_052834	-
cg15318570	chr10	22726873	0.377	0.66	-0.283	0.0285714	0.0451796	01 Active promoter	Shore	LOC100499489, 1.5 kb 5' region, NR_036533	-	-
cg00339740	chr2	144664539	0.326	0.609	-0.283	0.0285714	0.0451796	13 Heterochromatin	Outside	-	-	-
cg08176353	chr6	90120164	0.348	0.631	-0.283	0.0285714	0.0451796	12 Polycomb repressed	Shore	RRAGD, Intron, NM_021244	-	-
cg02589685	chr11	2889628	0.495	0.778	-0.283	0.0285714	0.0451796	12 Polycomb repressed	Shore	KCNQ1DN, 10 kb 5' region, NR_024627	-	-
cg20066782	chr7	102574503	0.451	0.735	-0.283	0.0285714	0.0451796	13 Heterochromatin	Outside	LRRC17, Exon, NM_001031692	LRRC17, Exon, NM_005824	FBXL13, Intron, NM_145032
cg00896182	chr14	54686588	0.307	0.591	-0.284	0.0285714	0.0451796	12 Polycomb repressed	Outside	-	-	-
cg03024537	chr8	11557216	0.236	0.52	-0.284	0.0285714	0.0451796	12 Polycomb repressed	Shore	GATA4, 10 kb 5' region, NM_002052	-	-
cg03811319	chr11	2884117	0.374	0.658	-0.284	0.0285714	0.0451796	12 Polycomb repressed	Island	KCNQ1DN, 10 kb 5' region, NR_024627	-	-
cg17918558	chr1	46945594	0.291	0.575	-0.284	0.0285714	0.0451796	12 Polycomb repressed	Outside	-	-	-
cg09765089	chr7	27291345	0.209	0.493	-0.284	0.0285714	0.0451796	03 Poised promoter	Island	EVX1, 10 kb 3' region, NM_001989	-	-
cg18522603	chr2	205912370	0.492	0.775	-0.284	0.0285714	0.0451796	13 Heterochromatin	Outside	PARD3B, Exon, NM_057177	PARD3B, Exon, NM_205863	PARD3B, Exon, NM_152526
cg24866363	chr5	80050836	0.557	0.841	-0.284	0.0285714	0.0451796	11 Weak transcribed	Outside	MSH3, Intron, NM_002439	-	-
cg02093902	chr2	45501531	0.458	0.742	-0.284	0.0285714	0.0451796	12 Polycomb repressed	Outside	-	-	-
cg06826341	chr1	180207362	0.302	0.586	-0.284	0.0285714	0.0451796	12 Polycomb repressed	Shelf	LHX4, Intron 1, NM_033343	-	-
cg25930229	chr10	102997888	0.36	0.645	-0.285	0.0285714	0.0451796	12 Polycomb repressed	Shore	FLJ41350, 5'UTR, NR_029380	LBX1, 10 kb 5' region, NM_006562	-
cg11798758	chr1	5957003	0.524	0.809	-0.285	0.0285714	0.0451796	11 Weak transcribed	Outside	NPHP4, Intron, NM_015102	-	-
cg02891048	chr1	8044990	0.548	0.833	-0.285	0.0285714	0.0451796	10 Transcriptional elongation	Outside	PARK7, Exon, NM_001123377	PARK7, Exon, NM_007262	-
cg15103584	chr18	56943575	0.252	0.538	-0.285	0.0285714	0.0451796	12 Polycomb repressed	Shelf	RAX, 10 kb 5' region, NM_013435	-	-
cg15837233	chr2	162279323	0.307	0.592	-0.285	0.0285714	0.0451796	12 Polycomb repressed	Shore	TBR1, Intron, NM_006593	-	-
cg08926365	chr6	112007563	0.515	0.799	-0.285	0.0285714	0.0451796	11 Weak transcribed	Outside	FYN, Intron, NM_153048	FYN, Intron, NM_153047	FYN, Intron, NM_002037
cg22953960	chr10	22766080	0.265	0.551	-0.286	0.0285714	0.0451796	12 Polycomb repressed	Island	-	-	-
cg06422883	chr5	72528295	0.153	0.44	-0.286	0.0285714	0.0451796	11 Weak transcribed	Shore	-	-	-
cg17791977	chr5	72529126	0.253	0.539	-0.286	0.0285714	0.0451796	11 Weak transcribed	Island	-	-	-
cg23197405	chr12	54451937	0.23	0.516	-0.286	0.0285714	0.0451796	13 Heterochromatin	Shelf	HOXC4, 10 kb 3' region, NM_014620	HOXC4, 10 kb 3' region, NM_153633	FLJ12825, TSS-200, NR_026655
cg13598109	chr9	82278826	0.47	0.756	-0.286	0.0285714	0.0451796	11 Weak transcribed	Outside	TLE4, Intron, NM_007005	-	-
cg21202716	chr11	70508021	0.385	0.67	-0.286	0.0285714	0.0451796	12 Polycomb repressed	Shore	SHANK2, Intron, NM_012309	SHANK2, 1.5 kb 5' region, NM_133266	-
cg05805445	chr4	124225942	0.467	0.753	-0.286	0.0285714	0.0451796	13 Heterochromatin	Outside	SPATA5, Intron, NM_145207	-	-
cg05717871	chr11	638506	0.405	0.692	-0.286	0.0285714	0.0451796	12 Polycomb repressed	Island	DEAF1, 10 kb 3' region, NM_021008	DRD4, Intron 1, NM_000797	-
cg17842821	chr5	1834681	0.372	0.658	-0.286	0.0285714	0.0451796	12 Polycomb repressed	Outside	-	-	-
cg24152511	chr1	208508893	0.483	0.769	-0.286	0.0285714	0.0451796	12 Polycomb repressed	Outside	-	-	-
cg21287054	chr19	54928011	0.55	0.837	-0.286	0.0285714	0.0451796	12 Polycomb repressed	Island	TTYH1, Intron 1, NM_020659	TTYH1, Intron 1, NM_001201461	TTYH1, Intron 1, NM_001005367
cg25885280	chr11	70760165	0.202	0.489	-0.287	0.0285714	0.0451796	13 Heterochromatin	Outside	SHANK2, Intron, NM_012309	-	-
cg08079806	chr11	65635511	0.435	0.723	-0.287	0.0285714	0.0451796	10 Transcriptional elongation	Outside	EFEMP2, Exon, NM_016938	EFEMP2, 3'UTR, NR_037718	CFL1, 10 kb 5' region, NM_005507
cg03333634	chr8	11555250	0.14	0.427	-0.287	0.0285714	0.0451796	12 Polycomb repressed	Island	GATA4, 10 kb 5' region, NM_002052	-	-
cg06783429	chr7	127673037	0.324	0.612	-0.287	0.0285714	0.0451796	11 Weak transcribed	Shore	SND1, Intron, NM_014390	LRRC4, 10 kb 5' region, NM_022143	-
cg05408649	chr12	54446018	0.179	0.466	-0.287	0.0285714	0.0451796	04 Strong Enhancer	Island	HOXC4, 5'UTR, NM_014620	HOXC4, 10 kb 5' region, NM_153633	FLJ12825, 10 kb 5' region, NR_026655
cg06482019	chr16	51147901	0.112	0.399	-0.287	0.0285714	0.0451796	12 Polycomb repressed	Island	-	-	-
cg26099134	chr6	100897308	0.292	0.579	-0.287	0.0285714	0.0451796	12 Polycomb repressed	Island	SIM1, Exon, NM_005068	-	-
cg06537801	chr1	57315464	0.537	0.824	-0.287	0.0285714	0.0451796	13 Heterochromatin	Outside	C8A, 10 kb 5' region, NM_000562	-	-
cg04535236	chr3	128200768	0.481	0.768	-0.287	0.0285714	0.0451796	12 Polycomb repressed	Outside	GATA2, Exon, NM_032638	GATA2, Exon, NM_001145661	GATA2, Intron, NM_001145662
cg26706077	chr16	17255058	0.465	0.752	-0.287	0.0285714	0.0451796	13 Heterochromatin	Outside	XYLT1, Intron, NM_022166	-	-
cg13075942	chr14	69035883	0.474	0.761	-0.287	0.0285714	0.0451796	11 Weak transcribed	Outside	RAD51B, Intron, NM_133509	-	-
cg10776104	chr1	62953856	0.558	0.845	-0.287	0.0285714	0.0451796	11 Weak transcribed	Outside	DOCK7, Intron, NM_033407	-	-
cg00452882	chr16	67687118	0.16	0.447	-0.287	0.0285714	0.0451796	03 Poised promoter	Island	RLTPR, Exon, NM_001013838	PARD6A, 10 kb 5' region, NM_001037281	PARD6A, 10 kb 5' region, NM_016948
cg04892836	chr12	115174284	0.368	0.657	-0.288	0.0285714	0.0451796	12 Polycomb repressed	Island	-	-	-
cg22488797	chr5	134363323	0.171	0.459	-0.288	0.0285714	0.0451796	12 Polycomb repressed	Island	PITX1, 1.5 kb 3' region, NM_002653	-	-
cg12560020	chr15	93823644	0.281	0.568	-0.288	0.0285714	0.0451796	13 Heterochromatin	Outside	-	-	-
cg04223420	chr5	134363876	0.241	0.528	-0.288	0.0285714	0.0451796	12 Polycomb repressed	Island	PITX1, 3'UTR, NM_002653	-	-
cg09839170	chr5	134376246	0.314	0.602	-0.288	0.0285714	0.0451796	12 Polycomb repressed	Island	PITX1, 10 kb 5' region, NM_002653	-	-
cg07341290	chr16	55224132	0.332	0.62	-0.288	0.0285714	0.0451796	12 Polycomb repressed	Outside	-	-	-
cg11160572	chr4	169706421	0.599	0.887	-0.288	0.0285714	0.0451796	02 Weak promoter	Outside	PALLD, Intron, NM_016081	PALLD, Intron, NM_001166108	PALLD, Intron, NM_001166109
cg17598466	chr1	149146990	0.521	0.809	-0.288	0.0285714	0.0451796	12 Polycomb repressed	Shore	-	-	-
cg00868875	chr18	24127236	0.416	0.704	-0.288	0.0285714	0.0451796	01 Active promoter	Island	KCTD1, Exon 1, NM_001142730	KCTD1, 5'UTR, NM_001136205	KCTD1, 5'UTR, NM_198991
cg18121224	chr5	176559562	0.159	0.447	-0.288	0.0285714	0.0451796	11 Weak transcribed	Island	NSD1, 1.5 kb 5' region, NM_172349	NSD1, 1.5 kb 5' region, NM_022455	-
cg16792302	chr2	172945057	0.181	0.47	-0.289	0.0285714	0.0451796	12 Polycomb repressed	Island	METAP1D, Exon, NM_199227	DLX1, 10 kb 5' region, NM_178120	DLX1, 10 kb 5' region, NM_001038493
cg07823492	chr17	46608098	0.27	0.558	-0.289	0.0285714	0.0451796	13 Heterochromatin	Island	HOXB1, Exon 1, NM_002144	-	-
cg16247183	chr1	225865109	0.474	0.763	-0.289	0.0285714	0.0451796	13 Heterochromatin	Island	-	-	-
cg15779837	chr19	48918115	0.204	0.492	-0.289	0.0285714	0.0451796	06 Weak enhancer	Island	GRIN2D, Intron, NM_000836	-	-
cg21690760	chr6	9842701	0.354	0.643	-0.289	0.0285714	0.0451796	13 Heterochromatin	Outside	-	-	-
cg00700866	chr1	38096104	0.487	0.776	-0.289	0.0285714	0.0451796	12 Polycomb repressed	Shelf	RSPO1, 5'UTR, NM_001242910	RSPO1, 5'UTR, NM_001242908	RSPO1, 5'UTR, NM_001242909
cg23526504	chr10	29186779	0.483	0.772	-0.289	0.0285714	0.0451796	13 Heterochromatin	Outside	-	-	-
cg07028733	chr10	29228803	0.387	0.676	-0.289	0.0285714	0.0451796	12 Polycomb repressed	Outside	-	-	-
cg24680632	chr12	116044031	0.448	0.737	-0.289	0.0285714	0.0451796	13 Heterochromatin	Outside	-	-	-
cg18948488	chr10	102998080	0.385	0.675	-0.29	0.0285714	0.0451796	12 Polycomb repressed	Shore	FLJ41350, 5'UTR, NR_029380	LBX1, 10 kb 5' region, NM_006562	-
[truncated: 299 more rows]

## Sheet: sPD vs Controls
(C) Comparison of sPD vs. Controls
[truncated: 2,513 more rows]
