# Supplementary material for: Aberrant epigenome in iPSC‐derived dopaminergic neurons from Parkinson's disease patients
Source: EMBO Mol Med. 2015 Oct 29;7(12):1529–46. doi: 10.15252/emmm.201505439 (PMC4693505; doi:10.15252/emmm.201505439)
Supplement: Supplementary file 3 — Table EV2 [file EMMM-7-1529-s003.zip]

Archive with 2 entries (2 files):
- README-Table EV2.txt
- Table EV2.xlsx
