# Supplementary material for: Aberrant epigenome in iPSC‐derived dopaminergic neurons from Parkinson's disease patients
Source: EMBO Mol Med. 2015 Oct 29;7(12):1529–46. doi: 10.15252/emmm.201505439 (PMC4693505; doi:10.15252/emmm.201505439)
Supplement: Supplementary file 3 — Table EV2 [file EMMM-7-1529-s003.zip › Table EV2.xlsx]

## Sheet: DMCpGs GO terms
Table EV2 Top-25 gene ontology (GO) terms of genes associate with differentially methylated CpGs identified in IPSC-derived DAn from PD patients (1,178 genes/ 2,087 DMCpGs).
GO biological process	Gene count	Gene percentage	P Value	Benjamini adjusted P value
GO:0030182~neuron differentiation	65	5.53663	1.57571e-11	2.42186e-08
GO:0048598~embryonic morphogenesis	56	4.77002	1.16103e-13	3.56982e-10
GO:0032989~cellular component morphogenesis	56	4.77002	3.25889e-09	1.00178e-06
GO:0030030~cell projection organization	54	4.59966	1.56763e-09	8.03149e-07
GO:0001501~skeletal system development	51	4.34412	2.39732e-10	2.45645e-07
GO:0048666~neuron development	50	4.25894	5.92491e-09	1.51776e-06
GO:0000902~cell morphogenesis	50	4.25894	2.96587e-08	5.69817e-06
GO:0009792~embryonic development ending in birth or egg hatching	46	3.91823	2.05608e-07	3.00966e-05
GO:0043009~chordate embryonic development	45	3.83305	4.12765e-07	5.28669e-05
GO:0031175~neuron projection development	44	3.74787	4.96407e-10	3.81489e-07
GO:0007389~pattern specification process	42	3.57751	1.88147e-08	4.13116e-06
GO:0007507~heart development	39	3.32198	1.16928e-09	7.18875e-07
GO:0035295~tube development	39	3.32198	2.28989e-09	8.79888e-07
GO:0000904~cell morphogenesis involved in differentiation	39	3.32198	4.23116e-08	7.6509e-06
GO:0048858~cell projection morphogenesis	39	3.32198	4.72984e-08	8.07749e-06
GO:0032990~cell part morphogenesis	39	3.32198	1.53476e-07	2.35889e-05
GO:0048812~neuron projection morphogenesis	38	3.2368	3.17385e-09	1.08405e-06
GO:0048667~cell morphogenesis involved in neuron differentiation	36	3.06644	2.23967e-08	4.58983e-06
GO:0007409~axonogenesis	35	2.98126	9.58069e-09	2.26546e-06
GO:0048729~tissue morphogenesis	34	2.89608	5.65533e-09	1.58041e-06
GO:0003002~regionalization	34	2.89608	5.60959e-08	9.07569e-06
GO:0045165~cell fate commitment	30	2.55537	2.21947e-09	9.74663e-07
GO:0035239~tube morphogenesis	25	2.12947	3.79146e-07	5.06725e-05
GO:0007411~axon guidance	23	1.95911	2.51225e-07	3.51023e-05
GO:0048736~appendage development	22	1.87394	5.44278e-07	6.69222e-05
GO cellular Component	Gene count	Gene percentage	P Value	Benjamini adjusted P value
GO:0005886~plasma membrane	249	21.2095	0.00687081	0.160031
GO:0044459~plasma membrane part	164	13.9693	0.000248855	0.0350449
GO:0005856~cytoskeleton	112	9.54003	0.000144915	0.0306785
GO:0042995~cell projection	69	5.87734	1.13135e-05	0.00485301
GO:0030054~cell junction	49	4.17376	0.000728619	0.0753639
GO:0043005~neuron projection	35	2.98126	0.00131716	0.107162
GO:0031012~extracellular matrix	34	2.89608	0.0028786	0.16229
GO:0015629~actin cytoskeleton	28	2.38501	0.00343967	0.151787
GO:0005667~transcription factor complex	23	1.95911	0.00479279	0.128661
GO:0043025~cell soma	20	1.70358	0.00369591	0.14719
GO:0031252~cell leading edge	18	1.53322	0.00241596	0.159159
GO:0030425~dendrite	18	1.53322	0.0127462	0.213239
GO:0005912~adherens junction	17	1.44804	0.0168165	0.25301
GO:0016324~apical plasma membrane	16	1.36286	0.00951719	0.185841
GO:0030016~myofibril	15	1.27768	0.00455275	0.140096
GO:0044420~extracellular matrix part	15	1.27768	0.00726033	0.159765
GO:0043292~contractile fiber	15	1.27768	0.00968618	0.180698
GO:0030017~sarcomere	13	1.10733	0.0104207	0.185146
GO:0019717~synaptosome	12	1.02215	0.00931634	0.190899
GO:0001726~ruffle	11	0.936968	0.00474136	0.13582
GO:0030027~lamellipodium	11	0.936968	0.00649942	0.160746
GO:0030018~Z disc	9	0.76661	0.00432672	0.143908
GO:0031674~I band	9	0.76661	0.0128338	0.206599
GO:0005581~collagen	8	0.681431	0.00332852	0.164067
GO:0005583~fibrillar collagen	5	0.425894	0.00372002	0.135574
GO molecular function	Gene count	Gene percentage	P Value	Benjamini adjusted P value
GO:0003677~DNA binding	171	14.5656	0.00120075	0.101305
GO:0030528~transcription regulator activity	153	13.0324	9.46587e-12	4.20758e-09
GO:0003700~transcription factor activity	111	9.45486	1.35883e-11	4.02665e-09
GO:0043565~sequence-specific DNA binding	86	7.32538	4.02378e-14	3.5729e-11
GO:0008092~cytoskeletal protein binding	56	4.77002	6.7979e-06	0.0015097
GO:0030695~GTPase regulator activity	47	4.00341	1.31229e-05	0.00233055
GO:0060589~nucleoside-triphosphatase regulator activity	47	4.00341	2.30668e-05	0.00341194
GO:0015267~channel activity	40	3.40716	0.00231805	0.137023
GO:0022803~passive transmembrane transporter activity	40	3.40716	0.00243001	0.13428
GO:0022838~substrate specific channel activity	39	3.32198	0.00226693	0.143755
GO:0003779~actin binding	36	3.06644	0.000431237	0.046801
GO:0005216~ion channel activity	36	3.06644	0.00740558	0.26997
GO:0016563~transcription activator activity	36	3.06644	0.0175428	0.48086
GO:0008047~enzyme activator activity	32	2.72572	0.0085461	0.28233
GO:0016564~transcription repressor activity	31	2.64055	0.00675983	0.271933
GO:0046873~metal ion transmembrane transporter activity	30	2.55537	0.019224	0.498555
GO:0003702~RNA polymerase II transcription factor activity	28	2.38501	0.00121284	0.0934229
GO:0005083~small GTPase regulator activity	28	2.38501	0.00611105	0.261212
GO:0005096~GTPase activator activity	24	2.04429	0.00547726	0.24965
GO:0004713~protein tyrosine kinase activity	22	1.87394	0.000765356	0.07284
GO:0005085~guanyl-nucleotide exchange factor activity	18	1.53322	0.00825244	0.28456
GO:0004714~transmembrane receptor protein tyrosine kinase activity	14	1.1925	0.00012392	0.0156156
GO:0005088~Ras guanyl-nucleotide exchange factor activity	13	1.10733	0.00537958	0.258967
GO:0046332~SMAD binding	10	0.851789	0.00126623	0.0895951
GO:0003705~RNA polymerase II transcription factor activity, enhancer binding	8	0.681431	0.0071082	0.271733
