# Supplementary material for: Aberrant epigenome in iPSC‐derived dopaminergic neurons from Parkinson's disease patients
Source: EMBO Mol Med. 2015 Oct 29;7(12):1529–46. doi: 10.15252/emmm.201505439 (PMC4693505; doi:10.15252/emmm.201505439)
Supplement: Supplementary file 4 — Table EV3 [file EMMM-7-1529-s004.zip › Table EV3.xlsx]

## Sheet: PD DAn vs iPSCs
Table EV3 List of differentially methylated CpGs (DMCpGs) detected in iPSC-derived DAn from PD patients (n = 2,087) and comparison of their methylation status with respect to all undifferentiated iPSCs. (a) Comparison of iPSC-derived DAn from PD patients vs. all iPSCs. (b) Comparison of iPSC-derived DAn from controls vs. all iPSCs.
(A) Comparison of PD iPSC-derived DAn vs. iPSCs
CpG ID	Chromosome	Chromosomic location	PD DAn methylation mean	iPSC methylation mean	PD DAn Δβ methylation	P value	FDR-adjusted P value	Chromatin state annotation (in NHEK)	Relative location CpG island	Relative location Gene (1)	Relative location Gene (2)	Relative location Gene (3)
cg21847720	chr8	2075776	0.827191	0.128865	0.698326	0.000102838	0.000363769	01 Active promoter	Island	MYOM2, Intron, NM_003970	-	-
cg01895333	chr3	109035404	0.694406	0.0785415	0.615864	0.000102838	0.000363769	13 Heterochromatin	Outside	DPPA2, 1.5 kb 5' region, NM_138815	DPPA4, 10 kb 3' region, NM_018189	-
cg05573809	chr5	14036480	0.712087	0.103822	0.608265	0.000102838	0.000363769	04 Strong enhancer	Outside	-	-	-
cg23920953	chr14	70038504	0.656482	0.0626791	0.593803	0.000102838	0.000363769	03 Poised promoter	Island	C14orf162, 1.5 kb 5' region, NR_024630	-	-
cg07139509	chr14	70038716	0.627345	0.0695712	0.557773	0.000102838	0.000363769	03 Poised promoter	Island	C14orf162, 1.5 kb 5' region, NR_024630	-	-
cg26373733	chr6	157041267	0.757553	0.200118	0.557435	0.000102838	0.000363769	01 Active promoter	Island	-	-	-
cg09701880	chr2	112252253	0.716764	0.163868	0.552896	0.000102838	0.000363769	01 Active promoter	Outside	LOC541471, 3'UTR, NR_015395	LOC541471, 3'UTR, NR_024373	-
cg02380334	chr14	70038924	0.617117	0.0648766	0.55224	0.000102838	0.000363769	03 Poised promoter	Island	C14orf162, 1.5 kb 5' region, NR_024630	-	-
cg18307912	chr17	42856772	0.61427	0.0622781	0.551991	0.000102838	0.000363769	02 Weak promoter	Island	ADAM11, Intron, NM_002390	-	-
cg00318631	chr1	247803165	0.725712	0.176155	0.549557	0.000102838	0.000363769	13 Heterochromatin	Shore	-	-	-
cg25446191	chr3	170077544	0.73354	0.18481	0.54873	0.000102838	0.000363769	09 Transcriptional transition	Shore	SKIL, 5'UTR, NM_001145098	SKIL, 5'UTR, NM_005414	SKIL, 5'UTR, NM_001145097
cg27034294	chr10	29448871	0.79034	0.24625	0.54409	0.000102838	0.000363769	05 Strong enhancer	Outside	-	-	-
cg26749518	chr19	51506164	0.593297	0.0537545	0.539543	0.000102838	0.000363769	06 Weak enhancer	Island	KLK9, 3'UTR, NM_012315	KLK8, 1.5 kb 5' region, NM_144506	KLK8, 1.5 kb 5' region, NM_144507
cg00863099	chr2	87755370	0.712154	0.174954	0.5372	0.000102838	0.000363769	01 Active promoter	Outside	LINC00152, 5'UTR, NR_024205	LINC00152, 5'UTR, NR_024204	LINC00152, 5'UTR, NR_024206
cg12140749	chr14	69264038	0.607949	0.0762088	0.53174	0.000102838	0.000363769	05 Strong enhancer	Shore	ZFP36L1, 1.5 kb 5' region, NM_001244701	ZFP36L1, 10 kb 5' region, NM_004926	ZFP36L1, 10 kb 5' region, NM_001244698
cg02782634	chr17	57916642	0.666015	0.135989	0.530026	0.000205677	0.000605426	01 Active promoter	Outside	VMP1, Intron, NM_030938	MIR21, 10 kb 5' region, NR_029493	-
cg27093918	chr16	69564624	0.716586	0.218805	0.497781	0.000102838	0.000363769	04 Strong enhancer	Outside	-	-	-
cg17183770	chr3	170079337	0.759223	0.265812	0.493411	0.000102838	0.000363769	06 Weak enhancer	Shelf	SKIL, Intron, NM_001145098	SKIL, Intron, NM_005414	SKIL, Intron 1, NM_001145097
cg00920139	chr8	22455472	0.57549	0.0845772	0.490913	0.000102838	0.000363769	04 Strong enhancer	Shore	PDLIM2, 3'UTR, NM_176871	C8orf58, 10 kb 5' region, NM_173686	C8orf58, 10 kb 5' region, NM_001013842
cg14539393	chr14	70038948	0.578069	0.0883577	0.489712	0.000102838	0.000363769	03 Poised promoter	Island	C14orf162, 1.5 kb 5' region, NR_024630	-	-
cg04841983	chr11	110968090	0.76949	0.279814	0.489676	0.000102838	0.000363769	02 Weak promoter	Outside	-	-	-
cg15309751	chrX	3734338	0.66194	0.178536	0.483404	0.000411353	0.0010406	04 Strong enhancer	Island	LOC389906, 1.5 kb 3' region, NR_034031	-	-
cg07993112	chr2	44363532	0.591994	0.109234	0.482759	0.000102838	0.000363769	05 Strong enhancer	Outside	-	-	-
cg04671145	chr6	157041095	0.550294	0.0677047	0.48259	0.000102838	0.000363769	04 Strong enhancer	Island	-	-	-
cg12046602	chr6	157041161	0.570386	0.0931675	0.477219	0.000102838	0.000363769	01 Active promoter	Island	-	-	-
cg06568535	chr3	29323041	0.583703	0.11277	0.470934	0.000102838	0.000363769	01 Active promoter	Outside	RBMS3, 5'UTR, NM_014483	RBMS3, 5'UTR, NM_001177711	RBMS3, 5'UTR, NM_001177712
cg24720717	chr1	90309409	0.627638	0.160379	0.467259	0.000102838	0.000363769	01 Active promoter	Island	LRRC8D, 5'UTR, NM_001134479	LRRC8D, 5'UTR, NM_018103	-
cg12142354	chr12	108733274	0.565063	0.110834	0.454229	0.000102838	0.000363769	12 Polycomb repressed	Outside	CMKLR1, 1.5 kb 5' region, NM_001142344	CMKLR1, 1.5 kb 5' region, NM_001142343	CMKLR1, 1.5 kb 5' region, NM_004072
cg13145293	chr15	89090194	0.829608	0.375933	0.453675	0.000102838	0.000363769	02 Weak promoter	Outside	DET1, 1.5 kb 5' region, NR_026645	DET1, 1.5 kb 5' region, NM_001144074	DET1, 1.5 kb 5' region, NM_017996
cg00664117	chr6	18752613	0.590891	0.141881	0.44901	0.000102838	0.000363769	13 Heterochromatin	Outside	-	-	-
cg18188782	chr20	61659542	0.610725	0.162601	0.448124	0.00308515	0.00581111	12 Polycomb repressed	Shore	LOC63930, 5'UTR, NR_033370	LOC100144597, 10 kb 5' region, NR_033369	LINC00029, 10 kb 3' region, NR_028295
cg13376120	chr2	208675737	0.617755	0.170862	0.446893	0.000102838	0.000363769	04 Strong enhancer	Outside	-	-	-
cg18098079	chr3	109035382	0.538501	0.0938193	0.444681	0.000102838	0.000363769	13 Heterochromatin	Outside	DPPA2, 1.5 kb 5' region, NM_138815	DPPA4, 10 kb 3' region, NM_018189	-
cg05336982	chr16	69564734	0.627494	0.190633	0.436862	0.000102838	0.000363769	04 Strong enhancer	Outside	-	-	-
cg15159605	chr12	113904505	0.495452	0.0618808	0.433571	0.000102838	0.000363769	12 Polycomb repressed	Island	LHX5, Intron, NM_022363	-	-
cg24964215	chr2	161826713	0.739601	0.308139	0.431462	0.000102838	0.000363769	05 Strong enhancer	Outside	-	-	-
cg01570480	chr11	64951915	0.581457	0.153671	0.427786	0.000102838	0.000363769	09 Transcriptional transition	Island	CAPN1, Intron, NM_001198868	CAPN1, Intron, NM_001198869	CAPN1, Intron, NM_005186
cg27064063	chr6	117869286	0.524261	0.100496	0.423765	0.000102838	0.000363769	09 Transcriptional transition	Island	DCBLD1, Intron, NM_173674	-	-
cg11874426	chr11	118781730	0.691909	0.272565	0.419345	0.000102838	0.000363769	04 Strong enhancer	Island	BCL9L, 1.5 kb 5' region, NM_182557	MIR4492, 1.5 kb 3' region, NR_039713	-
cg05740763	chr12	13080421	0.689145	0.269989	0.419156	0.000411353	0.0010406	02 Weak promoter	Outside	-	-	-
cg04571965	chr14	70039261	0.480445	0.0625399	0.417905	0.000102838	0.000363769	03 Poised promoter	Island	C14orf162, 1.5 kb 5' region, NR_024630	-	-
cg14386728	chr7	121941495	0.624486	0.208771	0.415715	0.000102838	0.000363769	12 Polycomb repressed	Shore	FEZF1, 3'UTR, NM_001160264	FEZF1, 3'UTR, NM_001024613	LOC154860, 10 kb 5' region, NR_036484
cg06881898	chr1	95006538	0.575195	0.15948	0.415715	0.000102838	0.000363769	01 Active promoter	Shore	F3, Intron, NM_001178096	F3, Intron, NM_001993	-
cg05884705	chr15	40600098	0.615184	0.19984	0.415344	0.000102838	0.000363769	08 Insulator	Outside	PLCB2, 5'UTR, NM_004573	-	-
cg12002589	chr9	126785096	0.568473	0.153458	0.415015	0.000102838	0.000363769	12 Polycomb repressed	Island	LHX2, Intron, NM_004789	-	-
cg16251626	chr1	43672621	0.529341	0.115825	0.413516	0.000102838	0.000363769	04 Strong enhancer	Outside	WDR65, Intron, NM_001195831	WDR65, Intron, NM_001167965	WDR65, Intron, NM_152498
cg06615719	chr19	1455512	0.471722	0.0589825	0.412739	0.000102838	0.000363769	12 Polycomb repressed	Island	APC2, Intron, NM_005883	-	-
cg19924948	chr2	11970721	0.73532	0.325115	0.410204	0.000102838	0.000363769	04 Strong enhancer	Outside	LPIN1, 10 kb 3' region, NM_145693	MIR4262, 10 kb 3' region, NR_036226	-
cg14397690	chr15	60688947	0.653621	0.243703	0.409918	0.000102838	0.000363769	01 Active promoter	Shore	ANXA2, Intron, NM_001002858	ANXA2, 5'UTR, NM_004039	ANXA2, 5'UTR, NM_001136015
cg09411730	chr11	65190945	0.582507	0.180869	0.401638	0.000102838	0.000363769	01 Active promoter	Island	NEAT1, 5'UTR, NR_028272	FRMD8, 10 kb 3' region, NM_031904	-
cg12399700	chr12	113902261	0.452994	0.0521038	0.40089	0.000102838	0.000363769	03 Poised promoter	Island	LHX5, Intron, NM_022363	-	-
cg13388253	chr19	51505506	0.668882	0.270762	0.39812	0.000102838	0.000363769	04 Strong enhancer	Shore	KLK8, 1.5 kb 5' region, NM_144506	KLK8, 1.5 kb 5' region, NM_144507	KLK8, 1.5 kb 5' region, NM_007196
cg15219228	chr6	35479627	0.443176	0.0451897	0.397987	0.000102838	0.000363769	12 Polycomb repressed	Island	TULP1, Intron, NM_003322	-	-
cg10576245	chr1	233249266	0.749675	0.351866	0.397809	0.000102838	0.000363769	04 Strong enhancer	Outside	PCNXL2, Intron, NM_014801	-	-
cg05060440	chr2	184395411	0.610895	0.214961	0.395933	0.000102838	0.000363769	13 Heterochromatin	Outside	-	-	-
cg17681516	chr2	43295388	0.542943	0.148454	0.394489	0.000102838	0.000363769	13 Heterochromatin	Island	-	-	-
cg13836638	chr22	42679803	0.569488	0.175707	0.393781	0.000205677	0.000605426	12 Polycomb repressed	Island	LOC388906, 10 kb 3' region, NR_036498	-	-
cg19980260	chr3	171858471	0.521172	0.127486	0.393686	0.000102838	0.000363769	04 Strong enhancer	Outside	FNDC3B, Intron, NM_022763	FNDC3B, Intron, NM_001135095	-
cg23330204	chr6	91321676	0.483758	0.0920708	0.391687	0.000102838	0.000363769	03 Poised promoter	Shore	-	-	-
cg11586330	chr12	113900750	0.564902	0.174117	0.390785	0.000102838	0.000363769	03 Poised promoter	Island	LHX5, 3'UTR, NM_022363	-	-
cg16277169	chr12	115112188	0.508224	0.117972	0.390253	0.000102838	0.000363769	10 Transcriptional elongation	Island	TBX3, Exon, NM_016569	TBX3, Exon, NM_005996	-
cg18118262	chr5	140800423	0.683796	0.299439	0.384357	0.000205677	0.000605426	03 Poised promoter	Shore	PCDHGB7, 1.5 kb 3' region, NM_032101	PCDHGB8P, 10 kb 5' region, NR_001297	PCDHGA12, 10 kb 5' region, NM_003735
cg19556613	chr5	116280274	0.713946	0.330771	0.383175	0.000102838	0.000363769	13 Heterochromatin	Outside	-	-	-
cg26315985	chr1	65363869	0.714019	0.33177	0.382249	0.000102838	0.000363769	04 Strong enhancer	Outside	JAK1, 5'UTR, NM_002227	-	-
cg16881676	chr12	49659618	0.453326	0.0711345	0.382191	0.000102838	0.000363769	01 Active promoter	Shore	TUBA1C, Intron 1, NM_032704	-	-
cg08076955	chr17	46608461	0.462375	0.0807026	0.381672	0.000102838	0.000363769	13 Heterochromatin	Shore	HOXB1, 1.5 kb 5' region, NM_002144	-	-
cg07743231	chr19	40940181	0.663474	0.286493	0.376981	0.000102838	0.000363769	02 Weak promoter	Shore	SERTAD1, 10 kb 5' region, NM_013376	SERTAD3, 10 kb 3' region, NM_203344	SERTAD3, 10 kb 3' region, NM_013368
cg02976309	chr6	52441304	0.472857	0.0974406	0.375416	0.000102838	0.000363769	01 Active promoter	Island	TRAM2, Intron, NM_012288	-	-
cg01437161	chr12	8834113	0.719678	0.344833	0.374845	0.000102838	0.000363769	04 Strong enhancer	Outside	-	-	-
cg21401642	chr4	174421113	0.575654	0.201356	0.374298	0.000102838	0.000363769	12 Polycomb repressed	Shore	-	-	-
cg08313638	chr10	12110576	0.542723	0.1694	0.373323	0.000102838	0.000363769	06 Weak enhancer	Shore	DHTKD1, 1.5 kb 5' region, NM_018706	-	-
cg02141084	chr12	8834150	0.536945	0.164109	0.372835	0.000102838	0.000363769	04 Strong enhancer	Outside	-	-	-
cg08348121	chr3	170077110	0.563856	0.191417	0.372438	0.000102838	0.000363769	09 Transcriptional transition	Shore	SKIL, 5'UTR, NM_001145098	SKIL, 5'UTR, NM_005414	SKIL, 1.5 kb 5' region, NM_001145097
cg27602263	chr18	56936433	0.44674	0.0743373	0.372403	0.000102838	0.000363769	03 Poised promoter	Island	RAX, Exon, NM_013435	-	-
cg08814800	chr4	174421376	0.433605	0.0619666	0.371639	0.000102838	0.000363769	12 Polycomb repressed	Island	-	-	-
cg02307239	chr4	174421557	0.44365	0.0769008	0.366749	0.000102838	0.000363769	12 Polycomb repressed	Island	-	-	-
cg23950788	chr7	31728474	0.726354	0.360091	0.366263	0.000102838	0.000363769	12 Polycomb repressed	Outside	PPP1R17, 5'UTR, NM_001145123	PPP1R17, 5'UTR, NM_006658	-
cg00003298	chr12	113901209	0.418808	0.0530212	0.365787	0.000102838	0.000363769	03 Poised promoter	Island	LHX5, Exon, NM_022363	-	-
cg19641325	chr12	116864615	0.676274	0.310803	0.365471	0.000205677	0.000605426	05 Strong enhancer	Outside	MIR4472-2, 1.5 kb 3' region, NR_039683	-	-
cg15739309	chr8	1711234	0.533549	0.168912	0.364637	0.000102838	0.000363769	01 Active promoter	Island	CLN8, 1.5 kb 5' region, NM_018941	-	-
cg07387634	chr1	95006321	0.578073	0.213858	0.364214	0.000102838	0.000363769	01 Active promoter	Shore	F3, Intron, NM_001178096	F3, Intron, NM_001993	-
cg01364769	chr10	22607607	0.46982	0.105697	0.364123	0.000102838	0.000363769	11 Weak transcribed	Shore	COMMD3, Exon, NM_012071	COMMD3-BMI1, Intron, NM_001204062	BMI1, 10 kb 5' region, NM_005180
cg15877124	chr3	197885112	0.703223	0.342172	0.361051	0.0135747	0.0212053	01 Active promoter	Shore	FAM157A, Intron, NM_001145248	-	-
cg18477204	chr14	70038883	0.430188	0.0693563	0.360832	0.000102838	0.000363769	03 Poised promoter	Island	C14orf162, 1.5 kb 5' region, NR_024630	-	-
cg08307469	chr5	37835888	0.433443	0.0766658	0.356777	0.000102838	0.000363769	11 Weak transcribed	Shore	GDNF, 5'UTR, NM_001190468	GDNF, 5'UTR, NM_001190469	GDNF, 5'UTR, NM_000514
cg04004787	chr7	27286233	0.467864	0.112725	0.355139	0.000102838	0.000363769	12 Polycomb repressed	Island	EVX1, 1.5 kb 3' region, NM_001989	-	-
cg04605287	chr1	54953485	0.422675	0.067599	0.355076	0.000102838	0.000363769	02 Weak promoter	Shore	-	-	-
cg01298731	chr4	154711456	0.423419	0.0684901	0.354929	0.000102838	0.000363769	12 Polycomb repressed	Shore	SFRP2, 1.5 kb 5' region, NM_003013	-	-
cg18161956	chr12	115112625	0.436039	0.0817022	0.354337	0.000102838	0.000363769	10 Transcriptional elongation	Island	TBX3, Exon, NM_016569	TBX3, Exon, NM_005996	-
cg04104463	chr8	65291340	0.436496	0.0836084	0.352888	0.000102838	0.000363769	12 Polycomb repressed	Shore	LOC100130155, 5'UTR, NR_034102	LOC100130155, 5'UTR, NR_034103	MIR124-2, 1.5 kb 5' region, NR_029669
cg03484180	chr3	49967516	0.486558	0.133947	0.35261	0.000102838	0.000363769	04 Strong enhancer	Shore	MON1A, 1.5 kb 5' region, NM_032355	MON1A, 1.5 kb 5' region, NM_001142501	RBM6, 10 kb 5' region, NM_005777
cg21961527	chr12	113905474	0.390485	0.0417188	0.348766	0.000102838	0.000363769	03 Poised promoter	Island	LHX5, Intron, NM_022363	-	-
cg11213520	chr12	113901528	0.393243	0.0456342	0.347608	0.000102838	0.000363769	03 Poised promoter	Island	LHX5, Intron, NM_022363	-	-
cg11246938	chr12	115112432	0.378166	0.0329643	0.345202	0.000102838	0.000363769	10 Transcriptional elongation	Island	TBX3, Exon, NM_016569	TBX3, Exon, NM_005996	-
cg03130910	chr1	234908225	0.737129	0.393626	0.343503	0.000102838	0.000363769	05 Strong enhancer	Outside	-	-	-
cg07586956	chr2	70336042	0.619841	0.277727	0.342114	0.000102838	0.000363769	06 Weak enhancer	Outside	-	-	-
cg16907514	chr14	56046097	0.489401	0.150083	0.339318	0.000102838	0.000363769	01 Active promoter	Shore	KTN1-AS1, 3'UTR, NR_027123	KTN1, 1.5 kb 5' region, NM_001079522	KTN1, 1.5 kb 5' region, NM_182926
cg26661922	chr16	69951819	0.664745	0.326716	0.338029	0.000102838	0.000363769	05 Strong enhancer	Outside	WWP2, Intron, NM_007014	WWP2, 10 kb 5' region, NM_199424	WWP2, 10 kb 3' region, NM_199423
cg07580591	chr15	68851465	0.394096	0.0566138	0.337482	0.000102838	0.000363769	02 Weak promoter	Shore	-	-	-
cg10089865	chr10	8100285	0.452103	0.114843	0.337261	0.000102838	0.000363769	04 Strong enhancer	Shore	GATA3, Exon, NM_002051	GATA3, Exon, NM_001002295	FLJ45983, 10 kb 5' region, NR_024256
cg16775095	chr15	66947065	0.496893	0.161091	0.335802	0.00123406	0.00259625	12 Polycomb repressed	Shore	-	-	-
cg05756918	chr7	27253706	0.412216	0.0771284	0.335087	0.000102838	0.000363769	12 Polycomb repressed	Island	HOTTIP, 10 kb 3' region, NR_037843	-	-
cg19747195	chr12	8834134	0.516809	0.182447	0.334362	0.000102838	0.000363769	04 Strong enhancer	Outside	-	-	-
cg15841167	chr6	29633621	0.706851	0.374769	0.332082	0.000102838	0.000363769	11 Weak transcribed	Outside	MOG, Intron, NM_206811	MOG, Intron, NM_001008229	MOG, Intron, NM_206812
cg26935536	chr5	77145355	0.408624	0.0775079	0.331116	0.000102838	0.000363769	12 Polycomb repressed	Shore	-	-	-
cg19172575	chr8	11567720	0.389091	0.0582237	0.330868	0.000102838	0.000363769	12 Polycomb repressed	Shore	GATA4, Intron, NM_002052	-	-
cg06578342	chr16	4349214	0.552691	0.222593	0.330097	0.000411353	0.0010406	04 Strong enhancer	Outside	-	-	-
cg02072495	chr15	60689284	0.596459	0.267108	0.329351	0.000205677	0.000605426	01 Active promoter	Shore	ANXA2, Intron, NM_001002858	ANXA2, 5'UTR, NM_004039	ANXA2, 5'UTR, NM_001136015
cg16810626	chr8	11594002	0.622068	0.293989	0.328079	0.000411353	0.0010406	03 Poised promoter	Outside	GATA4, Intron, NM_002052	-	-
cg04840702	chr4	174422625	0.439958	0.112898	0.32706	0.000102838	0.000363769	12 Polycomb repressed	Shore	-	-	-
cg02226645	chr8	65291286	0.39293	0.065902	0.327028	0.000102838	0.000363769	12 Polycomb repressed	Shore	LOC100130155, 5'UTR, NR_034102	LOC100130155, 5'UTR, NR_034103	MIR124-2, 1.5 kb 5' region, NR_029669
cg22334632	chr19	47552710	0.61608	0.289548	0.326532	0.000102838	0.000363769	06 Weak enhancer	Shore	TMEM160, 1.5 kb 5' region, NM_017854	NPAS1, 10 kb 3' region, NM_002517	-
cg11178337	chr17	43065744	0.381204	0.0557225	0.325481	0.000102838	0.000363769	12 Polycomb repressed	Outside	-	-	-
cg02085507	chr19	6739191	0.367538	0.0420709	0.325467	0.000102838	0.000363769	04 Strong enhancer	Shore	TRIP10, 1.5 kb 5' region, NM_004240	GPR108, 10 kb 5' region, NM_001080452	-
cg17696006	chr2	26521371	0.430427	0.105794	0.324633	0.000102838	0.000363769	04 Strong enhancer	Outside	HADHB, 10 kb 3' region, NM_000183	GPR113, 10 kb 3' region, NM_153835	GPR113, 10 kb 3' region, NM_001145169
cg06809252	chr1	110612043	0.512434	0.188567	0.323867	0.000411353	0.0010406	12 Polycomb repressed	Island	ALX3, Intron, NM_006492	-	-
cg22660933	chr17	46608354	0.4274	0.103658	0.323742	0.000102838	0.000363769	13 Heterochromatin	Island	HOXB1, 1.5 kb 5' region, NM_002144	-	-
cg03855291	chr11	639422	0.593132	0.269846	0.323286	0.000102838	0.000363769	12 Polycomb repressed	Island	DEAF1, 10 kb 3' region, NM_021008	DRD4, Intron 1, NM_000797	-
cg25814383	chr19	19336239	0.378113	0.0572319	0.320881	0.000102838	0.000363769	03 Poised promoter	Shore	NCAN, Intron, NM_004386	-	-
cg17017189	chr6	40722396	0.46332	0.142502	0.320818	0.000102838	0.000363769	12 Polycomb repressed	Outside	-	-	-
cg02940714	chr6	41438062	0.383903	0.0648231	0.31908	0.000102838	0.000363769	03 Poised promoter	Island	-	-	-
cg01517740	chr8	65291989	0.447312	0.128801	0.318512	0.000102838	0.000363769	12 Polycomb repressed	Shore	LOC100130155, 1.5 kb 3' region, NR_034102	LOC100130155, 1.5 kb 3' region, NR_034103	MIR124-2, 1.5 kb 3' region, NR_029669
cg06530983	chr16	9141883	0.682584	0.36457	0.318014	0.000102838	0.000363769	05 Strong enhancer	Outside	-	-	-
cg04555665	chr20	30540303	0.686129	0.368981	0.317148	0.000102838	0.000363769	08 Insulator	Shore	PDRG1, 1.5 kb 5' region, NM_030815	TTLL9, 10 kb 3' region, NM_001008409	-
cg10136008	chr2	138721565	0.539295	0.2225	0.316794	0.000102838	0.000363769	04 Strong enhancer	Outside	HNMT, 1.5 kb 5' region, NM_006895	HNMT, 1.5 kb 5' region, NM_001024075	HNMT, 1.5 kb 5' region, NM_001024074
cg16247183	chr1	225865109	0.480647	0.164094	0.316553	0.000102838	0.000363769	13 Heterochromatin	Island	-	-	-
cg16406078	chr20	825633	0.472884	0.156395	0.316489	0.000102838	0.000363769	02 Weak promoter	Island	FAM110A, Exon 1, NM_031424	FAM110A, Exon, NM_001042353	FAM110A, Exon, NM_207121
cg04815577	chr5	51897	0.563897	0.248309	0.315588	0.0096668	0.0157246	12 Polycomb repressed	Island	-	-	-
cg13372456	chr5	153569245	0.454586	0.139202	0.315385	0.000102838	0.000363769	03 Poised promoter	Shore	GALNT10, 1.5 kb 5' region, NM_198321	-	-
cg01451808	chr8	49676561	0.688085	0.373884	0.314201	0.000411353	0.0010406	04 Strong enhancer	Outside	-	-	-
cg09750210	chr6	52985054	0.660428	0.348005	0.312423	0.000205677	0.000605426	07 Weak enhancer	Outside	GCM1, 10 kb 3' region, NM_003643	-	-
cg19969606	chr12	113901664	0.416449	0.104795	0.311654	0.000102838	0.000363769	03 Poised promoter	Island	LHX5, Intron, NM_022363	-	-
cg09323727	chr2	176936435	0.381133	0.074901	0.306232	0.000102838	0.000363769	12 Polycomb repressed	Island	EVX2, 10 kb 3' region, NM_001080458	-	-
cg04566512	chr22	46457587	0.435398	0.129737	0.305661	0.000102838	0.000363769	11 Weak transcribed	Island	C22orf26, 10 kb 5' region, NM_018280	LOC150381, 10 kb 3' region, NR_027034	-
cg08128768	chr9	124462181	0.453692	0.148796	0.304895	0.000102838	0.000363769	01 Active promoter	Island	DAB2IP, Intron, NM_032552	-	-
cg03935183	chr10	8100562	0.45387	0.150277	0.303593	0.000102838	0.000363769	01 Active promoter	Island	GATA3, Exon, NM_002051	GATA3, Exon, NM_001002295	FLJ45983, 10 kb 5' region, NR_024256
cg13549497	chr6	1621092	0.463793	0.162063	0.30173	0.000102838	0.000363769	11 Weak transcribed	Island	FOXC1, 10 kb 3' region, NM_001453	GMDS, 10 kb 3' region, NM_001253846	GMDS, 10 kb 3' region, NM_001500
cg00399591	chr16	18802158	0.613096	0.311806	0.301291	0.00195393	0.00389479	06 Weak enhancer	Shore	RPS15A, 1.5 kb 5' region, NM_001030009	RPS15A, 1.5 kb 5' region, NM_001019	ARL6IP1, 1.5 kb 3' region, NM_015161
cg14094027	chr12	120669079	0.574971	0.274136	0.300835	0.000102838	0.000363769	04 Strong enhancer	Outside	PXN, Intron, NM_001243756	PXN, Intron, NM_002859	PXN, Intron, NM_001080855
cg03071876	chr17	45929433	0.353378	0.0528049	0.300573	0.000102838	0.000363769	03 Poised promoter	Shore	SP6, 5'UTR, NM_199262	-	-
cg26401541	chr6	91078973	0.527785	0.22756	0.300225	0.000102838	0.000363769	05 Strong enhancer	Outside	-	-	-
cg11222127	chr12	113905209	0.371328	0.0712654	0.300062	0.000102838	0.000363769	03 Poised promoter	Island	LHX5, Exon, NM_022363	-	-
cg01571001	chr3	128215432	0.415051	0.11516	0.299891	0.000411353	0.0010406	12 Polycomb repressed	Island	GATA2, 10 kb 5' region, NM_032638	GATA2, 10 kb 5' region, NM_001145661	GATA2, 10 kb 5' region, NM_001145662
cg07325562	chr11	65150082	0.523764	0.224035	0.299728	0.000102838	0.000363769	04 Strong enhancer	Shelf	SLC25A45, 5'UTR, NM_001077241	SLC25A45, 5'UTR, NM_182556	FRMD8, 10 kb 5' region, NM_031904
cg02246055	chr16	72821352	0.39219	0.092808	0.299382	0.000102838	0.000363769	06 Weak enhancer	Island	ZFHX3, Exon, NM_001164766	ZFHX3, Exon, NM_006885	-
cg00802728	chr12	113906078	0.353707	0.058411	0.295296	0.000102838	0.000363769	03 Poised promoter	Island	LHX5, Exon, NM_022363	-	-
cg04892836	chr12	115174284	0.377968	0.0826933	0.295274	0.000102838	0.000363769	12 Polycomb repressed	Island	-	-	-
cg27659049	chr12	115173712	0.391906	0.0989595	0.292946	0.000205677	0.000605426	12 Polycomb repressed	Island	-	-	-
cg08125755	chr4	174422907	0.419724	0.126824	0.2929	0.000102838	0.000363769	12 Polycomb repressed	Shore	-	-	-
cg14606321	chr9	131397850	0.533712	0.241755	0.291957	0.000102838	0.000363769	04 Strong enhancer	Outside	WDR34, Intron, NM_052844	SPTAN1, 10 kb 3' region, NM_001130438	SPTAN1, 10 kb 3' region, NM_001195532
cg04109661	chrX	133680248	0.490445	0.200417	0.290028	0.00308515	0.00581111	11 Weak transcribed	Island	MGC16121, 3'UTR, NR_024607	MIR503, 1.5 kb 3' region, NR_030228	MIR424, 1.5 kb 3' region, NR_029946
cg23938483	chr14	74185510	0.593178	0.303389	0.289789	0.000411353	0.0010406	10 Transcriptional elongation	Island	C14orf43, 3'UTR, NM_001043318	C14orf43, 3'UTR, NM_194278	PNMA1, 10 kb 5' region, NM_006029
cg24878115	chr19	18545061	0.420306	0.130583	0.289723	0.000102838	0.000363769	11 Weak transcribed	Island	SSBP4, 3'UTR, NM_032627	SSBP4, 3'UTR, NM_001009998	ISYNA1, 1.5 kb 3' region, NM_001170938
cg06554036	chr8	61834533	0.32174	0.0325877	0.289152	0.000102838	0.000363769	12 Polycomb repressed	Shore	-	-	-
cg00956964	chr18	12420861	0.370508	0.081637	0.288871	0.000102838	0.000363769	11 Weak transcribed	Island	SLMO1, Intron, NM_006553	SLMO1, Intron, NM_001142405	-
cg15256492	chr12	115125474	0.3782	0.0916794	0.286521	0.000102838	0.000363769	13 Heterochromatin	Shore	TBX3, 10 kb 5' region, NM_016569	TBX3, 10 kb 5' region, NM_005996	-
cg23082281	chr1	213032676	0.556146	0.270684	0.285462	0.00123406	0.00259625	02 Weak promoter	Shore	FLVCR1-AS1, 1.5 kb 5' region, NR_027286	FLVCR1-AS1, 1.5 kb 5' region, NR_027285	FLVCR1, Intron 1, NM_014053
cg01757168	chr3	128215564	0.491394	0.207192	0.284202	0.000102838	0.000363769	12 Polycomb repressed	Island	GATA2, 10 kb 5' region, NM_032638	GATA2, 10 kb 5' region, NM_001145661	GATA2, 10 kb 5' region, NM_001145662
cg19592898	chr6	1620888	0.422292	0.139035	0.283256	0.000102838	0.000363769	11 Weak transcribed	Island	FOXC1, 10 kb 3' region, NM_001453	GMDS, 10 kb 3' region, NM_001253846	GMDS, 10 kb 3' region, NM_001500
cg24938286	chr6	29631294	0.589113	0.307402	0.281711	0.000102838	0.000363769	07 Weak enhancer	Outside	MOG, Intron, NM_206811	MOG, Intron, NM_001008229	MOG, Intron, NM_206812
cg15976883	chr4	54960971	0.353492	0.0718453	0.281647	0.000102838	0.000363769	12 Polycomb repressed	Shelf	GSX2, 10 kb 5' region, NM_133267	-	-
cg05377839	chr3	61833670	0.525671	0.245009	0.280662	0.000205677	0.000605426	07 Weak enhancer	Outside	PTPRG, Intron, NM_002841	-	-
cg10163955	chr10	8101401	0.407467	0.127883	0.279584	0.000102838	0.000363769	04 Strong enhancer	Shore	GATA3, Intron, NM_002051	GATA3, Intron, NM_001002295	FLJ45983, 10 kb 5' region, NR_024256
cg03684807	chr22	46457383	0.539956	0.260682	0.279274	0.00123406	0.00259625	11 Weak transcribed	Island	C22orf26, 10 kb 5' region, NM_018280	LOC150381, 10 kb 3' region, NR_027034	-
cg15975750	chr12	101112276	0.77019	0.492571	0.277619	0.000411353	0.0010406	04 Strong enhancer	Shore	-	-	-
cg04658543	chr12	113904847	0.364925	0.0882765	0.276648	0.000205677	0.000605426	03 Poised promoter	Island	LHX5, Intron, NM_022363	-	-
cg06893362	chr20	47897123	0.681639	0.405026	0.276613	0.000719868	0.00166744	04 Strong enhancer	Shore	ZNFX1-AS1, 5'UTR, NR_003604	ZNFX1-AS1, 5'UTR, NR_003606	ZNFX1-AS1, 5'UTR, NR_003605
cg20365580	chr8	22414114	0.698106	0.422937	0.275169	0.000102838	0.000363769	12 Polycomb repressed	Outside	SORBS3, Intron, NM_005775	SORBS3, 10 kb 5' region, NM_001018003	-
cg11079129	chr5	172669915	0.436392	0.161932	0.27446	0.000102838	0.000363769	12 Polycomb repressed	Shore	NKX2-5, 10 kb 5' region, NM_004387	NKX2-5, 10 kb 5' region, NM_001166175	NKX2-5, 10 kb 5' region, NM_001166176
cg23497020	chr12	50616561	0.665044	0.39071	0.274335	0.000411353	0.0010406	04 Strong enhancer	Outside	LIMA1, Intron, NM_016357	LIMA1, Intron, NM_001113546	LIMA1, 1.5 kb 5' region, NM_001113547
cg14706297	chr2	43328265	0.322887	0.0486174	0.274269	0.000102838	0.000363769	11 Weak transcribed	Island	-	-	-
cg23833896	chr8	1711045	0.46387	0.190424	0.273446	0.000205677	0.000605426	04 Strong enhancer	Shore	CLN8, 1.5 kb 5' region, NM_018941	-	-
cg14310179	chr7	124821736	0.636219	0.362993	0.273225	0.000205677	0.000605426	13 Heterochromatin	Outside	-	-	-
cg00709966	chr7	27253142	0.376243	0.105691	0.270552	0.000102838	0.000363769	12 Polycomb repressed	Island	HOTTIP, 10 kb 3' region, NR_037843	-	-
cg17489908	chr10	8101565	0.368434	0.0986851	0.269749	0.000102838	0.000363769	04 Strong enhancer	Shore	GATA3, Intron, NM_002051	GATA3, Intron, NM_001002295	FLJ45983, 10 kb 5' region, NR_024256
cg12593746	chr1	98789534	0.681528	0.412069	0.269458	0.000102838	0.000363769	04 Strong enhancer	Outside	-	-	-
cg12584100	chr6	3023893	0.774865	0.506204	0.268661	0.00462773	0.00812284	04 Strong enhancer	Outside	NQO2, 10 kb 3' region, NM_000904	-	-
cg08219773	chr3	19975737	0.595433	0.326817	0.268616	0.000102838	0.000363769	06 Weak enhancer	Outside	EFHB, 1.5 kb 5' region, NM_144715	-	-
cg04196143	chr2	162096031	0.320096	0.051483	0.268613	0.000102838	0.000363769	11 Weak transcribed	Island	TANK, 10 kb 3' region, NM_004180	TANK, 10 kb 3' region, NM_001199135	-
cg11332163	chr4	54975592	0.340966	0.0732817	0.267684	0.000102838	0.000363769	03 Poised promoter	Island	GSX2, 10 kb 3' region, NM_133267	-	-
cg13065507	chr6	3023675	0.780774	0.513973	0.2668	0.00123406	0.00259625	04 Strong enhancer	Outside	NQO2, 10 kb 3' region, NM_000904	-	-
cg05857996	chr20	2675417	0.348959	0.0821889	0.26677	0.000102838	0.000363769	12 Polycomb repressed	Shore	EBF4, Intron, NM_001110514	-	-
cg17397364	chr2	63273435	0.420137	0.153449	0.266688	0.000102838	0.000363769	06 Weak enhancer	Shore	EHBP1, 3'UTR, NM_001142615	EHBP1, 3'UTR, NM_015252	EHBP1, 3'UTR, NM_001142616
cg19033780	chr11	73498583	0.526728	0.26015	0.266578	0.000205677	0.000605426	01 Active promoter	Shore	MRPL48, 1.5 kb 5' region, NM_016055	-	-
cg23493020	chr14	65112168	0.562265	0.297512	0.264753	0.000411353	0.0010406	13 Heterochromatin	Outside	-	-	-
cg05728019	chr6	3024022	0.782069	0.517432	0.264637	0.00123406	0.00259625	04 Strong enhancer	Outside	NQO2, 10 kb 3' region, NM_000904	-	-
cg16884222	chr11	65191530	0.588077	0.324908	0.26317	0.000102838	0.000363769	01 Active promoter	Shore	NEAT1, 5'UTR, NR_028272	-	-
cg22716738	chr7	27784931	0.558082	0.296123	0.261959	0.000102838	0.000363769	06 Weak enhancer	Outside	TAX1BP1, 5'UTR, NM_001206901	TAX1BP1, 5'UTR, NM_006024	TAX1BP1, 5'UTR, NM_001206902
cg06388730	chr7	35297698	0.32019	0.0585109	0.261679	0.000102838	0.000363769	12 Polycomb repressed	Island	TBX20, 10 kb 5' region, NM_001077653	TBX20, 10 kb 5' region, NM_001166220	-
cg05258757	chr3	125690985	0.414921	0.153661	0.26126	0.000205677	0.000605426	03 Poised promoter	Shelf	ROPN1B, Exon, NM_001012337	-	-
cg06538549	chr10	33244886	0.653621	0.392962	0.260659	0.000102838	0.000363769	01 Active promoter	Shore	ITGB1, 5'UTR, NM_133376	ITGB1, 5'UTR, NM_002211	-
cg11985480	chr2	74729099	0.442673	0.182527	0.260145	0.00123406	0.00259625	12 Polycomb repressed	Shore	LBX2, Intron, NM_001009812	LOC151534, 1.5 kb 5' region, NR_024606	TTC31, 10 kb 3' region, NM_022492
cg00868875	chr18	24127236	0.440064	0.180192	0.259872	0.000102838	0.000363769	01 Active promoter	Island	KCTD1, Exon 1, NM_001142730	KCTD1, 5'UTR, NM_001136205	KCTD1, 5'UTR, NM_198991
cg09670128	chr12	52627046	0.301335	0.042082	0.259252	0.000102838	0.000363769	02 Weak promoter	Island	KRT7, 5'UTR, NM_005556	LOC283404, 10 kb 3' region, NR_027358	-
cg18019132	chr11	65191706	0.665194	0.409869	0.255325	0.000102838	0.000363769	01 Active promoter	Shore	NEAT1, 5'UTR, NR_028272	-	-
cg16787431	chr17	46629349	0.43547	0.180192	0.255278	0.000102838	0.000363769	12 Polycomb repressed	Shore	HOXB3, Intron, NM_002146	HOXB2, 10 kb 5' region, NM_002145	-
cg16498391	chr18	12421071	0.439849	0.184914	0.254935	0.000102838	0.000363769	11 Weak transcribed	Shore	SLMO1, Intron, NM_006553	SLMO1, Intron, NM_001142405	-
cg26465389	chr10	135060474	0.688925	0.434283	0.254642	0.00308515	0.00581111	12 Polycomb repressed	Outside	MIR202, 1.5 kb 3' region, NR_030170	VENTX, 10 kb 3' region, NM_014468	-
cg26284735	chr3	5065164	0.677444	0.423079	0.254365	0.000411353	0.0010406	04 Strong enhancer	Shelf	-	-	-
cg05690644	chr8	97158014	0.283228	0.0296646	0.253564	0.000102838	0.000363769	12 Polycomb repressed	Island	GDF6, Intron, NM_001001557	-	-
cg26467949	chr2	73441161	0.705237	0.454021	0.251215	0.0135747	0.0212053	01 Active promoter	Shore	SMYD5, 1.5 kb 5' region, NM_006062	NOTO, 10 kb 3' region, NM_001134462	-
cg16712481	chr16	60556954	0.781476	0.530782	0.250694	0.000205677	0.000605426	13 Heterochromatin	Outside	-	-	-
cg16379462	chr14	55119081	0.386658	0.136699	0.249959	0.000102838	0.000363769	04 Strong enhancer	Outside	SAMD4A, Intron 1, NM_015589	SAMD4A, Intron 1, NM_001161576	-
cg13793166	chr9	123639953	0.40939	0.15972	0.249671	0.000102838	0.000363769	04 Strong enhancer	Shore	PHF19, 1.5 kb 5' region, NM_015651	PHF19, 1.5 kb 5' region, NM_001009936	-
cg03199745	chr12	54454444	0.332299	0.0828637	0.249435	0.000102838	0.000363769	07 Weak enhancer	Island	FLJ12825, 5'UTR, NR_026655	HOXC4, 10 kb 3' region, NM_014620	HOXC4, 10 kb 3' region, NM_153633
cg04055835	chr1	201437100	0.634535	0.385337	0.249198	0.000102838	0.000363769	01 Active promoter	Shore	PHLDA3, 3'UTR, NM_012396	-	-
cg09660878	chr5	77142694	0.359351	0.112178	0.247173	0.000102838	0.000363769	12 Polycomb repressed	Shore	-	-	-
cg14354168	chr6	1619133	0.437388	0.190277	0.247111	0.000411353	0.0010406	11 Weak transcribed	Island	FOXC1, 10 kb 3' region, NM_001453	GMDS, 10 kb 3' region, NM_001253846	GMDS, 10 kb 3' region, NM_001500
cg13471599	chr12	120835777	0.512418	0.265515	0.246903	0.00195393	0.00389479	12 Polycomb repressed	Island	-	-	-
cg04510282	chr5	77253377	0.335308	0.0884754	0.246832	0.000102838	0.000363769	12 Polycomb repressed	Shore	-	-	-
cg14584215	chr5	153991032	0.396046	0.150445	0.245601	0.000102838	0.000363769	03 Poised promoter	Shore	-	-	-
cg14925616	chr19	13125725	0.337848	0.0922856	0.245562	0.000411353	0.0010406	04 Strong enhancer	Shore	NFIX, Intron 1, NM_002501	-	-
cg18456933	chr4	15692170	0.543276	0.29995	0.243325	0.000102838	0.000363769	04 Strong enhancer	Outside	FAM200B, 1.5 kb 3' region, NM_001145191	-	-
cg09413529	chr12	115112224	0.364476	0.121196	0.24328	0.000102838	0.000363769	10 Transcriptional elongation	Island	TBX3, Exon, NM_016569	TBX3, Exon, NM_005996	-
cg23687603	chr12	113957748	0.361397	0.121615	0.239782	0.000102838	0.000363769	12 Polycomb repressed	Outside	-	-	-
cg24948406	chr17	46608267	0.360179	0.120529	0.239651	0.000102838	0.000363769	13 Heterochromatin	Island	HOXB1, 5'UTR, NM_002144	-	-
cg25720793	chr1	160983766	0.712779	0.473756	0.239023	0.000102838	0.000363769	04 Strong enhancer	Outside	F11R, Intron, NM_016946	-	-
cg04050824	chr8	11538244	0.301482	0.0628212	0.238661	0.000102838	0.000363769	12 Polycomb repressed	Island	-	-	-
cg06368300	chr17	43065839	0.483	0.24444	0.238561	0.000102838	0.000363769	12 Polycomb repressed	Outside	-	-	-
cg08639762	chr1	201437297	0.686276	0.448132	0.238144	0.000102838	0.000363769	01 Active promoter	Shore	PHLDA3, 3'UTR, NM_012396	-	-
cg17007339	chr11	85430628	0.526214	0.288773	0.237441	0.00462773	0.00812284	07 Weak enhancer	Outside	SYTL2, Intron, NM_032943	SYTL2, Intron, NM_206927	SYTL2, Intron, NM_206928
cg04113094	chr14	54686624	0.500646	0.263639	0.237007	0.000205677	0.000605426	12 Polycomb repressed	Outside	-	-	-
cg08176353	chr6	90120164	0.332513	0.09598	0.236533	0.000102838	0.000363769	12 Polycomb repressed	Shore	RRAGD, Intron, NM_021244	-	-
cg15318570	chr10	22726873	0.38084	0.144321	0.236519	0.000205677	0.000605426	01 Active promoter	Shore	LOC100499489, 1.5 kb 5' region, NR_036533	-	-
cg13187349	chr17	46627383	0.476958	0.240997	0.235961	0.000719868	0.00166744	11 Weak transcribed	Shore	HOXB3, 3'UTR, NM_002146	HOXB2, 10 kb 5' region, NM_002145	-
cg00091064	chr6	41376603	0.368898	0.133708	0.235189	0.000102838	0.000363769	13 Heterochromatin	Island	-	-	-
cg18530956	chr13	100544746	0.33001	0.0954189	0.234591	0.000102838	0.000363769	13 Heterochromatin	Shelf	CLYBL, 3'UTR, NM_206808	-	-
cg26725201	chr6	3023597	0.845944	0.61141	0.234534	0.0185109	0.0280554	06 Weak enhancer	Outside	NQO2, 10 kb 3' region, NM_000904	-	-
cg26894259	chr1	27817245	0.544103	0.30966	0.234443	0.000102838	0.000363769	04 Strong enhancer	Shore	WASF2, 1.5 kb 5' region, NM_006990	WASF2, 1.5 kb 5' region, NM_001201404	-
cg22698489	chr1	159893695	0.614868	0.382044	0.232824	0.000205677	0.000605426	04 Strong enhancer	Shore	TAGLN2, 5'UTR, NM_003564	IGSF9, 10 kb 3' region, NM_001135050	IGSF9, 10 kb 3' region, NM_020789
cg15038286	chr3	128200722	0.387208	0.154591	0.232617	0.000411353	0.0010406	12 Polycomb repressed	Outside	GATA2, Exon, NM_032638	GATA2, Exon, NM_001145661	GATA2, Exon, NM_001145662
cg10254035	chr6	21741634	0.303601	0.0711004	0.2325	0.000102838	0.000363769	13 Heterochromatin	Outside	LINC00340, 5'UTR, NR_015410	-	-
cg26435178	chr10	73848457	0.418064	0.186222	0.231842	0.000411353	0.0010406	12 Polycomb repressed	Shore	SPOCK2, 5'UTR, NM_014767	SPOCK2, 5'UTR, NM_001244950	SPOCK2, 5'UTR, NM_001134434
cg05056497	chr21	35899447	0.713198	0.481429	0.231769	0.000102838	0.000363769	01 Active promoter	Outside	RCAN1, Intron, NM_004414	RCAN1, 5'UTR, NM_203417	RCAN1, 1.5 kb 5' region, NM_203418
cg26567423	chr12	54500618	0.368645	0.138143	0.230502	0.000102838	0.000363769	12 Polycomb repressed	Island	FLJ12825, 5'UTR, NR_026655	LOC100240734, 10 kb 3' region, NR_026657	-
cg10631373	chr1	89457641	0.52792	0.298312	0.229608	0.0096668	0.0157246	01 Active promoter	Shore	CCBL2, 5'UTR, NM_001008662	CCBL2, 5'UTR, NM_001008661	RBMXL1, 5'UTR, NM_001162536
cg08974244	chr17	45929713	0.325831	0.0965194	0.229311	0.000102838	0.000363769	03 Poised promoter	Shore	SP6, 5'UTR, NM_199262	-	-
cg27577928	chr4	54975387	0.297624	0.0683269	0.229297	0.000102838	0.000363769	03 Poised promoter	Island	GSX2, 10 kb 3' region, NM_133267	-	-
cg19526455	chr17	37787861	0.637014	0.408227	0.228787	0.000102838	0.000363769	06 Weak enhancer	Shelf	PPP1R1B, Intron, NM_032192	PPP1R1B, Intron, NM_001242464	PPP1R1B, Intron, NM_181505
cg02448597	chr6	32160604	0.679679	0.451318	0.228361	0.000102838	0.000363769	04 Strong enhancer	Shelf	GPSM3, 5'UTR, NM_022107	AGER, 10 kb 5' region, NM_001206934	AGER, 10 kb 5' region, NM_001206929
cg06132727	chr4	174422190	0.294259	0.0662553	0.228004	0.000102838	0.000363769	12 Polycomb repressed	Island	-	-	-
cg18940830	chr10	22726857	0.331123	0.103755	0.227368	0.000102838	0.000363769	01 Active promoter	Shore	LOC100499489, Exon 1, NR_036533	-	-
cg24150623	chr11	121971091	0.285249	0.0589143	0.226335	0.000411353	0.0010406	04 Strong enhancer	Outside	MIR100HG, 3'UTR, NR_024430	MIR125B1, 1.5 kb 5' region, NR_029671	-
cg13989295	chr17	57187727	0.63891	0.412909	0.226001	0.886775	0.908096	11 Weak transcribed	Shelf	SKA2, 3'UTR, NM_001100595	SKA2, 3'UTR, NM_182620	TRIM37, 10 kb 5' region, NM_001005207
cg23325384	chr2	223724753	0.624272	0.400614	0.223658	0.000102838	0.000363769	05 Strong enhancer	Shore	ACSL3, 1.5 kb 5' region, NM_004457	ACSL3, 1.5 kb 5' region, NM_203372	-
cg21069005	chr8	11537429	0.334153	0.1105	0.223653	0.000102838	0.000363769	12 Polycomb repressed	Island	-	-	-
cg09607276	chr11	637490	0.280041	0.0577109	0.22233	0.000102838	0.000363769	12 Polycomb repressed	Island	DRD4, Exon 1, NM_000797	DEAF1, 10 kb 3' region, NM_021008	-
cg23817096	chr6	1620686	0.278252	0.0562573	0.221995	0.000102838	0.000363769	11 Weak transcribed	Island	FOXC1, 10 kb 3' region, NM_001453	GMDS, 10 kb 3' region, NM_001253846	GMDS, 10 kb 3' region, NM_001500
cg11335335	chr11	637884	0.399831	0.178372	0.221459	0.00195393	0.00389479	12 Polycomb repressed	Island	DEAF1, 10 kb 3' region, NM_021008	DRD4, Intron 1, NM_000797	-
cg03510605	chr12	115104733	0.363702	0.142745	0.220957	0.000102838	0.000363769	12 Polycomb repressed	Shore	TBX3, 10 kb 3' region, NM_016569	TBX3, 10 kb 3' region, NM_005996	-
cg12761825	chr6	3023775	0.778472	0.557615	0.220857	0.0185109	0.0280554	04 Strong enhancer	Outside	NQO2, 10 kb 3' region, NM_000904	-	-
cg21017569	chr17	7832768	0.261351	0.041065	0.220286	0.000102838	0.000363769	11 Weak transcribed	Island	KCNAB3, 1.5 kb 5' region, NM_004732	TRAPPC1, 1.5 kb 3' region, NR_030697	TRAPPC1, 1.5 kb 3' region, NM_001166621
cg19788317	chr4	174429299	0.335778	0.116137	0.219641	0.000102838	0.000363769	12 Polycomb repressed	Shore	-	-	-
cg13752649	chr17	46608558	0.2948	0.0752428	0.219557	0.000102838	0.000363769	13 Heterochromatin	Shore	HOXB1, 1.5 kb 5' region, NM_002144	-	-
cg24522768	chr11	115571125	0.540017	0.320661	0.219356	0.0878239	0.115567	13 Heterochromatin	Outside	-	-	-
cg08079806	chr11	65635511	0.445542	0.226427	0.219115	0.000205677	0.000605426	10 Transcriptional elongation	Outside	EFEMP2, Exon, NM_016938	EFEMP2, 3'UTR, NR_037718	CFL1, 10 kb 5' region, NM_005507
cg22183049	chr5	139143971	0.471962	0.25296	0.219001	0.00195393	0.00389479	12 Polycomb repressed	Island	-	-	-
cg02937313	chr8	42698970	0.565142	0.346505	0.218637	0.000102838	0.000363769	01 Active promoter	Shore	THAP1, 1.5 kb 5' region, NM_199003	THAP1, 1.5 kb 5' region, NM_018105	RNF170, 10 kb 3' region, NM_001160224
cg14200127	chr1	97604181	0.607646	0.389278	0.218368	0.000411353	0.0010406	08 Insulator	Outside	DPYD, Intron, NM_000110	-	-
cg15662184	chr19	10464841	0.292204	0.074684	0.21752	0.000102838	0.000363769	10 Transcriptional elongation	Island	TYK2, Exon, NM_003331	-	-
cg17542408	chr11	78673099	0.291637	0.0742788	0.217358	0.000102838	0.000363769	11 Weak transcribed	Island	ODZ4, Intron, NM_001098816	-	-
cg02291020	chr10	81963407	0.80544	0.589403	0.216037	0.00123406	0.00259625	04 Strong enhancer	Shore	ANXA11, 5'UTR, NM_001157	ANXA11, 5'UTR, NM_145869	ANXA11, 5'UTR, NM_145868
cg00459623	chr2	176936580	0.266462	0.0509532	0.215509	0.000102838	0.000363769	12 Polycomb repressed	Island	EVX2, 10 kb 3' region, NM_001080458	-	-
cg21766667	chr17	48287887	0.415061	0.199999	0.215062	0.000102838	0.000363769	07 Weak enhancer	Outside	COL1A1, 10 kb 5' region, NM_000088	-	-
cg02037307	chr5	134363561	0.319284	0.104759	0.214525	0.000719868	0.00166744	12 Polycomb repressed	Island	PITX1, 3'UTR, NM_002653	-	-
cg01324372	chr22	42679576	0.374081	0.159893	0.214188	0.00308515	0.00581111	12 Polycomb repressed	Island	LOC388906, 10 kb 3' region, NR_036498	-	-
cg18141744	chr11	69924155	0.538458	0.324287	0.214171	0.0249897	0.036471	02 Weak promoter	Shore	ANO1, 1.5 kb 5' region, NM_018043	ANO1, 10 kb 5' region, NR_030691	-
cg17566735	chr3	171527256	0.626787	0.412822	0.213965	0.000205677	0.000605426	01 Active promoter	Shore	PLD1, 5'UTR, NM_002662	PLD1, 5'UTR, NM_001130081	-
cg07823492	chr17	46608098	0.283237	0.070039	0.213198	0.000102838	0.000363769	13 Heterochromatin	Island	HOXB1, Exon 1, NM_002144	-	-
cg08732352	chr7	35298390	0.285427	0.0724997	0.212927	0.000102838	0.000363769	12 Polycomb repressed	Shore	TBX20, 10 kb 5' region, NM_001077653	TBX20, 10 kb 5' region, NM_001166220	-
cg20727217	chr4	154711279	0.288456	0.0761608	0.212295	0.000102838	0.000363769	12 Polycomb repressed	Shore	SFRP2, 1.5 kb 5' region, NM_003013	-	-
cg17862903	chr1	221058804	0.437959	0.226476	0.211484	0.000102838	0.000363769	12 Polycomb repressed	Shore	HLX, 1.5 kb 3' region, NM_021958	-	-
cg16268937	chr12	114236438	0.811901	0.600747	0.211154	0.0096668	0.0157246	13 Heterochromatin	Outside	-	-	-
cg18500322	chr6	128891094	0.694503	0.484685	0.209818	0.000719868	0.00166744	05 Strong enhancer	Outside	-	-	-
cg18948488	chr10	102998080	0.397481	0.187917	0.209564	0.000102838	0.000363769	12 Polycomb repressed	Shore	FLJ41350, 5'UTR, NR_029380	LBX1, 10 kb 5' region, NM_006562	-
cg02458062	chr17	46629677	0.310167	0.101768	0.208398	0.000102838	0.000363769	12 Polycomb repressed	Island	HOXB3, Exon, NM_002146	HOXB2, 10 kb 5' region, NM_002145	-
cg01188753	chr20	47897067	0.545726	0.337616	0.208109	0.00462773	0.00812284	04 Strong enhancer	Shore	ZNFX1-AS1, 5'UTR, NR_003604	ZNFX1-AS1, 5'UTR, NR_003606	ZNFX1-AS1, 5'UTR, NR_003605
cg12187687	chr7	27253833	0.302333	0.094346	0.207987	0.000102838	0.000363769	12 Polycomb repressed	Island	HOTTIP, 10 kb 3' region, NR_037843	-	-
cg12686055	chr12	45628261	0.662053	0.454747	0.207307	0.000205677	0.000605426	04 Strong enhancer	Outside	ANO6, Intron, NM_001142680	ANO6, Intron 1, NM_001142679	ANO6, Intron 1, NM_001204803
cg27470066	chr17	59485778	0.450232	0.243297	0.206935	0.000102838	0.000363769	12 Polycomb repressed	Island	TBX2, Exon, NM_005994	C17orf82, 10 kb 5' region, NM_203425	-
cg17159058	chr8	1704074	0.75723	0.550411	0.206819	0.000719868	0.00166744	01 Active promoter	Outside	CLN8, 10 kb 5' region, NM_018941	-	-
cg23465650	chr5	158522898	0.372633	0.165884	0.206749	0.000102838	0.000363769	12 Polycomb repressed	Shore	EBF1, Intron, NM_024007	-	-
cg21405799	chr16	84002842	0.376373	0.17007	0.206303	0.00462773	0.00812284	12 Polycomb repressed	Island	OSGIN1, 10 kb 3' region, NM_182981	NECAB2, Intron 1, NM_019065	-
cg01402852	chr11	5706225	0.39718	0.190971	0.20621	0.00123406	0.00259625	01 Active promoter	Outside	TRIM5, 5'UTR, NM_033034	TRIM5, 5'UTR, NM_033093	TRIM5, 5'UTR, NM_033092
cg17544177	chr10	103589244	0.291995	0.0863207	0.205674	0.000102838	0.000363769	06 Weak enhancer	Island	KCNIP2, Intron, NM_173193	KCNIP2, Intron, NM_173192	KCNIP2, Intron, NM_173191
cg16371229	chr1	233248844	0.449729	0.244233	0.205496	0.000102838	0.000363769	04 Strong enhancer	Outside	PCNXL2, Intron, NM_014801	-	-
cg15111475	chr3	10547225	0.30363	0.0992704	0.20436	0.000102838	0.000363769	12 Polycomb repressed	Island	ATP2B2, 5'UTR, NM_001683	ATP2B2, 5'UTR, NM_001001331	-
cg14851544	chr14	102438733	0.782439	0.578576	0.203864	0.000719868	0.00166744	04 Strong enhancer	Outside	DYNC1H1, Intron 1, NM_001376	-	-
cg19480724	chr7	27285830	0.261106	0.0578809	0.203225	0.00123406	0.00259625	03 Poised promoter	Island	EVX1, Exon, NM_001989	-	-
cg10856045	chr10	73848462	0.374296	0.171589	0.202707	0.000102838	0.000363769	12 Polycomb repressed	Shore	SPOCK2, 5'UTR, NM_014767	SPOCK2, 5'UTR, NM_001244950	SPOCK2, 5'UTR, NM_001134434
cg24032190	chr15	67442892	0.442296	0.240646	0.20165	0.00123406	0.00259625	04 Strong enhancer	Outside	SMAD3, 5'UTR, NM_001145102	SMAD3, Intron 1, NM_005902	SMAD3, Intron 1, NM_001145103
cg18829411	chr21	40722022	0.620358	0.418816	0.201543	0.00462773	0.00812284	01 Active promoter	Shore	HMGN1, 1.5 kb 5' region, NM_004965	-	-
cg10983208	chr10	73848319	0.416604	0.215535	0.201069	0.000102838	0.000363769	03 Poised promoter	Shore	SPOCK2, 5'UTR, NM_014767	SPOCK2, 5'UTR, NM_001244950	SPOCK2, 5'UTR, NM_001134434
cg01799588	chr11	5706380	0.527449	0.326511	0.200938	0.00123406	0.00259625	01 Active promoter	Outside	TRIM5, 1.5 kb 5' region, NM_033034	TRIM5, 1.5 kb 5' region, NM_033093	TRIM5, 1.5 kb 5' region, NM_033092
cg06301399	chr6	29634494	0.606623	0.405798	0.200825	0.00308515	0.00581111	11 Weak transcribed	Outside	MOG, Intron, NM_206811	MOG, Intron, NM_001008229	MOG, Intron, NM_001170418
cg23359810	chr10	51572112	0.670268	0.469569	0.200699	0.000205677	0.000605426	01 Active promoter	Shore	NCOA4, Intron, NM_001145261	NCOA4, Intron, NM_001145260	NCOA4, 5'UTR, NM_001145263
cg01620309	chr17	42856468	0.675036	0.475885	0.199151	0.000102838	0.000363769	08 Insulator	Shore	ADAM11, Intron, NM_002390	-	-
cg05616969	chr2	118982660	0.395875	0.196796	0.199079	0.000102838	0.000363769	12 Polycomb repressed	Shore	-	-	-
cg05412788	chr12	120835720	0.555454	0.357137	0.198317	0.0249897	0.036471	12 Polycomb repressed	Island	-	-	-
cg02918903	chrX	114141865	0.374699	0.178274	0.196426	0.00462773	0.00812284	13 Heterochromatin	Outside	HTR2C, Exon, NM_000868	-	-
cg11679455	chr10	8100760	0.252218	0.0561482	0.19607	0.000102838	0.000363769	01 Active promoter	Island	GATA3, Exon, NM_002051	GATA3, Exon, NM_001002295	FLJ45983, 10 kb 5' region, NR_024256
cg09219182	chr22	37255541	0.687895	0.492482	0.195413	0.0878239	0.115567	12 Polycomb repressed	Shelf	NCF4, 1.5 kb 5' region, NM_000631	NCF4, 1.5 kb 5' region, NM_013416	-
cg26933866	chr1	214153035	0.318138	0.123386	0.194752	0.000102838	0.000363769	12 Polycomb repressed	Shore	PROX1, 10 kb 5' region, NM_002763	-	-
cg21727223	chr17	66755769	0.652626	0.458303	0.194323	0.000102838	0.000363769	04 Strong enhancer	Outside	-	-	-
cg00896182	chr14	54686588	0.320805	0.127423	0.193382	0.000102838	0.000363769	12 Polycomb repressed	Outside	-	-	-
cg03811319	chr11	2884117	0.37811	0.184866	0.193244	0.000102838	0.000363769	12 Polycomb repressed	Island	KCNQ1DN, 10 kb 5' region, NR_024627	-	-
cg08733172	chr4	174431859	0.431582	0.239426	0.192156	0.000102838	0.000363769	12 Polycomb repressed	Shore	-	-	-
cg03979311	chr5	54319995	0.699442	0.508209	0.191232	0.0878239	0.115567	12 Polycomb repressed	Outside	GZMK, TSS-200, NM_002104	-	-
cg05809668	chr7	35301187	0.234125	0.0433121	0.190813	0.000102838	0.000363769	12 Polycomb repressed	Island	TBX20, 10 kb 5' region, NM_001077653	TBX20, 10 kb 5' region, NM_001166220	-
cg23332955	chr17	77904094	0.356827	0.166328	0.190499	0.000102838	0.000363769	12 Polycomb repressed	Island	TBC1D16, 10 kb 3' region, NM_019020	-	-
cg09140531	chr6	48078913	0.707265	0.516785	0.190481	0.0330111	0.0467079	04 Strong enhancer	Outside	-	-	-
cg00959922	chr16	86611048	0.383917	0.194178	0.18974	0.000102838	0.000363769	06 Weak enhancer	Shore	FOXL1, 1.5 kb 5' region, NM_005250	FOXC2, 10 kb 3' region, NM_005251	-
cg14312063	chr3	85010605	0.331226	0.141522	0.189704	0.000205677	0.000605426	12 Polycomb repressed	Shore	CADM2, Intron 1, NM_001167674	CADM2, Intron 1, NM_001167675	-
cg02194223	chr7	27285432	0.276396	0.0877998	0.188596	0.000102838	0.000363769	03 Poised promoter	Island	EVX1, Intron, NM_001989	-	-
cg03177847	chr6	76044677	0.324174	0.136041	0.188133	0.00308515	0.00581111	12 Polycomb repressed	Outside	FILIP1, Intron, NM_015687	-	-
cg03738707	chr2	128453334	0.462642	0.274707	0.187935	0.108803	0.140863	06 Weak enhancer	Island	SFT2D3, 10 kb 5' region, NM_032740	WDR33, 10 kb 3' region, NM_018383	-
cg12566152	chr10	102998072	0.338237	0.150906	0.187332	0.000102838	0.000363769	12 Polycomb repressed	Shore	FLJ41350, 5'UTR, NR_029380	LBX1, 10 kb 5' region, NM_006562	-
cg04153838	chr12	115132014	0.292718	0.105433	0.187286	0.000102838	0.000363769	06 Weak enhancer	Shore	-	-	-
cg11930926	chr4	174429325	0.264079	0.0771615	0.186917	0.000102838	0.000363769	12 Polycomb repressed	Shore	-	-	-
cg15497761	chr1	155147396	0.260387	0.0740007	0.186387	0.000102838	0.000363769	06 Weak enhancer	Island	KRTCAP2, 10 kb 5' region, NM_173852	TRIM46, Intron 1, NM_025058	-
cg07409418	chr4	174429648	0.242548	0.0562411	0.186306	0.000102838	0.000363769	12 Polycomb repressed	Shore	-	-	-
cg12999291	chr6	31123568	0.759134	0.573225	0.185909	0.00678733	0.0113503	11 Weak transcribed	Shelf	CCHCR1, Intron, NM_001105563	CCHCR1, Intron, NM_001105564	CCHCR1, Intron, NM_019052
cg07438288	chr3	10547186	0.400219	0.214439	0.18578	0.000719868	0.00166744	12 Polycomb repressed	Island	ATP2B2, 5'UTR, NM_001683	ATP2B2, 5'UTR, NM_001001331	-
cg13951572	chr8	22408999	0.254215	0.0685576	0.185658	0.000102838	0.000363769	03 Poised promoter	Island	SORBS3, 1.5 kb 5' region, NM_005775	-	-
cg16971273	chr6	29634335	0.660176	0.475188	0.184987	0.000102838	0.000363769	11 Weak transcribed	Outside	MOG, Intron, NM_206811	MOG, Intron, NM_001008229	MOG, Intron, NM_001170418
cg26199241	chr17	59529485	0.25722	0.0725324	0.184688	0.000102838	0.000363769	12 Polycomb repressed	Island	TBX4, 10 kb 5' region, NM_018488	-	-
cg00908027	chr16	84764187	0.770797	0.586631	0.184166	0.000102838	0.000363769	04 Strong enhancer	Outside	USP10, Intron 1, NM_005153	-	-
cg15625495	chr1	151163315	0.443198	0.25934	0.183857	0.000411353	0.0010406	01 Active promoter	Outside	VPS72, 1.5 kb 5' region, NM_005997	PIP5K1A, 10 kb 5' region, NM_001135638	PIP5K1A, 10 kb 5' region, NM_001135637
cg12882999	chr14	30832908	0.699417	0.515723	0.183695	0.0096668	0.0157246	13 Heterochromatin	Outside	-	-	-
cg04650948	chr17	46798297	0.355918	0.1735	0.182419	0.000205677	0.000605426	12 Polycomb repressed	Shore	PRAC, 1.5 kb 3' region, NM_032391	HOXB13-AS1, 10 kb 5' region, NR_024103	MIR3185, 10 kb 3' region, NR_036150
cg15834355	chr12	54442074	0.490092	0.307955	0.182138	0.000102838	0.000363769	13 Heterochromatin	Shore	HOXC4, 5'UTR, NM_014620	HOXC4, 10 kb 5' region, NM_153633	FLJ12825, 10 kb 5' region, NR_026655
cg25654705	chr4	174424941	0.429865	0.247769	0.182096	0.00123406	0.00259625	12 Polycomb repressed	Shelf	-	-	-
cg26687072	chr17	46608344	0.285873	0.104141	0.181732	0.000102838	0.000363769	13 Heterochromatin	Island	HOXB1, 1.5 kb 5' region, NM_002144	-	-
cg06084952	chr16	30959314	0.343419	0.162451	0.180968	0.000102838	0.000363769	11 Weak transcribed	Island	FBXL19, 3'UTR, NM_001099784	ORAI3, 1.5 kb 5' region, NM_152288	SETD1A, 10 kb 5' region, NM_014712
cg27594683	chr6	7468944	0.715225	0.534317	0.180908	0.000411353	0.0010406	04 Strong enhancer	Outside	-	-	-
cg21678813	chr11	20229878	0.367501	0.186642	0.18086	0.000102838	0.000363769	12 Polycomb repressed	Outside	-	-	-
cg04835811	chr4	174431921	0.285421	0.104795	0.180626	0.000102838	0.000363769	12 Polycomb repressed	Shore	-	-	-
cg21901395	chr17	46604234	0.354136	0.173558	0.180578	0.000102838	0.000363769	03 Poised promoter	Shore	HOXB1, 10 kb 3' region, NM_002144	-	-
cg14962032	chr2	202122668	0.64798	0.467411	0.180569	0.000719868	0.00166744	01 Active promoter	Outside	CASP8, 5'UTR, NM_001228	CASP8, 5'UTR, NM_033355	CASP8, 5'UTR, NM_001080124
cg24393673	chr1	102312609	0.292544	0.112855	0.179689	0.000205677	0.000605426	13 Heterochromatin	Outside	OLFM3, Intron, NM_058170	-	-
cg15254559	chr7	27292144	0.233164	0.0536319	0.179532	0.000102838	0.000363769	12 Polycomb repressed	Island	EVX1, 10 kb 3' region, NM_001989	-	-
cg06451900	chr15	37172273	0.276989	0.0976792	0.179309	0.000102838	0.000363769	03 Poised promoter	Shore	LOC145845, 3'UTR, NR_024264	-	-
cg03325931	chr10	28968927	0.531405	0.352663	0.178742	0.00462773	0.00812284	02 Weak promoter	Shore	BAMBI, Intron 1, NM_012342	-	-
cg13677149	chr7	27284788	0.220388	0.0422984	0.178089	0.000719868	0.00166744	12 Polycomb repressed	Island	EVX1, Exon, NM_001989	-	-
cg02052915	chr17	46797567	0.26304	0.0854572	0.177583	0.000102838	0.000363769	12 Polycomb repressed	Shore	HOXB13-AS1, 10 kb 5' region, NR_024103	PRAC, 10 kb 3' region, NM_032391	MIR3185, 10 kb 3' region, NR_036150
cg09626636	chr7	19151057	0.281207	0.103947	0.17726	0.000102838	0.000363769	12 Polycomb repressed	Shore	TWIST1, 10 kb 3' region, NM_000474	-	-
cg17427675	chr5	43045554	0.344256	0.167571	0.176685	0.000102838	0.000363769	13 Heterochromatin	Shelf	LOC153684, 1.5 kb 3' region, NR_015447	C5orf39, 10 kb 5' region, NM_001014279	-
cg06974592	chr5	172665148	0.266615	0.0905306	0.176085	0.000102838	0.000363769	12 Polycomb repressed	Shore	NKX2-5, 10 kb 5' region, NM_004387	NKX2-5, 10 kb 5' region, NM_001166175	NKX2-5, 10 kb 5' region, NM_001166176
cg12630714	chr4	54975893	0.203251	0.0277111	0.17554	0.000102838	0.000363769	03 Poised promoter	Island	GSX2, 10 kb 3' region, NM_133267	-	-
cg01248855	chr17	29234504	0.792809	0.617271	0.175538	0.000205677	0.000605426	06 Weak enhancer	Shore	TEFM, 1.5 kb 5' region, NM_024683	-	-
cg14636575	chr9	2241255	0.534376	0.359696	0.17468	0.00308515	0.00581111	02 Weak promoter	Shore	-	-	-
cg04767174	chr21	15069189	0.7487	0.574174	0.174526	0.193233	0.235973	08 Insulator	Island	-	-	-
cg23475035	chr14	54686183	0.233204	0.0587672	0.174437	0.000102838	0.000363769	12 Polycomb repressed	Outside	-	-	-
cg04904318	chr17	46607827	0.551164	0.37675	0.174414	0.0330111	0.0467079	13 Heterochromatin	Island	HOXB1, Exon 1, NM_002144	-	-
cg07194250	chrX	133680462	0.295807	0.121506	0.174301	0.0135747	0.0212053	11 Weak transcribed	Island	MGC16121, 3'UTR, NR_024607	MIR424, 1.5 kb 3' region, NR_029946	MIR450B, 10 kb 5' region, NR_030587
cg12614667	chr1	89663867	0.585424	0.411809	0.173615	0.0096668	0.0157246	13 Heterochromatin	Outside	GBP4, Intron, NM_052941	-	-
cg05483105	chr6	14300655	0.661899	0.489165	0.172734	0.00308515	0.00581111	13 Heterochromatin	Outside	-	-	-
cg19236493	chr17	46629595	0.297645	0.124955	0.17269	0.000411353	0.0010406	12 Polycomb repressed	Island	HOXB3, Exon, NM_002146	HOXB2, 10 kb 5' region, NM_002145	-
cg11847468	chr10	3825030	0.469043	0.296615	0.172428	0.000205677	0.000605426	01 Active promoter	Shore	KLF6, Intron, NM_001300	KLF6, Intron, NM_001160125	KLF6, Intron, NM_001160124
cg00396667	chr5	134364386	0.240706	0.0686159	0.17209	0.000205677	0.000605426	12 Polycomb repressed	Island	PITX1, 3'UTR, NM_002653	-	-
cg00061629	chr11	44325257	0.240204	0.0684355	0.171768	0.000205677	0.000605426	12 Polycomb repressed	Shore	ALX4, Intron, NM_021926	-	-
cg27198632	chr4	174429262	0.277204	0.106392	0.170812	0.000102838	0.000363769	12 Polycomb repressed	Shore	-	-	-
cg21106461	chr1	212964437	0.749701	0.578903	0.170798	0.00123406	0.00259625	01 Active promoter	Shore	NSL1, Intron, NM_001042549	NSL1, Intron, NM_015471	TATDN3, 1.5 kb 5' region, NM_001146171
cg06614044	chr18	42324630	0.409033	0.238437	0.170596	0.000411353	0.0010406	11 Weak transcribed	Island	SETBP1, Intron, NM_001130110	SETBP1, Intron, NM_015559	-
cg23563443	chr8	22408988	0.232398	0.0618628	0.170535	0.000102838	0.000363769	03 Poised promoter	Island	SORBS3, 1.5 kb 5' region, NM_005775	-	-
cg16235582	chr11	78673211	0.294332	0.125066	0.169266	0.000719868	0.00166744	11 Weak transcribed	Island	ODZ4, Intron, NM_001098816	-	-
cg08940570	chr2	74780616	0.330667	0.161414	0.169253	0.000205677	0.000605426	13 Heterochromatin	Shore	LOXL3, 5'UTR, NM_032603	DOK1, 5'UTR, NM_001197260	DOK1, 1.5 kb 5' region, NM_001381
cg25437886	chr3	45677345	0.70893	0.53975	0.169179	0.00308515	0.00581111	07 Weak enhancer	Outside	LIMD1, Intron 1, NM_014240	-	-
cg10585661	chr3	184056617	0.43648	0.267377	0.169103	0.000719868	0.00166744	04 Strong enhancer	Island	FAM131A, Intron, NM_144635	FAM131A, 5'UTR, NM_001171093	EIF4G1, 10 kb 3' region, NM_001194947
cg14782559	chr6	33131892	0.81463	0.645864	0.168766	1	1	12 Polycomb repressed	Shelf	COL11A2, Intron, NM_080680	COL11A2, Intron, NM_080679	COL11A2, Intron, NM_080681
cg00604112	chr7	27287287	0.368404	0.199646	0.168758	0.000411353	0.0010406	12 Polycomb repressed	Shore	EVX1, 1.5 kb 3' region, NM_001989	-	-
cg12835736	chr6	1395163	0.240397	0.0717578	0.168639	0.000102838	0.000363769	12 Polycomb repressed	Shore	FOXF2, 3'UTR, NM_001452	-	-
cg26177041	chr4	114389631	0.597389	0.428875	0.168515	0.00308515	0.00581111	04 Strong enhancer	Outside	CAMK2D, Intron, NM_001221	CAMK2D, Intron, NM_172127	CAMK2D, Intron, NM_172128
cg24377150	chr1	2179932	0.388231	0.219931	0.168301	0.000102838	0.000363769	10 Transcriptional elongation	Outside	SKI, Intron 1, NM_003036	-	-
cg15909443	chr5	17381797	0.828816	0.66099	0.167825	0.0430893	0.0597524	11 Weak transcribed	Outside	LOC401177, 3'UTR, NR_033975	-	-
cg21165027	chr5	172663783	0.414838	0.247063	0.167775	0.000411353	0.0010406	12 Polycomb repressed	Island	NKX2-5, 1.5 kb 5' region, NM_004387	NKX2-5, 1.5 kb 5' region, NM_001166175	NKX2-5, 1.5 kb 5' region, NM_001166176
cg01900759	chr9	77501692	0.556319	0.388831	0.167489	0.00123406	0.00259625	02 Weak promoter	Shore	TRPM6, Intron, NM_001177311	TRPM6, Intron, NM_001177310	TRPM6, Intron, NM_017662
cg08187736	chr8	57912014	0.56663	0.399962	0.166667	0.00123406	0.00259625	13 Heterochromatin	Outside	IMPAD1, 10 kb 5' region, NM_017813	-	-
cg26503078	chr7	27286812	0.41172	0.245357	0.166363	0.00308515	0.00581111	12 Polycomb repressed	Shore	EVX1, 1.5 kb 3' region, NM_001989	-	-
cg01042465	chr7	54765600	0.778136	0.612046	0.16609	0.000102838	0.000363769	12 Polycomb repressed	Island	-	-	-
cg16329589	chr4	174430140	0.322696	0.156684	0.166012	0.000102838	0.000363769	12 Polycomb repressed	Shore	-	-	-
cg08217124	chr5	172662349	0.249118	0.0834095	0.165708	0.000719868	0.00166744	03 Poised promoter	Shore	NKX2-5, 1.5 kb 5' region, NM_004387	NKX2-5, 1.5 kb 5' region, NM_001166175	NKX2-5, 1.5 kb 5' region, NM_001166176
cg01357429	chr7	27285562	0.2103	0.0446767	0.165623	0.000205677	0.000605426	03 Poised promoter	Island	EVX1, Exon, NM_001989	-	-
cg05177060	chr7	142511279	0.41654	0.251133	0.165408	0.00678733	0.0113503	13 Heterochromatin	Outside	-	-	-
cg12789884	chr3	175554436	0.683397	0.518247	0.16515	0.00678733	0.0113503	13 Heterochromatin	Outside	-	-	-
cg04492228	chr10	8101512	0.293165	0.128662	0.164503	0.000205677	0.000605426	04 Strong enhancer	Shore	GATA3, Intron, NM_002051	GATA3, Intron, NM_001002295	FLJ45983, 10 kb 5' region, NR_024256
cg06341590	chr4	57624430	0.821593	0.657133	0.164461	0.000411353	0.0010406	05 Strong enhancer	Outside	-	-	-
cg20740157	chr4	83720628	0.316744	0.152518	0.164226	0.000411353	0.0010406	02 Weak promoter	Shore	SCD5, 1.5 kb 5' region, NM_001037582	SCD5, 1.5 kb 5' region, NM_024906	-
cg02497558	chr17	46608569	0.205625	0.0424333	0.163192	0.000102838	0.000363769	13 Heterochromatin	Shore	HOXB1, 1.5 kb 5' region, NM_002144	-	-
cg07328317	chr4	174429871	0.268616	0.106478	0.162138	0.000102838	0.000363769	12 Polycomb repressed	Shore	-	-	-
cg12219325	chr8	59058584	0.455435	0.293392	0.162043	0.00462773	0.00812284	02 Weak promoter	Island	FAM110B, 5'UTR, NM_147189	-	-
cg06952310	chr19	19327989	0.709537	0.547634	0.161903	0.00308515	0.00581111	12 Polycomb repressed	Outside	NCAN, Intron, NM_004386	-	-
cg10496150	chr17	77923602	0.366072	0.204191	0.161881	0.00308515	0.00581111	13 Heterochromatin	Shore	TBC1D16, Exon, NM_019020	-	-
cg10764068	chr7	27289828	0.35054	0.188725	0.161814	0.000102838	0.000363769	12 Polycomb repressed	Shore	EVX1, 10 kb 3' region, NM_001989	-	-
cg09549987	chr8	7320531	0.681511	0.519766	0.161746	0.417318	0.476706	13 Heterochromatin	Outside	SPAG11B, Intron, NM_058200	SPAG11B, Intron, NM_058202	SPAG11B, Intron, NM_058201
cg01946191	chr12	54444462	0.219231	0.0576059	0.161625	0.000102838	0.000363769	07 Weak enhancer	Shore	HOXC4, 5'UTR, NM_014620	HOXC4, 10 kb 5' region, NM_153633	FLJ12825, 10 kb 5' region, NR_026655
cg02697649	chr2	202901044	0.253842	0.0924276	0.161415	0.000102838	0.000363769	13 Heterochromatin	Island	FZD7, Exon 1, NM_003507	-	-
cg04223420	chr5	134363876	0.230422	0.069192	0.16123	0.00123406	0.00259625	12 Polycomb repressed	Island	PITX1, 3'UTR, NM_002653	-	-
cg20073472	chr6	31146844	0.801311	0.64154	0.159771	0.108803	0.140863	06 Weak enhancer	Shore	PSORS1C3, 1.5 kb 5' region, NR_026816	POU5F1, 10 kb 5' region, NM_002701	-
cg27521476	chr10	102896375	0.378722	0.219166	0.159556	0.00123406	0.00259625	12 Polycomb repressed	Island	TLX1, Intron, NM_005521	TLX1, Intron, NM_001195517	TLX1NB, 10 kb 5' region, NM_001085398
cg21540621	chr11	115531032	0.23427	0.0751792	0.159091	0.000102838	0.000363769	06 Weak enhancer	Shore	-	-	-
cg14505694	chr17	77924274	0.351874	0.193603	0.158271	0.000719868	0.00166744	13 Heterochromatin	Island	TBC1D16, Exon, NM_019020	-	-
cg12259892	chr18	56963741	0.654518	0.497173	0.157345	0.812526	0.849144	12 Polycomb repressed	Outside	CPLX4, 3'UTR, NM_181654	-	-
cg09839170	chr5	134376246	0.296183	0.139038	0.157145	0.000205677	0.000605426	12 Polycomb repressed	Island	PITX1, 10 kb 5' region, NM_002653	-	-
cg04650834	chr8	49456261	0.715764	0.558694	0.15707	0.00123406	0.00259625	13 Heterochromatin	Outside	-	-	-
cg26853071	chr11	44994633	0.704991	0.54811	0.156882	0.0135747	0.0212053	12 Polycomb repressed	Outside	LOC221122, 1.5 kb 5' region, NR_026681	-	-
cg25340973	chr13	48574636	0.51862	0.361766	0.156854	0.00678733	0.0113503	01 Active promoter	Shore	SUCLA2, Intron, NM_003850	-	-
cg23250574	chr6	28661309	0.211989	0.0553741	0.156615	0.000102838	0.000363769	03 Poised promoter	Outside	-	-	-
cg12560020	chr15	93823644	0.270315	0.113699	0.156615	0.000411353	0.0010406	13 Heterochromatin	Outside	-	-	-
cg08006625	chr16	51147490	0.381717	0.2252	0.156517	0.00308515	0.00581111	12 Polycomb repressed	Island	-	-	-
cg01637404	chr16	86322357	0.297562	0.141253	0.156309	0.0096668	0.0157246	12 Polycomb repressed	Shore	LOC146513, 5'UTR, NR_038438	-	-
cg06115614	chr3	128205142	0.384995	0.229219	0.155776	0.00123406	0.00259625	12 Polycomb repressed	Shore	GATA2, Exon, NM_032638	GATA2, Exon, NM_001145661	GATA2, Exon, NM_001145662
cg22961457	chr20	62370309	0.267343	0.111672	0.155671	0.000205677	0.000605426	07 Weak enhancer	Island	LIME1, 3'UTR, NM_017806	SLC2A4RG, 1.5 kb 5' region, NM_020062	ZGPAT, 10 kb 3' region, NM_001083113
cg00318111	chr7	6010083	0.431421	0.276126	0.155296	0.00308515	0.00581111	06 Weak enhancer	Island	RSPH10B, 5'UTR, NM_173565	RSPH10B2, 5'UTR, NM_001099697	PMS2, 10 kb 3' region, NM_000535
cg00573352	chr10	35754299	0.394574	0.240317	0.154257	0.00123406	0.00259625	09 Transcriptional transition	Outside	CCNY, 5'UTR, NM_181698	CCNY, Intron 1, NM_145012	-
cg10080966	chr10	112260866	0.683689	0.529616	0.154073	0.0096668	0.0157246	04 Strong enhancer	Shelf	DUSP5, Intron 1, NM_004419	-	-
cg06647600	chr1	221051187	0.24323	0.089176	0.154054	0.000102838	0.000363769	12 Polycomb repressed	Shore	HLX, 10 kb 5' region, NM_021958	-	-
cg14710465	chr1	160369868	0.210821	0.0568094	0.154011	0.000102838	0.000363769	04 Strong enhancer	Shore	VANGL2, 1.5 kb 5' region, NM_020335	-	-
cg27149179	chr11	86451847	0.77355	0.619728	0.153821	0.00462773	0.00812284	04 Strong enhancer	Outside	-	-	-
cg21695830	chr1	89457461	0.605071	0.451468	0.153603	0.0702386	0.094695	01 Active promoter	Shore	CCBL2, 5'UTR, NM_001008662	CCBL2, 5'UTR, NM_001008661	RBMXL1, 5'UTR, NM_001162536
cg09661010	chr10	73848152	0.268939	0.116203	0.152736	0.000205677	0.000605426	03 Poised promoter	Island	SPOCK2, 5'UTR, NM_014767	SPOCK2, 5'UTR, NM_001244950	SPOCK2, 5'UTR, NM_001134434
cg06567635	chr5	72526725	0.266063	0.113867	0.152196	0.000102838	0.000363769	11 Weak transcribed	Shore	-	-	-
cg10323841	chr12	119474767	0.606036	0.454216	0.15182	0.00195393	0.00389479	13 Heterochromatin	Outside	SRRM4, Intron 1, NM_194286	-	-
cg08141518	chrX	133680973	0.459784	0.308005	0.151779	0.0330111	0.0467079	06 Weak enhancer	Shore	MGC16121, 1.5 kb 5' region, NR_024607	MIR503, 1.5 kb 5' region, NR_030228	MIR424, 1.5 kb 5' region, NR_029946
cg00452882	chr16	67687118	0.185986	0.0346489	0.151337	0.000102838	0.000363769	03 Poised promoter	Island	RLTPR, Exon, NM_001013838	PARD6A, 10 kb 5' region, NM_001037281	PARD6A, 10 kb 5' region, NM_016948
cg09228599	chr9	134351499	0.806973	0.655893	0.151079	0.536199	0.59303	10 Transcriptional elongation	Island	PRRC2B, Exon, NM_013318	SNORD62A, 10 kb 5' region, NR_002914	SNORD62B, 10 kb 5' region, NR_003050
cg05234035	chr5	172673202	0.32456	0.174751	0.149809	0.000205677	0.000605426	12 Polycomb repressed	Shore	-	-	-
cg00605063	chr7	27289127	0.306809	0.157693	0.149116	0.000719868	0.00166744	03 Poised promoter	Shore	EVX1, 10 kb 3' region, NM_001989	-	-
cg22953960	chr10	22766080	0.277586	0.128753	0.148833	0.000411353	0.0010406	12 Polycomb repressed	Island	-	-	-
cg01803461	chr16	86604521	0.512553	0.364481	0.148072	0.00678733	0.0113503	12 Polycomb repressed	Shore	FOXL1, 10 kb 5' region, NM_005250	FOXC2, 10 kb 3' region, NM_005251	-
cg14480262	chr14	73703843	0.422093	0.274023	0.14807	0.00123406	0.00259625	12 Polycomb repressed	Shore	PAPLN, 1.5 kb 5' region, NM_173462	-	-
cg10513323	chr5	133839270	0.709262	0.561591	0.147671	0.00123406	0.00259625	05 Strong enhancer	Outside	-	-	-
cg27577583	chr6	144294846	0.236772	0.089181	0.147591	0.000411353	0.0010406	13 Heterochromatin	Outside	PLAGL1, 5'UTR, NM_006718	PLAGL1, 5'UTR, NM_002656	PLAGL1, 5'UTR, NM_001080955
cg15679892	chr7	1267056	0.399098	0.251772	0.147326	0.0135747	0.0212053	12 Polycomb repressed	Shore	UNCX, 10 kb 5' region, NM_001080461	-	-
cg00821731	chr2	219744625	0.315636	0.168322	0.147314	0.000719868	0.00166744	06 Weak enhancer	Shore	WNT10A, 1.5 kb 5' region, NM_025216	WNT6, 10 kb 3' region, NM_006522	-
cg09183124	chr1	173092322	0.817	0.671158	0.145842	0.000719868	0.00166744	04 Strong enhancer	Outside	-	-	-
cg02046665	chr2	63273683	0.247767	0.102313	0.145454	0.000102838	0.000363769	02 Weak promoter	Shore	LOC100132215, 3'UTR, NR_033389	LOC100132215, 3'UTR, NR_027069	EHBP1, 1.5 kb 3' region, NM_001142615
cg06382559	chr10	102896639	0.352967	0.207537	0.14543	0.00678733	0.0113503	12 Polycomb repressed	Island	TLX1, Exon, NM_005521	TLX1, 3'UTR, NM_001195517	TLX1NB, 10 kb 5' region, NM_001085398
cg02966404	chr7	47631324	0.714469	0.56993	0.144538	0.0135747	0.0212053	06 Weak enhancer	Outside	TNS3, 10 kb 5' region, NM_022748	-	-
cg24879782	chr2	19561481	0.252329	0.10785	0.144479	0.000102838	0.000363769	03 Poised promoter	Island	OSR1, 10 kb 5' region, NM_145260	-	-
cg08206318	chr5	134363636	0.291046	0.146661	0.144385	0.000205677	0.000605426	12 Polycomb repressed	Island	PITX1, 3'UTR, NM_002653	-	-
cg19653783	chr4	93443137	0.758517	0.614296	0.14422	0.000102838	0.000363769	13 Heterochromatin	Outside	GRID2, Intron 1, NM_001510	-	-
cg09765089	chr7	27291345	0.199149	0.055074	0.144075	0.00195393	0.00389479	03 Poised promoter	Island	EVX1, 10 kb 3' region, NM_001989	-	-
cg03909863	chr11	638403	0.435806	0.292423	0.143383	0.133073	0.169343	12 Polycomb repressed	Island	DEAF1, 10 kb 3' region, NM_021008	DRD4, Intron 1, NM_000797	-
cg25348927	chr12	112306623	0.546247	0.402883	0.143364	0.0249897	0.036471	10 Transcriptional elongation	Outside	MAPKAPK5, Exon, NM_139078	MAPKAPK5, Exon, NM_003668	-
cg18859174	chr2	118982678	0.296845	0.153539	0.143306	0.000102838	0.000363769	12 Polycomb repressed	Shore	-	-	-
cg17095489	chr8	128264281	0.510898	0.368267	0.142631	0.00308515	0.00581111	05 Strong enhancer	Outside	-	-	-
cg03103888	chr13	114147762	0.636601	0.494085	0.142516	0.00678733	0.0113503	04 Strong enhancer	Shore	TMCO3, 5'UTR, NM_017905	DCUN1D2, 10 kb 5' region, NM_001014283	-
cg01102073	chr3	128204812	0.297121	0.154784	0.142336	0.00678733	0.0113503	12 Polycomb repressed	Shore	GATA2, Exon, NM_032638	GATA2, Exon, NM_001145661	GATA2, Exon, NM_001145662
cg26006870	chr8	11559038	0.208993	0.0667906	0.142203	0.000102838	0.000363769	12 Polycomb repressed	Shore	GATA4, 10 kb 5' region, NM_002052	-	-
cg24933127	chr1	217263506	0.227091	0.0850911	0.142	0.000411353	0.0010406	03 Poised promoter	Shore	ESRRG, 5'UTR, NM_001134285	ESRRG, 1.5 kb 5' region, NM_206595	ESRRG, 1.5 kb 5' region, NM_206594
cg04659473	chr10	91152112	0.473899	0.332212	0.141687	0.133073	0.169343	01 Active promoter	Outside	IFIT1, 1.5 kb 5' region, NM_001548	IFIT1B, 10 kb 3' region, NM_001010987	-
cg03958041	chr12	65283866	0.649958	0.508396	0.141562	0.00462773	0.00812284	12 Polycomb repressed	Outside	FLJ41278, 5'UTR, NR_033988	TBC1D30, 10 kb 3' region, NM_015279	-
cg10210909	chr8	11559487	0.316464	0.174938	0.141526	0.000411353	0.0010406	12 Polycomb repressed	Shore	GATA4, 10 kb 5' region, NM_002052	-	-
cg19206146	chr6	28661758	0.236761	0.0952647	0.141496	0.000205677	0.000605426	03 Poised promoter	Outside	-	-	-
cg18121224	chr5	176559562	0.191974	0.0510953	0.140879	0.000102838	0.000363769	11 Weak transcribed	Island	NSD1, 1.5 kb 5' region, NM_172349	NSD1, 1.5 kb 5' region, NM_022455	-
cg17733447	chr17	45929398	0.296004	0.155189	0.140815	0.000102838	0.000363769	03 Poised promoter	Shore	SP6, 5'UTR, NM_199262	-	-
cg23390920	chr12	97858119	0.263352	0.122551	0.140801	0.00462773	0.00812284	12 Polycomb repressed	Outside	RMST, 1.5 kb 5' region, NR_024037	-	-
cg24335070	chr2	179914863	0.780084	0.639951	0.140133	0.0096668	0.0157246	13 Heterochromatin	Outside	CCDC141, 1.5 kb 5' region, NM_173648	-	-
cg08483376	chr7	27285135	0.2428	0.102789	0.140011	0.00123406	0.00259625	03 Poised promoter	Island	EVX1, Intron, NM_001989	-	-
cg03296204	chr17	77923970	0.325299	0.185339	0.139961	0.0185109	0.0280554	13 Heterochromatin	Shore	TBC1D16, Intron, NM_019020	-	-
cg04805577	chr7	27286683	0.325442	0.185671	0.139771	0.00678733	0.0113503	12 Polycomb repressed	Shore	EVX1, 1.5 kb 3' region, NM_001989	-	-
cg20519373	chr8	119456569	0.642681	0.502916	0.139765	0.0135747	0.0212053	13 Heterochromatin	Outside	SAMD12, Intron, NM_001101676	SAMD12, Intron, NM_207506	-
cg25067242	chr1	115881258	0.219962	0.0803534	0.139609	0.000102838	0.000363769	06 Weak enhancer	Island	NGF, 1.5 kb 5' region, NM_002506	-	-
cg26844909	chr10	21788133	0.356493	0.217218	0.139275	0.0330111	0.0467079	11 Weak transcribed	Shore	C10orf114, 10 kb 5' region, NM_001010911	MIR1915, 10 kb 5' region, NR_031736	-
cg22955387	chrX	133680467	0.257	0.117793	0.139208	0.0249897	0.036471	11 Weak transcribed	Island	MGC16121, 3'UTR, NR_024607	MIR424, 1.5 kb 3' region, NR_029946	MIR450B, 10 kb 5' region, NR_030587
cg04007841	chr11	65307005	0.43731	0.299446	0.137864	0.00678733	0.0113503	02 Weak promoter	Island	LTBP3, Intron, NM_001164266	LTBP3, Intron, NM_001130144	LTBP3, Intron, NM_021070
cg03625415	chr5	172662740	0.455053	0.317294	0.137758	0.0330111	0.0467079	12 Polycomb repressed	Shore	NKX2-5, 1.5 kb 5' region, NM_004387	NKX2-5, 1.5 kb 5' region, NM_001166175	NKX2-5, 1.5 kb 5' region, NM_001166176
cg17101450	chr10	102900364	0.200537	0.0629394	0.137597	0.000411353	0.0010406	12 Polycomb repressed	Shore	TLX1NB, 10 kb 5' region, NM_001085398	TLX1, 10 kb 3' region, NM_005521	TLX1, 10 kb 3' region, NM_001195517
cg10240950	chr12	110486918	0.806635	0.669672	0.136963	0.00462773	0.00812284	01 Active promoter	Shore	C12orf76, Intron, NM_207435	ANKRD13A, 10 kb 3' region, NM_033121	-
cg26224624	chr15	75754429	0.728582	0.591666	0.136915	0.0096668	0.0157246	11 Weak transcribed	Outside	SIN3A, 10 kb 5' region, NM_001145357	PTPN9, 10 kb 3' region, NM_002833	-
cg01644592	chr6	29633970	0.512579	0.376533	0.136046	0.0135747	0.0212053	11 Weak transcribed	Outside	MOG, Exon, NM_206811	MOG, Exon, NM_001008229	MOG, Exon, NM_001170418
cg02172492	chr2	19553421	0.292768	0.156802	0.135966	0.000411353	0.0010406	12 Polycomb repressed	Island	OSR1, Exon, NM_145260	MIR4757, 10 kb 3' region, NR_039914	-
cg02788013	chr2	233924922	0.916258	0.780621	0.135637	0.0330111	0.0467079	13 Heterochromatin	Shore	INPP5D, TSS-200, NM_005541	INPP5D, TSS-200, NM_001017915	-
cg19175386	chr12	115134495	0.251107	0.115743	0.135364	0.000102838	0.000363769	12 Polycomb repressed	Shore	-	-	-
cg16144799	chr2	66892641	0.740426	0.60519	0.135236	0.161251	0.200315	13 Heterochromatin	Outside	-	-	-
cg08908987	chr8	10589904	0.242193	0.106994	0.1352	0.000411353	0.0010406	12 Polycomb repressed	Island	SOX7, 10 kb 5' region, NM_031439	-	-
cg16935061	chr6	1395277	0.2934	0.158502	0.134898	0.000205677	0.000605426	12 Polycomb repressed	Shore	FOXF2, 3'UTR, NM_001452	-	-
cg12673103	chr5	134364716	0.232525	0.0979057	0.134619	0.000102838	0.000363769	12 Polycomb repressed	Island	PITX1, Exon, NM_002653	-	-
cg23489434	chr12	54500174	0.292714	0.158463	0.134252	0.000719868	0.00166744	12 Polycomb repressed	Island	FLJ12825, 5'UTR, NR_026655	LOC100240734, 10 kb 3' region, NR_026657	-
cg22964918	chr7	27286074	0.178096	0.0443686	0.133728	0.00462773	0.00812284	03 Poised promoter	Island	EVX1, 3'UTR, NM_001989	-	-
cg26206196	chr14	37052770	0.404455	0.27093	0.133525	0.000719868	0.00166744	12 Polycomb repressed	Island	NKX2-8, 1.5 kb 5' region, NM_014360	-	-
cg12123693	chr15	96454401	0.343408	0.210669	0.13274	0.00678733	0.0113503	13 Heterochromatin	Outside	-	-	-
cg23230834	chr7	20198438	0.7652	0.633037	0.132163	0.962258	0.966426	08 Insulator	Outside	MACC1, Exon, NM_182762	-	-
cg00044354	chr1	67389883	0.53969	0.407835	0.131855	0.0135747	0.0212053	01 Active promoter	Shore	WDR78, Intron, NM_024763	WDR78, Intron, NM_207014	MIER1, 1.5 kb 5' region, NM_001146110
cg16871763	chr8	11537908	0.266463	0.135068	0.131395	0.000719868	0.00166744	12 Polycomb repressed	Island	-	-	-
cg03676485	chr7	2563815	0.431674	0.300445	0.131228	0.055327	0.0759155	04 Strong enhancer	Island	LFNG, Intron, NM_001166355	LFNG, Intron, NM_002304	MIR4648, 10 kb 5' region, NR_039791
cg02606058	chr16	67195657	0.220255	0.089576	0.130679	0.000102838	0.000363769	06 Weak enhancer	Island	FBXL8, 5'UTR, NM_018378	TRADD, 10 kb 5' region, NM_003789	HSF4, 10 kb 5' region, NM_001538
cg14244013	chr17	59473123	0.185565	0.0551696	0.130396	0.000102838	0.000363769	12 Polycomb repressed	Island	TBX2, 10 kb 5' region, NM_005994	BCAS3, 10 kb 3' region, NM_017679	BCAS3, 10 kb 3' region, NM_001099432
cg18488651	chr6	29633672	0.593598	0.463592	0.130006	0.0430893	0.0597524	11 Weak transcribed	Outside	MOG, Intron, NM_206811	MOG, Intron, NM_001008229	MOG, Intron, NM_206812
cg20120208	chr10	102896868	0.349749	0.220468	0.12928	0.0249897	0.036471	12 Polycomb repressed	Shore	TLX1, 3'UTR, NM_005521	TLX1, 3'UTR, NM_001195517	TLX1NB, 10 kb 5' region, NM_001085398
cg24906015	chr2	58482766	0.693018	0.563863	0.129154	0.474702	0.533496	13 Heterochromatin	Shelf	-	-	-
cg13276704	chr3	8484058	0.672053	0.543094	0.128959	0.00195393	0.00389479	08 Insulator	Outside	LOC100288428, 3'UTR, NR_033378	-	-
cg26351132	chr17	47049889	0.501389	0.372487	0.128902	0.00195393	0.00389479	03 Poised promoter	Outside	GIP, 10 kb 5' region, NM_004123	-	-
cg16039869	chr11	125260942	0.604425	0.475615	0.12881	0.00678733	0.0113503	13 Heterochromatin	Outside	PKNOX2, Intron, NM_022062	-	-
cg23558337	chr20	10492393	0.57788	0.449522	0.128358	0.00123406	0.00259625	04 Strong enhancer	Outside	C20orf94, Intron, NM_001009608	-	-
cg25159927	chr3	49947933	0.354271	0.225922	0.128349	0.0330111	0.0467079	10 Transcriptional elongation	Island	MON1A, Exon, NM_032355	MON1A, Exon, NM_001142501	MST1R, 10 kb 5' region, NM_002447
cg23859630	chr6	32160454	0.647221	0.519471	0.127749	0.00195393	0.00389479	04 Strong enhancer	Shelf	GPSM3, 5'UTR, NM_022107	AGER, 10 kb 5' region, NM_001206934	AGER, 10 kb 5' region, NM_001206929
cg10814803	chr2	63273939	0.234401	0.106659	0.127742	0.000719868	0.00166744	01 Active promoter	Shore	LOC100132215, 3'UTR, NR_033389	LOC100132215, 3'UTR, NR_027069	EHBP1, 1.5 kb 3' region, NM_001142615
cg02256049	chr11	115531000	0.207136	0.0795718	0.127565	0.000102838	0.000363769	06 Weak enhancer	Shore	-	-	-
cg19131313	chr8	1704012	0.656366	0.529147	0.127219	0.0330111	0.0467079	01 Active promoter	Outside	CLN8, 10 kb 5' region, NM_018941	-	-
cg01098320	chr8	11557596	0.261716	0.134777	0.126939	0.00308515	0.00581111	12 Polycomb repressed	Shore	GATA4, 10 kb 5' region, NM_002052	-	-
cg23059946	chr2	217500593	0.224053	0.0971786	0.126874	0.000719868	0.00166744	12 Polycomb repressed	Shore	IGFBP2, Intron 1, NM_000597	-	-
cg00070383	chr4	174429373	0.291632	0.164846	0.126786	0.000205677	0.000605426	12 Polycomb repressed	Shore	-	-	-
cg15648389	chr12	54448768	0.226349	0.0998635	0.126485	0.000411353	0.0010406	13 Heterochromatin	Shore	HOXC4, Exon, NM_014620	HOXC4, Exon, NM_153633	FLJ12825, 10 kb 5' region, NR_026655
cg06857473	chr14	77780453	0.504795	0.378726	0.126069	0.0249897	0.036471	04 Strong enhancer	Outside	POMT2, Intron, NM_013382	GSTZ1, 10 kb 5' region, NM_145871	GSTZ1, 10 kb 5' region, NM_145870
cg27118080	chr6	159618363	0.791323	0.665277	0.126046	0.108803	0.140863	13 Heterochromatin	Outside	FNDC1, Intron 1, NM_032532	-	-
cg20908789	chr8	11551963	0.425285	0.299602	0.125683	0.00123406	0.00259625	12 Polycomb repressed	Shore	GATA4, 10 kb 5' region, NM_002052	-	-
cg23687434	chr6	159392352	0.849382	0.72388	0.125501	0.600884	0.655196	11 Weak transcribed	Outside	RSPH3, 10 kb 3' region, NM_031924	-	-
cg05340094	chr16	73095394	0.234355	0.108964	0.125392	0.000719868	0.00166744	13 Heterochromatin	Shore	ZFHX3, 10 kb 5' region, NM_001164766	-	-
cg00033213	chr8	144399334	0.663575	0.538186	0.125389	0.536199	0.59303	11 Weak transcribed	Island	TOP1MT, Intron, NM_052963	-	-
cg08442052	chr5	13745920	0.662919	0.538377	0.124542	0.00462773	0.00812284	07 Weak enhancer	Outside	DNAH5, Intron, NM_001369	-	-
cg05165935	chr12	113957940	0.315726	0.193633	0.122093	0.00678733	0.0113503	12 Polycomb repressed	Outside	-	-	-
cg16588649	chr19	3463240	0.174325	0.0523247	0.122	0.000102838	0.000363769	11 Weak transcribed	Island	NFIC, 3'UTR, NM_001245005	NFIC, 3'UTR, NM_205843	NFIC, 3'UTR, NM_001245004
cg07274716	chr5	134363972	0.252057	0.131099	0.120958	0.0135747	0.0212053	12 Polycomb repressed	Island	PITX1, 3'UTR, NM_002653	-	-
cg26096837	chr11	69519973	0.414107	0.294462	0.119645	0.0135747	0.0212053	12 Polycomb repressed	Shore	FGF19, 1.5 kb 5' region, NM_005117	-	-
cg09867290	chr4	174431729	0.372893	0.25351	0.119383	0.00195393	0.00389479	12 Polycomb repressed	Shore	-	-	-
cg03906434	chr7	27231818	0.151239	0.0320743	0.119164	0.000102838	0.000363769	12 Polycomb repressed	Island	HOXA11, 10 kb 5' region, NM_005523	HOTTIP, 10 kb 5' region, NR_037843	HOXA11-AS1, 10 kb 3' region, NR_002795
cg09852607	chr3	128205199	0.452543	0.334435	0.118108	0.00195393	0.00389479	12 Polycomb repressed	Shore	GATA2, Exon, NM_032638	GATA2, Exon, NM_001145661	GATA2, Exon, NM_001145662
cg00919971	chr7	1286148	0.240412	0.122315	0.118098	0.00308515	0.00581111	12 Polycomb repressed	Island	UNCX, 10 kb 3' region, NM_001080461	-	-
cg09491120	chr6	1394985	0.378895	0.261407	0.117488	0.0330111	0.0467079	12 Polycomb repressed	Shore	FOXF2, Exon, NM_001452	-	-
cg21880888	chr1	162602532	0.73098	0.613571	0.117409	0.00195393	0.00389479	13 Heterochromatin	Outside	DDR2, 5'UTR, NM_006182	DDR2, 5'UTR, NM_001014796	-
cg08994045	chr11	2883911	0.190679	0.0743391	0.11634	0.000205677	0.000605426	12 Polycomb repressed	Island	KCNQ1DN, 10 kb 5' region, NR_024627	-	-
cg26993500	chr12	121975120	0.183018	0.0671851	0.115833	0.00462773	0.00812284	02 Weak promoter	Island	KDM2B, Intron, NM_032590	KDM2B, Intron, NM_001005366	-
cg08426898	chr2	174916730	0.637438	0.521774	0.115664	0.0249897	0.036471	04 Strong enhancer	Outside	-	-	-
cg16792302	chr2	172945057	0.195612	0.0802815	0.11533	0.00123406	0.00259625	12 Polycomb repressed	Island	METAP1D, Exon, NM_199227	DLX1, 10 kb 5' region, NM_178120	DLX1, 10 kb 5' region, NM_001038493
cg01921066	chr1	94511165	0.644986	0.529886	0.1151	0.0096668	0.0157246	08 Insulator	Outside	ABCA4, Intron, NM_000350	-	-
cg04446345	chr22	45680843	0.204275	0.0893397	0.114936	0.000102838	0.000363769	12 Polycomb repressed	Island	UPK3A, TSS-200, NM_006953	UPK3A, TSS-200, NM_001167574	-
cg06736229	chr1	2373386	0.78179	0.667394	0.114396	0.00462773	0.00812284	09 Transcriptional transition	Shore	-	-	-
cg21618730	chr13	112815898	0.415727	0.302997	0.11273	0.133073	0.169343	13 Heterochromatin	Shore	-	-	-
cg12781568	chr11	32452037	0.287999	0.175395	0.112605	0.00195393	0.00389479	12 Polycomb repressed	Shore	WT1, Intron, NM_000378	WT1, Intron, NM_001198552	WT1, Intron, NM_001198551
cg06596654	chr16	86527922	0.270049	0.157587	0.112462	0.0135747	0.0212053	12 Polycomb repressed	Shore	LOC400550, 3'UTR, NR_033925	LOC400550, 3'UTR, NR_036444	-
cg01084215	chr17	77924268	0.494614	0.382612	0.112002	0.0702386	0.094695	13 Heterochromatin	Island	TBC1D16, Exon, NM_019020	-	-
cg07541744	chr16	55363276	0.221717	0.109885	0.111832	0.000411353	0.0010406	12 Polycomb repressed	Island	IRX6, Intron, NM_024335	-	-
cg15129815	chr18	72102995	0.752503	0.641518	0.110985	0.812526	0.849144	13 Heterochromatin	Outside	FAM69C, 3'UTR, NM_001044369	-	-
cg04650238	chr16	54625689	0.507107	0.396253	0.110854	0.0430893	0.0597524	13 Heterochromatin	Outside	-	-	-
cg03923561	chr12	54447219	0.173753	0.0633166	0.110437	0.000102838	0.000363769	07 Weak enhancer	Shore	HOXC4, 5'UTR, NM_014620	HOXC4, 1.5 kb 5' region, NM_153633	FLJ12825, 10 kb 5' region, NR_026655
cg07882838	chr15	67417606	0.679135	0.568958	0.110176	0.193233	0.235973	04 Strong enhancer	Outside	SMAD3, 1.5 kb 5' region, NM_001145102	SMAD3, Intron 1, NM_005902	-
cg20945566	chr17	46800019	0.184747	0.0749911	0.109756	0.000102838	0.000363769	12 Polycomb repressed	Shore	PRAC, 1.5 kb 5' region, NM_032391	HOXB13-AS1, 1.5 kb 5' region, NR_024103	MIR3185, 10 kb 3' region, NR_036150
cg06542022	chr7	155174990	0.418105	0.309292	0.108813	0.00195393	0.00389479	12 Polycomb repressed	Island	-	-	-
cg12014818	chr2	219744633	0.331663	0.222866	0.108797	0.0135747	0.0212053	06 Weak enhancer	Shore	WNT10A, 1.5 kb 5' region, NM_025216	WNT6, 10 kb 3' region, NM_006522	-
cg18189641	chr12	133403333	0.839093	0.730837	0.108256	0.669066	0.719393	09 Transcriptional transition	Shore	GOLGA3, 5'UTR, NM_005895	GOLGA3, 5'UTR, NM_001172557	-
cg16681083	chr1	44727236	0.543352	0.435408	0.107943	0.055327	0.0759155	02 Weak promoter	Outside	ERI3, Intron, NM_024066	-	-
cg02954903	chr3	112359934	0.690494	0.58293	0.107564	0.0249897	0.036471	04 Strong enhancer	Outside	CCDC80, 5'UTR, NM_199512	CCDC80, 5'UTR, NM_199511	-
cg17694351	chr7	27252736	0.394999	0.288261	0.106738	0.0249897	0.036471	03 Poised promoter	Island	HOTTIP, 10 kb 3' region, NR_037843	-	-
cg05143842	chr17	77904235	0.284848	0.178368	0.10648	0.0249897	0.036471	12 Polycomb repressed	Island	TBC1D16, 10 kb 3' region, NM_019020	-	-
cg23197405	chr12	54451937	0.230943	0.124753	0.106191	0.000719868	0.00166744	13 Heterochromatin	Shelf	HOXC4, 10 kb 3' region, NM_014620	HOXC4, 10 kb 3' region, NM_153633	FLJ12825, TSS-200, NR_026655
cg17983632	chr6	1621929	0.158201	0.0524605	0.10574	0.000719868	0.00166744	11 Weak transcribed	Shore	FOXC1, 10 kb 3' region, NM_001453	GMDS, 10 kb 3' region, NM_001253846	GMDS, 10 kb 3' region, NM_001500
cg06796779	chr3	128204926	0.438461	0.332757	0.105704	0.0096668	0.0157246	12 Polycomb repressed	Shore	GATA2, Exon, NM_032638	GATA2, Exon, NM_001145661	GATA2, Exon, NM_001145662
cg05679108	chr6	1395060	0.246903	0.141252	0.10565	0.00462773	0.00812284	12 Polycomb repressed	Shore	FOXF2, Exon, NM_001452	-	-
cg01998213	chr7	19149988	0.222182	0.11695	0.105232	0.000205677	0.000605426	12 Polycomb repressed	Shore	TWIST1, 10 kb 3' region, NM_000474	-	-
cg10665961	chr17	8958038	0.200809	0.0955894	0.10522	0.000102838	0.000363769	13 Heterochromatin	Outside	NTN1, Intron, NM_004822	-	-
cg12764221	chr11	2883697	0.244143	0.139064	0.105079	0.0135747	0.0212053	12 Polycomb repressed	Island	KCNQ1DN, 10 kb 5' region, NR_024627	-	-
cg15167547	chr6	7590018	0.580535	0.475695	0.10484	0.0135747	0.0212053	04 Strong enhancer	Shore	SNRNP48, 1.5 kb 5' region, NM_152551	DSP, 10 kb 3' region, NM_004415	DSP, 10 kb 3' region, NM_001008844
cg01849093	chr11	110876140	0.657691	0.552862	0.104829	0.0185109	0.0280554	13 Heterochromatin	Outside	-	-	-
cg01182865	chr8	11559333	0.266919	0.162159	0.104759	0.000102838	0.000363769	12 Polycomb repressed	Shore	GATA4, 10 kb 5' region, NM_002052	-	-
cg05603527	chr2	71131628	0.160664	0.0560476	0.104616	0.000102838	0.000363769	12 Polycomb repressed	Island	VAX2, Intron 1, NM_012476	-	-
cg16395953	chr10	91152121	0.475043	0.370488	0.104555	0.193233	0.235973	01 Active promoter	Outside	IFIT1B, 10 kb 3' region, NM_001010987	IFIT1, TSS-200, NM_001548	-
cg20457275	chr6	1394070	0.211764	0.10758	0.104183	0.00462773	0.00812284	03 Poised promoter	Island	FOXF2, Intron 1, NM_001452	-	-
cg10838001	chr10	97850093	0.53107	0.427443	0.103627	0.314788	0.368873	01 Active promoter	Island	LOC728558, 1.5 kb 5' region, NR_038444	-	-
cg17791977	chr5	72529126	0.257282	0.15374	0.103542	0.000102838	0.000363769	11 Weak transcribed	Island	-	-	-
cg12564175	chr8	27630985	0.680073	0.577749	0.102324	0.00462773	0.00812284	07 Weak enhancer	Shore	CCDC25, 1.5 kb 5' region, NM_018246	ESCO2, 1.5 kb 5' region, NM_001017420	-
cg13239126	chr1	15256135	0.831142	0.728866	0.102276	0.363842	0.420453	06 Weak enhancer	Outside	KAZN, Intron 1, NM_201628	KAZN, Intron 1, NM_015209	KAZN, Intron 1, NM_001018000
cg01616529	chr11	638423	0.277797	0.175738	0.102059	0.0702386	0.094695	12 Polycomb repressed	Island	DEAF1, 10 kb 3' region, NM_021008	DRD4, Intron 1, NM_000797	-
cg19701879	chr4	23881104	0.733508	0.631651	0.101858	0.0702386	0.094695	13 Heterochromatin	Outside	PPARGC1A, Intron, NM_013261	-	-
cg06810231	chr14	51906821	0.704344	0.602598	0.101746	0.0185109	0.0280554	13 Heterochromatin	Outside	-	-	-
cg19968840	chr15	45409318	0.149531	0.0479248	0.101607	0.000102838	0.000363769	03 Poised promoter	Island	DUOXA2, Exon, NM_207581	DUOXA1, 1.5 kb 3' region, NM_144565	DUOX2, 10 kb 5' region, NM_014080
cg01440452	chr5	139491578	0.3548	0.253305	0.101495	0.0430893	0.0597524	11 Weak transcribed	Shore	PURA, 10 kb 5' region, NM_005859	-	-
cg04535236	chr3	128200768	0.457875	0.356827	0.101048	0.133073	0.169343	12 Polycomb repressed	Outside	GATA2, Exon, NM_032638	GATA2, Exon, NM_001145661	GATA2, Intron, NM_001145662
cg10792302	chr12	54376018	0.134181	0.033345	0.100836	0.000102838	0.000363769	01 Active promoter	Shelf	HOXC10, 10 kb 5' region, NM_017409	MIR196A2, 10 kb 5' region, NR_029617	HOXC11, 10 kb 3' region, NM_014212
cg22488797	chr5	134363323	0.163832	0.063355	0.100477	0.00195393	0.00389479	12 Polycomb repressed	Island	PITX1, 1.5 kb 3' region, NM_002653	-	-
cg13790702	chr3	27506304	0.787222	0.686784	0.100438	0.0702386	0.094695	11 Weak transcribed	Outside	SLC4A7, 10 kb 5' region, NM_003615	-	-
cg03147503	chr6	29633968	0.475392	0.375365	0.100027	0.0330111	0.0467079	11 Weak transcribed	Outside	MOG, Exon, NM_206811	MOG, Exon, NM_001008229	MOG, Exon, NM_001170418
cg01240795	chr5	72528313	0.202713	0.102756	0.0999564	0.000102838	0.000363769	11 Weak transcribed	Shore	-	-	-
cg16388178	chr4	174427506	0.300263	0.201045	0.0992176	0.00195393	0.00389479	12 Polycomb repressed	Shore	-	-	-
cg14467654	chr9	131155818	0.255367	0.15615	0.0992174	0.00123406	0.00259625	11 Weak transcribed	Island	MIR219-2, 1.5 kb 5' region, NR_029837	MIR2964A, 1.5 kb 3' region, NR_039815	URM1, 10 kb 3' region, NM_030914
cg18709904	chr14	50474529	0.615091	0.516103	0.0989875	0.363842	0.420453	05 Strong enhancer	Outside	C14orf182, 1.5 kb 5' region, NM_001012706	-	-
cg04134754	chr2	223134023	0.430622	0.332027	0.0985956	0.133073	0.169343	12 Polycomb repressed	Outside	PAX3, Intron, NM_001127366	PAX3, Intron, NM_181461	PAX3, Intron, NM_181459
cg25241102	chr2	138721835	0.667695	0.569132	0.0985629	0.055327	0.0759155	04 Strong enhancer	Outside	HNMT, 5'UTR, NM_006895	HNMT, 5'UTR, NM_001024075	HNMT, 5'UTR, NM_001024074
cg10438282	chr15	79471585	0.66142	0.564257	0.0971628	0.0330111	0.0467079	07 Weak enhancer	Outside	-	-	-
cg27302301	chr7	1268187	0.232317	0.13544	0.0968776	0.0135747	0.0212053	12 Polycomb repressed	Shore	UNCX, 10 kb 5' region, NM_001080461	-	-
cg03146625	chr12	54448728	0.171401	0.0747578	0.0966433	0.000102838	0.000363769	13 Heterochromatin	Shore	HOXC4, Exon, NM_014620	HOXC4, Exon, NM_153633	FLJ12825, 10 kb 5' region, NR_026655
cg23365739	chr14	57277177	0.169086	0.0726815	0.0964044	0.000719868	0.00166744	12 Polycomb repressed	Shore	OTX2, 5'UTR, NM_021728	OTX2, 10 kb 5' region, NM_172337	OTX2OS1, 10 kb 5' region, NR_029385
cg24128590	chr14	74185273	0.438341	0.341994	0.0963466	0.417318	0.476706	10 Transcriptional elongation	Shore	C14orf43, 3'UTR, NM_001043318	C14orf43, 3'UTR, NM_194278	PNMA1, 10 kb 5' region, NM_006029
cg19233001	chr1	201346875	0.682517	0.586205	0.0963117	0.0878239	0.115567	12 Polycomb repressed	Outside	TNNT2, 1.5 kb 5' region, NM_000364	TNNT2, 1.5 kb 5' region, NM_001001430	TNNT2, 1.5 kb 5' region, NM_001001432
cg00286102	chr20	61047375	0.832541	0.73698	0.0955617	0.0330111	0.0467079	12 Polycomb repressed	Shore	GATA5, Intron, NM_080473	-	-
cg14428878	chr11	89600011	0.816818	0.721556	0.0952618	0.600884	0.655196	13 Heterochromatin	Shore	LOC399940, 10 kb 3' region, NR_038146	TRIM64B, 10 kb 3' region, NM_001164397	-
cg22158650	chr7	27291387	0.214272	0.119479	0.0947931	0.00678733	0.0113503	03 Poised promoter	Island	EVX1, 10 kb 3' region, NM_001989	-	-
cg02553872	chr16	28273095	0.831207	0.73662	0.0945878	0.669066	0.719393	12 Polycomb repressed	Shelf	-	-	-
cg02124022	chr4	54974885	0.258146	0.163898	0.0942475	0.0135747	0.0212053	03 Poised promoter	Shore	GSX2, 10 kb 3' region, NM_133267	-	-
cg16196175	chr7	27289119	0.275493	0.181393	0.0941005	0.00195393	0.00389479	03 Poised promoter	Shelf	EVX1, 10 kb 3' region, NM_001989	-	-
cg12479933	chr4	174428789	0.229382	0.1357	0.0936819	0.0430893	0.0597524	12 Polycomb repressed	Shore	-	-	-
cg00179374	chr7	132259149	0.384672	0.291476	0.0931958	0.0249897	0.036471	12 Polycomb repressed	Shore	PLXNA4, 5'UTR, NM_020911	PLXNA4, 5'UTR, NM_001105543	PLXNA4, 5'UTR, NM_181775
cg07841173	chr3	128210149	0.277377	0.184375	0.0930013	0.00308515	0.00581111	12 Polycomb repressed	Island	GATA2, 5'UTR, NM_032638	GATA2, 10 kb 5' region, NM_001145661	GATA2, 10 kb 5' region, NM_001145662
cg13941978	chr15	65143917	0.607836	0.516152	0.0916839	0.0430893	0.0597524	05 Strong enhancer	Outside	PLEKHO2, Intron, NM_025201	PLEKHO2, Intron 1, NM_001195059	-
cg03547840	chr5	72715926	0.155442	0.064039	0.0914029	0.00308515	0.00581111	03 Poised promoter	Island	-	-	-
cg18621142	chr10	21788637	0.245401	0.154635	0.0907656	0.0249897	0.036471	11 Weak transcribed	Island	C10orf114, 10 kb 5' region, NM_001010911	MIR1915, 10 kb 5' region, NR_031736	-
cg12118269	chr10	102893979	0.233566	0.142957	0.0906093	0.314788	0.368873	12 Polycomb repressed	Island	TLX1, Exon, NM_005521	TLX1, Exon, NM_001195517	TLX1NB, 10 kb 5' region, NM_001085398
cg23159165	chr11	107567019	0.698096	0.607868	0.0902277	0.0702386	0.094695	06 Weak enhancer	Outside	-	-	-
cg11644585	chr17	8958018	0.253624	0.164063	0.089561	0.00123406	0.00259625	13 Heterochromatin	Outside	NTN1, Intron, NM_004822	-	-
cg02060584	chr4	113970738	0.306591	0.217099	0.0894917	0.108803	0.140863	13 Heterochromatin	Outside	ANK2, Intron, NM_001127493	ANK2, TSS-200, NM_020977	ANK2, TSS-200, NM_001148
cg19439123	chr17	17687620	0.166192	0.0768622	0.0893296	0.00678733	0.0113503	04 Strong enhancer	Shore	RAI1, 5'UTR, NM_030665	SMCR5, 10 kb 5' region, NR_024007	-
cg09664550	chr10	33294357	0.646797	0.557679	0.0891181	0.0878239	0.115567	01 Active promoter	Outside	-	-	-
cg19016816	chr7	1267986	0.21147	0.122542	0.0889277	0.00462773	0.00812284	12 Polycomb repressed	Shore	UNCX, 10 kb 5' region, NM_001080461	-	-
cg11051738	chr14	54687159	0.151567	0.0628148	0.0887518	0.000102838	0.000363769	02 Weak promoter	Outside	-	-	-
cg03717836	chr15	96596176	0.212064	0.123395	0.0886689	0.0185109	0.0280554	03 Poised promoter	Outside	-	-	-
cg09998861	chr16	86538105	0.24022	0.151593	0.0886275	0.0185109	0.0280554	12 Polycomb repressed	Shore	LOC400550, 3'UTR, NR_033925	LOC400550, 3'UTR, NR_036444	FOXF1, 10 kb 5' region, NM_001451
cg03333634	chr8	11555250	0.147895	0.0595866	0.0883082	0.000205677	0.000605426	12 Polycomb repressed	Island	GATA4, 10 kb 5' region, NM_002052	-	-
cg07263393	chr3	128205273	0.250054	0.161954	0.0880995	0.133073	0.169343	12 Polycomb repressed	Shore	GATA2, Intron, NM_032638	GATA2, Intron, NM_001145661	GATA2, Intron, NM_001145662
cg15774864	chr2	63272213	0.211306	0.123395	0.0879107	0.000205677	0.000605426	11 Weak transcribed	Island	EHBP1, Exon, NM_001142615	EHBP1, Exon, NM_015252	EHBP1, Exon, NM_001142616
cg04660422	chr4	4860550	0.207567	0.119944	0.0876225	0.00123406	0.00259625	12 Polycomb repressed	Shore	MSX1, 1.5 kb 5' region, NM_002448	-	-
cg00295418	chr8	2021419	0.629213	0.541927	0.0872863	0.474702	0.533496	13 Heterochromatin	Outside	MYOM2, Exon, NM_003970	-	-
cg06708133	chr19	50667800	0.781543	0.6947	0.0868426	0.0249897	0.036471	13 Heterochromatin	Shore	IZUMO2, 1.5 kb 5' region, NM_152358	-	-
cg03815913	chr12	20124700	0.711414	0.624764	0.0866497	0.000102838	0.000363769	13 Heterochromatin	Outside	-	-	-
cg26047066	chr1	221069135	0.15145	0.0650662	0.0863841	0.000102838	0.000363769	12 Polycomb repressed	Island	-	-	-
cg21104276	chr7	90896571	0.208289	0.122379	0.0859104	0.0249897	0.036471	06 Weak enhancer	Island	FZD1, 3'UTR, NM_003505	-	-
cg02455820	chr16	51147768	0.201988	0.116087	0.0859007	0.0430893	0.0597524	12 Polycomb repressed	Island	-	-	-
cg13805001	chr9	89555717	0.332353	0.246601	0.0857522	0.108803	0.140863	12 Polycomb repressed	Outside	GAS1, 10 kb 3' region, NM_002048	-	-
cg14824386	chr8	41167922	0.214574	0.129106	0.0854679	0.0878239	0.115567	13 Heterochromatin	Shore	SFRP1, 1.5 kb 5' region, NM_003012	-	-
cg20284039	chrX	150339833	0.733677	0.648498	0.0851791	0.0878239	0.115567	13 Heterochromatin	Shelf	GPR50, 10 kb 5' region, NM_004224	MIR4330, 10 kb 3' region, NR_036256	-
cg00817885	chrX	105281284	0.850883	0.765737	0.085146	1	1	12 Polycomb repressed	Outside	SERPINA7, 5'UTR, NM_000354	-	-
cg25032745	chr10	15481694	0.671335	0.586371	0.0849639	0.0249897	0.036471	02 Weak promoter	Outside	-	-	-
cg03733760	chr11	69517840	0.148095	0.06339	0.0847052	0.00462773	0.00812284	12 Polycomb repressed	Island	FGF19, Intron, NM_005117	-	-
cg07021644	chr22	45680878	0.147714	0.0630713	0.084643	0.00308515	0.00581111	12 Polycomb repressed	Island	UPK3A, 5'UTR, NM_006953	UPK3A, 5'UTR, NM_001167574	-
cg03020684	chr15	71532065	0.70492	0.620886	0.0840343	0.193233	0.235973	10 Transcriptional elongation	Outside	THSD4, Intron, NM_024817	-	-
cg10839823	chr4	174429369	0.282858	0.19886	0.0839978	0.00195393	0.00389479	12 Polycomb repressed	Shore	-	-	-
cg13326647	chr4	174428190	0.286385	0.202413	0.0839716	0.108803	0.140863	12 Polycomb repressed	Island	-	-	-
cg23261343	chr6	45413791	0.740991	0.6572	0.0837906	0.0330111	0.0467079	05 Strong enhancer	Outside	RUNX2, Intron, NM_001024630	RUNX2, Intron, NM_001015051	RUNX2, Intron, NM_004348
cg10765212	chr2	190044637	0.491156	0.40747	0.0836861	0.0878239	0.115567	02 Weak promoter	Outside	COL5A2, 1.5 kb 5' region, NM_000393	-	-
cg02188665	chr10	43577024	0.782469	0.698922	0.083547	0.474702	0.533496	12 Polycomb repressed	Shelf	RET, Intron 1, NM_020630	RET, Intron 1, NM_020975	-
cg03287469	chr3	9006241	0.733215	0.64982	0.0833956	0.0878239	0.115567	04 Strong enhancer	Shore	RAD18, 1.5 kb 5' region, NM_020165	-	-
cg26365925	chr3	44063314	0.234818	0.15149	0.0833285	0.0185109	0.0280554	03 Poised promoter	Island	-	-	-
cg11789612	chr15	41794411	0.159541	0.0764265	0.0831146	0.0249897	0.036471	03 Poised promoter	Island	ITPKA, Intron, NM_002220	LTK, 1.5 kb 3' region, NM_001135685	LTK, 1.5 kb 3' region, NM_002344
cg06670039	chr16	12530245	0.52133	0.438481	0.082849	0.193233	0.235973	11 Weak transcribed	Outside	SNX29, Intron, NM_032167	-	-
cg01144436	chr11	17743945	0.54811	0.465269	0.0828404	0.161251	0.200315	12 Polycomb repressed	Shore	MYOD1, 1.5 kb 3' region, NM_002478	-	-
cg15931168	chr5	72528677	0.251474	0.168814	0.0826592	0.00678733	0.0113503	11 Weak transcribed	Shore	-	-	-
cg22592142	chr15	45409169	0.175854	0.0936843	0.0821693	0.0135747	0.0212053	03 Poised promoter	Island	DUOXA2, Intron, NM_207581	DUOXA1, 1.5 kb 3' region, NM_144565	DUOX2, 10 kb 5' region, NM_014080
cg25266629	chr10	102894147	0.220301	0.138256	0.0820455	0.0702386	0.094695	03 Poised promoter	Island	TLX1, Intron, NM_005521	TLX1, Intron, NM_001195517	TLX1NB, 10 kb 5' region, NM_001085398
cg26685596	chr2	210074358	0.627456	0.545416	0.0820407	0.812526	0.849144	13 Heterochromatin	Shore	-	-	-
cg03085785	chr7	27247650	0.422197	0.340398	0.081799	0.0702386	0.094695	12 Polycomb repressed	Shelf	HOXA13, 10 kb 5' region, NM_000522	HOTTIP, 10 kb 3' region, NR_037843	-
cg02078943	chr7	155175193	0.326178	0.245135	0.0810425	0.0330111	0.0467079	12 Polycomb repressed	Island	-	-	-
cg01323777	chr17	7832942	0.116418	0.0358201	0.0805974	0.000411353	0.0010406	02 Weak promoter	Island	KCNAB3, 1.5 kb 5' region, NM_004732	TRAPPC1, 1.5 kb 3' region, NR_030697	TRAPPC1, 1.5 kb 3' region, NM_001166621
cg12602405	chr17	79456823	0.324152	0.244207	0.0799445	0.133073	0.169343	12 Polycomb repressed	Shore	-	-	-
cg21309167	chr4	55143284	0.236178	0.156461	0.079717	0.739613	0.783938	04 Strong enhancer	Outside	PDGFRA, Intron, NM_006206	-	-
cg13744039	chr3	184475073	0.826402	0.746826	0.0795766	0.0096668	0.0157246	04 Strong enhancer	Outside	-	-	-
cg07258983	chr18	42255458	0.8844	0.804906	0.0794944	0.0135747	0.0212053	13 Heterochromatin	Shelf	SETBP1, 10 kb 5' region, NM_001130110	SETBP1, 10 kb 5' region, NM_015559	-
cg26174583	chr6	1392623	0.299181	0.219917	0.0792641	0.0185109	0.0280554	12 Polycomb repressed	Shore	FOXF2, Intron 1, NM_001452	-	-
cg03575666	chr8	41168185	0.292559	0.214157	0.0784021	0.0185109	0.0280554	13 Heterochromatin	Shore	SFRP1, 1.5 kb 5' region, NM_003012	-	-
cg09410389	chr8	41168204	0.313295	0.236147	0.0771481	0.133073	0.169343	13 Heterochromatin	Shore	SFRP1, 1.5 kb 5' region, NM_003012	-	-
cg26407571	chr12	54473533	0.14465	0.0678849	0.076765	0.000102838	0.000363769	13 Heterochromatin	Island	FLJ12825, 5'UTR, NR_026655	LOC100240735, 3'UTR, NR_026658	-
cg12081645	chr4	157920475	0.752632	0.675898	0.0767348	0.314788	0.368873	05 Strong enhancer	Outside	-	-	-
cg07474126	chr12	121975242	0.180255	0.103895	0.0763603	0.474702	0.533496	02 Weak promoter	Island	KDM2B, Intron, NM_032590	KDM2B, Intron, NM_001005366	-
cg02063817	chr7	27253520	0.388904	0.312551	0.0763524	0.133073	0.169343	12 Polycomb repressed	Island	HOTTIP, 10 kb 3' region, NR_037843	-	-
cg14605948	chr9	98315341	0.462505	0.386294	0.0762105	0.161251	0.200315	12 Polycomb repressed	Island	-	-	-
cg12160664	chr1	114521852	0.455767	0.379625	0.0761418	0.108803	0.140863	04 Strong enhancer	Outside	HIPK1, 1.5 kb 3' region, NM_198268	HIPK1, 1.5 kb 3' region, NM_198269	HIPK1, 1.5 kb 3' region, NM_181358
cg14135731	chr9	98315815	0.390981	0.315631	0.07535	0.193233	0.235973	12 Polycomb repressed	Shore	-	-	-
cg14626725	chr2	238080230	0.755773	0.680769	0.0750042	0.0430893	0.0597524	06 Weak enhancer	Outside	-	-	-
cg00036788	chr4	54974681	0.17095	0.0961825	0.0747675	0.0249897	0.036471	03 Poised promoter	Shore	GSX2, 10 kb 3' region, NM_133267	-	-
cg20414098	chr11	65150158	0.653596	0.578938	0.0746578	0.133073	0.169343	04 Strong enhancer	Shelf	SLC25A45, 1.5 kb 5' region, NM_001077241	SLC25A45, 1.5 kb 5' region, NM_182556	FRMD8, 10 kb 5' region, NM_031904
cg27119612	chr15	57491000	0.38306	0.308718	0.0743415	0.269848	0.321813	07 Weak enhancer	Outside	TCF12, Intron, NM_207038	TCF12, Intron, NM_207036	TCF12, Intron, NM_003205
cg20615879	chr10	102892390	0.342605	0.268792	0.0738124	0.417318	0.476706	12 Polycomb repressed	Shore	TLX1NB, 1.5 kb 5' region, NM_001085398	TLX1, Intron 1, NM_005521	TLX1, Intron 1, NM_001195517
cg05408649	chr12	54446018	0.183949	0.110556	0.0733928	0.000102838	0.000363769	04 Strong enhancer	Island	HOXC4, 5'UTR, NM_014620	HOXC4, 10 kb 5' region, NM_153633	FLJ12825, 10 kb 5' region, NR_026655
cg10400707	chr1	160369839	0.132052	0.0587955	0.073257	0.00462773	0.00812284	04 Strong enhancer	Shore	VANGL2, 1.5 kb 5' region, NM_020335	-	-
cg13578841	chr15	57719921	0.692509	0.619569	0.0729403	0.108803	0.140863	07 Weak enhancer	Outside	CGNL1, 5'UTR, NM_032866	CGNL1, 5'UTR, NM_001252335	-
cg12542656	chr2	43269468	0.570589	0.499207	0.071382	0.0878239	0.115567	04 Strong enhancer	Outside	-	-	-
cg04071779	chr7	30517626	0.659437	0.588056	0.0713813	0.0330111	0.0467079	01 Active promoter	Shore	NOD1, 5'UTR, NM_006092	-	-
cg24812837	chr10	102894119	0.187735	0.116926	0.0708094	0.193233	0.235973	03 Poised promoter	Island	TLX1, Exon, NM_005521	TLX1, Exon, NM_001195517	TLX1NB, 10 kb 5' region, NM_001085398
cg04707013	chr10	111177825	0.711275	0.640761	0.0705136	0.269848	0.321813	13 Heterochromatin	Outside	-	-	-
cg23553912	chr3	159558030	0.229467	0.159322	0.0701455	0.229535	0.277543	11 Weak transcribed	Outside	IQCJ-SCHIP1, Intron, NM_001197113	IQCJ-SCHIP1, Intron, NM_001197114	SCHIP1, Intron, NM_014575
cg10712578	chr8	96619988	0.704725	0.634663	0.0700616	0.886775	0.908096	13 Heterochromatin	Outside	LOC100616530, 5'UTR, NR_038201	LOC100616530, 5'UTR, NR_038202	LOC100616530, 5'UTR, NR_038203
cg16441259	chr8	11557905	0.25305	0.183918	0.069132	0.0135747	0.0212053	12 Polycomb repressed	Island	GATA4, 10 kb 5' region, NM_002052	-	-
cg00192046	chr22	20284603	0.77912	0.710523	0.0685974	0.886775	0.908096	12 Polycomb repressed	Shore	-	-	-
cg18598146	chr20	47896447	0.618067	0.549909	0.0681582	0.600884	0.655196	04 Strong enhancer	Shore	ZNFX1-AS1, 5'UTR, NR_003604	ZNFX1-AS1, 5'UTR, NR_003606	ZNFX1-AS1, 5'UTR, NR_003605
cg25772723	chr3	128211125	0.244023	0.176512	0.067511	0.0135747	0.0212053	12 Polycomb repressed	Island	GATA2, 5'UTR, NM_032638	GATA2, 10 kb 5' region, NM_001145661	GATA2, 10 kb 5' region, NM_001145662
cg17087499	chr1	237706763	0.632969	0.5657	0.0672691	0.161251	0.200315	13 Heterochromatin	Outside	RYR2, Intron, NM_001035	-	-
cg18749563	chr17	77924370	0.182319	0.115295	0.0670246	0.055327	0.0759155	13 Heterochromatin	Island	TBC1D16, Exon, NM_019020	-	-
cg23727079	chr7	16966322	0.785118	0.718262	0.0668558	0.193233	0.235973	08 Insulator	Outside	-	-	-
cg06457811	chr7	155175060	0.164062	0.0972273	0.0668348	0.00195393	0.00389479	12 Polycomb repressed	Island	-	-	-
cg01882880	chr17	46623818	0.159855	0.0931061	0.0667484	0.000205677	0.000605426	12 Polycomb repressed	Shelf	HOXB2, 1.5 kb 5' region, NM_002145	HOXB3, 10 kb 3' region, NM_002146	-
cg03241909	chr11	64952033	0.405618	0.339033	0.0665847	0.133073	0.169343	09 Transcriptional transition	Island	CAPN1, Intron, NM_001198868	CAPN1, Intron, NM_001198869	CAPN1, Intron, NM_005186
cg15691140	chr19	54824176	0.742266	0.676795	0.0654707	0.739613	0.783938	13 Heterochromatin	Outside	LILRA5, Intron, NM_021250	LILRA5, Intron, NM_181985	LILRA5, Intron, NM_181879
cg19638477	chr3	128212272	0.19331	0.127897	0.0654133	0.0135747	0.0212053	12 Polycomb repressed	Island	GATA2, 1.5 kb 5' region, NM_032638	GATA2, 10 kb 5' region, NM_001145661	GATA2, 10 kb 5' region, NM_001145662
cg16357224	chr16	86530052	0.169896	0.104769	0.0651268	0.0096668	0.0157246	12 Polycomb repressed	Shore	LOC400550, 3'UTR, NR_033925	LOC400550, 3'UTR, NR_036444	-
cg00102183	chr1	109772438	0.382478	0.317758	0.0647197	0.133073	0.169343	10 Transcriptional elongation	Outside	SARS, Intron, NM_006513	-	-
cg01750724	chr8	1570634	0.704129	0.639601	0.0645287	0.600884	0.655196	13 Heterochromatin	Outside	DLGAP2, Intron, NM_004745	-	-
cg20357628	chr20	58179846	0.151273	0.0868677	0.0644049	0.000102838	0.000363769	12 Polycomb repressed	Island	PHACTR3, 5'UTR, NM_080672	PHACTR3, Intron 1, NM_001199505	-
cg21209485	chr1	2529358	0.52678	0.462705	0.0640746	1	1	13 Heterochromatin	Shore	MMEL1, Intron, NM_033467	FAM213B, 10 kb 3' region, NR_036638	FAM213B, 10 kb 3' region, NR_036637
cg09547025	chr6	142721803	0.722092	0.658298	0.0637942	0.161251	0.200315	10 Transcriptional elongation	Outside	GPR126, Intron, NM_198569	GPR126, Intron, NM_020455	GPR126, Intron, NM_001032394
cg03984209	chr3	55920017	0.77597	0.712193	0.0637771	0.0249897	0.036471	06 Weak enhancer	Outside	ERC2, Intron, NM_015576	-	-
cg01025233	chr5	72732059	0.186032	0.122428	0.0636041	0.0135747	0.0212053	12 Polycomb repressed	Island	-	-	-
cg01808879	chr12	98911335	0.744169	0.68108	0.063089	0.314788	0.368873	01 Active promoter	Shore	LOC100128191, 1.5 kb 5' region, NR_027157	TMPO, Intron 1, NM_001032284	TMPO, Intron 1, NM_001032283
cg05781999	chr7	155174128	0.152913	0.0903295	0.0625837	0.0135747	0.0212053	12 Polycomb repressed	Island	-	-	-
cg09320652	chr1	66708863	0.802814	0.740408	0.0624064	0.161251	0.200315	08 Insulator	Outside	PDE4B, Intron, NM_001037341	PDE4B, Intron, NM_002600	PDE4B, Intron 1, NM_001037340
cg05717871	chr11	638506	0.374836	0.312647	0.062189	0.314788	0.368873	12 Polycomb repressed	Island	DEAF1, 10 kb 3' region, NM_021008	DRD4, Intron 1, NM_000797	-
cg18758987	chr1	55894873	0.777018	0.715	0.0620172	0.0330111	0.0467079	04 Strong enhancer	Outside	-	-	-
cg13546414	chr14	37053663	0.163351	0.101357	0.0619948	0.0330111	0.0467079	12 Polycomb repressed	Island	NKX2-8, 10 kb 5' region, NM_014360	-	-
cg12651914	chr12	130642778	0.215677	0.153696	0.0619807	0.0878239	0.115567	12 Polycomb repressed	Shelf	FLJ31485, 3'UTR, NR_033834	FZD10, 10 kb 5' region, NM_007197	-
cg08506869	chr8	48572446	0.677807	0.616284	0.0615235	0.055327	0.0759155	04 Strong enhancer	Outside	KIAA0146, Intron, NM_001080394	-	-
cg19098619	chr2	167193694	0.707971	0.646451	0.06152	0.0135747	0.0212053	13 Heterochromatin	Outside	SCN9A, 5'UTR, NM_002977	-	-
cg21249595	chr6	30848810	0.318329	0.256992	0.061337	0.0330111	0.0467079	11 Weak transcribed	Shelf	DDR1, 10 kb 5' region, NM_001954	DDR1, 10 kb 5' region, NM_013993	DDR1, 10 kb 5' region, NM_001202523
cg01817364	chr5	43037410	0.258961	0.197659	0.0613029	0.0430893	0.0597524	02 Weak promoter	Island	LOC153684, 10 kb 5' region, NR_015447	C5orf39, 10 kb 3' region, NM_001014279	-
cg02360367	chr1	2180026	0.388298	0.326997	0.0613004	0.363842	0.420453	10 Transcriptional elongation	Outside	SKI, Intron 1, NM_003036	-	-
cg11645306	chr18	46474063	0.694489	0.633227	0.0612623	0.161251	0.200315	04 Strong enhancer	Shore	SMAD7, Intron, NM_001190822	SMAD7, Intron, NM_001190821	SMAD7, Intron, NM_005904
cg18864227	chr2	145353994	0.622209	0.561004	0.0612046	0.193233	0.235973	13 Heterochromatin	Outside	-	-	-
cg09682128	chr13	100613239	0.293295	0.233412	0.0598833	0.269848	0.321813	12 Polycomb repressed	Shore	ZIC5, 10 kb 3' region, NM_033132	-	-
cg17438030	chr5	72526378	0.0903187	0.0305429	0.0597758	0.000411353	0.0010406	11 Weak transcribed	Island	-	-	-
cg11470941	chr4	174042501	0.704039	0.644316	0.0597232	0.108803	0.140863	06 Weak enhancer	Outside	-	-	-
cg15360181	chr3	143567491	0.76131	0.702072	0.0592377	0.133073	0.169343	01 Active promoter	Outside	SLC9A9, 1.5 kb 5' region, NM_173653	-	-
cg03329597	chr3	108125522	0.546377	0.487172	0.0592044	0.739613	0.783938	08 Insulator	Outside	MYH15, Intron, NM_014981	-	-
cg01240229	chr15	25101626	0.560815	0.501894	0.0589211	0.133073	0.169343	13 Heterochromatin	Outside	SNRPN, 5'UTR, NM_022807	SNRPN, 5'UTR, NM_022806	SNRPN, 5'UTR, NM_022808
cg06567836	chr13	112330929	0.522505	0.463663	0.0588417	0.474702	0.533496	03 Poised promoter	Outside	-	-	-
cg13936863	chr2	71132245	0.224362	0.165755	0.0586061	0.0249897	0.036471	12 Polycomb repressed	Island	VAX2, Intron 1, NM_012476	-	-
cg16543094	chr11	20229516	0.216232	0.157767	0.0584658	0.108803	0.140863	12 Polycomb repressed	Outside	-	-	-
cg02853387	chr11	117484903	0.593323	0.535404	0.0579187	0.193233	0.235973	12 Polycomb repressed	Outside	DSCAML1, Intron, NM_020693	-	-
cg25305879	chr2	106814629	0.703321	0.645504	0.0578174	0.0878239	0.115567	13 Heterochromatin	Shelf	UXS1, 10 kb 5' region, NM_025076	UXS1, 10 kb 5' region, NM_001253875	UXS1, 10 kb 5' region, NR_045607
cg05987823	chr12	54428591	0.336322	0.278715	0.0576068	0.193233	0.235973	11 Weak transcribed	Island	HOXC5, 5'UTR, NR_003084	HOXC4, 5'UTR, NM_014620	HOXC5, 3'UTR, NM_018953
cg05789250	chr6	31804305	0.66874	0.611452	0.0572883	0.363842	0.420453	01 Active promoter	Shore	C6orf48, 5'UTR, NM_001040437	C6orf48, 5'UTR, NM_001040438	SNORD52, 1.5 kb 5' region, NR_002742
cg18215449	chr12	66089472	0.703955	0.647548	0.056407	0.161251	0.200315	04 Strong enhancer	Outside	-	-	-
cg26744407	chr16	77868530	0.736216	0.680493	0.0557229	0.161251	0.200315	07 Weak enhancer	Outside	VAT1L, Intron, NM_020927	-	-
cg20693607	chr3	184319565	0.153862	0.0985307	0.055331	0.000102838	0.000363769	06 Weak enhancer	Island	-	-	-
cg18941031	chr17	44891809	0.60894	0.553793	0.0551464	0.269848	0.321813	07 Weak enhancer	Shelf	WNT3, Intron, NM_030753	-	-
cg16503933	chr6	105958177	0.683121	0.627995	0.0551263	0.0430893	0.0597524	13 Heterochromatin	Outside	-	-	-
cg11382082	chr5	43038610	0.201703	0.146607	0.0550961	0.00678733	0.0113503	02 Weak promoter	Shore	C5orf39, 1.5 kb 3' region, NM_001014279	LOC153684, 10 kb 5' region, NR_015447	-
cg21761639	chr7	31533785	0.767067	0.712329	0.0547382	0.0702386	0.094695	05 Strong enhancer	Outside	-	-	-
cg21840697	chr2	121101387	0.320073	0.265431	0.054642	0.193233	0.235973	03 Poised promoter	Island	INHBB, 10 kb 5' region, NM_002193	-	-
cg10264687	chr16	51147460	0.414398	0.359893	0.0545042	0.193233	0.235973	12 Polycomb repressed	Shore	-	-	-
cg07618085	chr17	77924581	0.2827	0.228398	0.0543025	0.133073	0.169343	13 Heterochromatin	Shore	TBC1D16, Intron, NM_019020	-	-
cg03024537	chr8	11557216	0.240211	0.185961	0.0542506	0.0430893	0.0597524	12 Polycomb repressed	Shore	GATA4, 10 kb 5' region, NM_002052	-	-
cg08465346	chr12	54441457	0.168954	0.114711	0.0542429	0.00462773	0.00812284	13 Heterochromatin	Island	HOXC4, 5'UTR, NM_014620	HOXC4, 10 kb 5' region, NM_153633	-
cg08996597	chr6	130747459	0.630312	0.576096	0.0542166	0.962258	0.966426	06 Weak enhancer	Outside	-	-	-
cg15230883	chr3	53321204	0.372483	0.318432	0.0540504	0.417318	0.476706	10 Transcriptional elongation	Outside	DCP1A, 3'UTR, NM_018403	-	-
cg18701343	chr14	37053600	0.195068	0.141507	0.0535604	0.161251	0.200315	12 Polycomb repressed	Island	NKX2-8, 10 kb 5' region, NM_014360	-	-
cg16745596	chr19	39695800	0.831025	0.779204	0.0518205	0.0702386	0.094695	12 Polycomb repressed	Shore	SYCN, 1.5 kb 5' region, NM_001080468	NCCRP1, 10 kb 3' region, NM_001001414	-
cg15964309	chr12	114886560	0.0968528	0.045099	0.0517539	0.000102838	0.000363769	12 Polycomb repressed	Island	-	-	-
cg00575665	chr20	39315210	0.242313	0.191631	0.0506826	0.0878239	0.115567	03 Poised promoter	Shore	MAFB, 3'UTR, NM_005461	-	-
cg07122178	chr8	41168480	0.150046	0.0993772	0.0506689	0.0878239	0.115567	13 Heterochromatin	Shore	SFRP1, 1.5 kb 5' region, NM_003012	-	-
cg08871239	chr2	95788278	0.577935	0.527718	0.0502177	0.269848	0.321813	06 Weak enhancer	Shore	MRPS5, 1.5 kb 5' region, NM_031902	-	-
cg18798289	chr5	72530244	0.0995571	0.0496733	0.0498839	0.000411353	0.0010406	11 Weak transcribed	Shore	-	-	-
cg24177393	chr5	43037516	0.283734	0.234728	0.0490062	0.363842	0.420453	02 Weak promoter	Island	LOC153684, 10 kb 5' region, NR_015447	C5orf39, 10 kb 3' region, NM_001014279	-
cg04222582	chr15	45405102	0.100999	0.0526426	0.0483561	0.000411353	0.0010406	03 Poised promoter	Island	DUOX2, Intron, NM_014080	DUOXA2, 1.5 kb 5' region, NM_207581	DUOXA1, 10 kb 3' region, NM_144565
cg16704590	chr20	47896768	0.516585	0.468713	0.0478717	0.669066	0.719393	04 Strong enhancer	Shore	ZNFX1-AS1, 5'UTR, NR_003604	ZNFX1-AS1, 5'UTR, NR_003606	ZNFX1-AS1, 5'UTR, NR_003605
cg15240082	chr22	45680686	0.107229	0.0598453	0.0473838	0.0135747	0.0212053	12 Polycomb repressed	Island	UPK3A, TSS-200, NM_006953	UPK3A, TSS-200, NM_001167574	-
cg08834902	chr16	8806689	0.328286	0.281131	0.0471544	0.417318	0.476706	13 Heterochromatin	Outside	ABAT, 5'UTR, NM_020686	ABAT, 10 kb 5' region, NM_001127448	ABAT, TSS-200, NM_000663
cg10407894	chr7	148517344	0.699126	0.652044	0.0470829	0.0878239	0.115567	07 Weak enhancer	Outside	EZH2, Intron, NM_001203247	EZH2, Intron, NM_152998	EZH2, Intron, NM_004456
cg14944944	chr22	45680701	0.0773139	0.0302629	0.0470509	0.000102838	0.000363769	12 Polycomb repressed	Island	UPK3A, TSS-200, NM_006953	UPK3A, TSS-200, NM_001167574	-
cg01792117	chr17	27088226	0.496388	0.450224	0.0461634	0.417318	0.476706	09 Transcriptional transition	Outside	C17orf63, Intron, NM_018182	C17orf63, Intron, NM_001077498	-
cg01040654	chr5	172663218	0.48921	0.443181	0.0460284	0.536199	0.59303	12 Polycomb repressed	Shore	NKX2-5, 1.5 kb 5' region, NM_004387	NKX2-5, 1.5 kb 5' region, NM_001166175	NKX2-5, 1.5 kb 5' region, NM_001166176
cg01997599	chr19	49689672	0.731705	0.686275	0.0454302	0.417318	0.476706	11 Weak transcribed	Shelf	TRPM4, Intron, NM_017636	TRPM4, Intron, NM_001195227	-
cg19683989	chr15	95938184	0.544869	0.499499	0.0453701	0.417318	0.476706	13 Heterochromatin	Outside	-	-	-
cg23162598	chr7	157345745	0.431172	0.38655	0.0446216	0.669066	0.719393	13 Heterochromatin	Shore	PTPRN2, Intron, NM_130843	PTPRN2, Intron, NM_130842	PTPRN2, Intron, NM_002847
cg06195525	chr6	2991146	0.72958	0.68496	0.04462	0.161251	0.200315	01 Active promoter	Shore	DKFZP686I15217, 5'UTR, NR_026856	DKFZP686I15217, 5'UTR, NR_026855	NQO2, 10 kb 5' region, NM_000904
cg14518346	chr13	100544909	0.537934	0.493749	0.0441851	0.669066	0.719393	13 Heterochromatin	Shelf	CLYBL, 3'UTR, NM_206808	-	-
cg11316517	chr5	72666837	0.777779	0.733784	0.0439947	0.193233	0.235973	04 Strong enhancer	Outside	-	-	-
cg19470832	chr12	55419489	0.730919	0.687894	0.0430258	0.161251	0.200315	13 Heterochromatin	Outside	NEUROD4, 5'UTR, NM_021191	-	-
cg26706077	chr16	17255058	0.433477	0.390854	0.0426232	0.886775	0.908096	13 Heterochromatin	Outside	XYLT1, Intron, NM_022166	-	-
cg00457087	chr1	162602294	0.702381	0.66058	0.0418005	0.269848	0.321813	13 Heterochromatin	Outside	DDR2, 5'UTR, NM_006182	DDR2, 5'UTR, NM_001014796	-
cg15837233	chr2	162279323	0.334582	0.293208	0.041374	0.474702	0.533496	12 Polycomb repressed	Shore	TBR1, Intron, NM_006593	-	-
cg01693350	chr11	32452186	0.091238	0.0499837	0.0412543	0.00678733	0.0113503	12 Polycomb repressed	Island	WT1, Intron, NM_000378	WT1, Intron, NM_024426	WT1, Intron, NM_024424
cg20752005	chr17	78449261	0.400563	0.360173	0.0403902	0.474702	0.533496	03 Poised promoter	Shore	NPTX1, Intron, NM_002522	-	-
cg07754492	chr2	202047753	0.460448	0.420288	0.0401596	0.363842	0.420453	01 Active promoter	Outside	CASP10, 5'UTR, NM_001206524	CASP10, 5'UTR, NM_032976	CASP10, 5'UTR, NM_001230
cg27368606	chr4	186768729	0.695039	0.655069	0.0399703	0.314788	0.368873	04 Strong enhancer	Outside	SORBS2, 5'UTR, NM_021069	-	-
cg06490988	chr3	128212000	0.152622	0.112963	0.0396587	0.133073	0.169343	12 Polycomb repressed	Island	GATA2, 5'UTR, NM_032638	GATA2, 10 kb 5' region, NM_001145661	GATA2, 10 kb 5' region, NM_001145662
cg16292132	chr6	138893110	0.367232	0.328348	0.0388845	0.314788	0.368873	04 Strong enhancer	Outside	NHSL1, 5'UTR, NM_020464	-	-
cg02173749	chr2	121104028	0.178748	0.139928	0.0388199	0.536199	0.59303	12 Polycomb repressed	Island	INHBB, Exon 1, NM_002193	-	-
cg17212153	chr5	88432539	0.774133	0.73553	0.0386038	0.0878239	0.115567	13 Heterochromatin	Outside	-	-	-
cg01020484	chr14	74185293	0.419959	0.381577	0.0383826	0.886775	0.908096	10 Transcriptional elongation	Shore	C14orf43, 3'UTR, NM_001043318	C14orf43, 3'UTR, NM_194278	PNMA1, 10 kb 5' region, NM_006029
cg10694781	chr7	132260288	0.229503	0.191807	0.0376962	0.133073	0.169343	12 Polycomb repressed	Shore	PLXNA4, 5'UTR, NM_020911	PLXNA4, 5'UTR, NM_001105543	PLXNA4, 5'UTR, NM_181775
cg02126031	chr14	54686315	0.371654	0.334266	0.0373879	0.536199	0.59303	12 Polycomb repressed	Outside	-	-	-
cg09664314	chr1	72190605	0.643888	0.606573	0.0373156	0.536199	0.59303	13 Heterochromatin	Outside	NEGR1, Intron, NM_173808	-	-
cg00912772	chr12	95594565	0.746383	0.709613	0.0367695	0.314788	0.368873	04 Strong enhancer	Outside	FGD6, Intron, NM_018351	-	-
cg27233338	chr15	25101645	0.616249	0.579762	0.0364865	0.886775	0.908096	13 Heterochromatin	Outside	SNRPN, 5'UTR, NM_022807	SNRPN, 5'UTR, NM_022806	SNRPN, 5'UTR, NM_022808
cg06176471	chr1	169088806	0.790682	0.754608	0.0360742	0.314788	0.368873	05 Strong enhancer	Outside	ATP1B1, Intron, NM_001677	-	-
cg05606331	chr19	38344057	0.875371	0.839448	0.0359237	0.314788	0.368873	13 Heterochromatin	Shore	LOC100631378, 3'UTR, NR_040015	-	-
cg13916266	chr17	7787657	0.529111	0.493232	0.0358786	0.161251	0.200315	01 Active promoter	Shore	CHD3, 1.5 kb 5' region, NM_001005271	CHD3, 10 kb 5' region, NM_001005273	CHD3, 10 kb 5' region, NM_005852
cg24369233	chr2	127713081	0.824935	0.789992	0.0349431	0.812526	0.849144	13 Heterochromatin	Outside	-	-	-
cg22031873	chr4	143765656	0.723785	0.688996	0.0347894	0.812526	0.849144	13 Heterochromatin	Shore	INPP4B, 5'UTR, NM_003866	INPP4B, 5'UTR, NM_001101669	-
cg25334934	chr2	121269347	0.441065	0.406304	0.0347608	0.536199	0.59303	12 Polycomb repressed	Outside	-	-	-
cg13373343	chr1	95552971	0.677601	0.643821	0.0337803	0.536199	0.59303	06 Weak enhancer	Outside	TMEM56, 10 kb 5' region, NM_001199679	-	-
cg10713589	chr4	119989951	0.873947	0.840195	0.0337524	0.0702386	0.094695	04 Strong enhancer	Outside	SYNPO2, 10 kb 3' region, NM_133477	-	-
cg06520095	chr16	66458042	0.527991	0.494346	0.0336449	0.536199	0.59303	12 Polycomb repressed	Shelf	BEAN1, 10 kb 5' region, NM_001178020	BEAN1, 10 kb 5' region, NM_001136106	BEAN1, 10 kb 5' region, NM_001197224
cg00489394	chr11	63259325	0.589777	0.55681	0.0329668	0.417318	0.476706	12 Polycomb repressed	Shore	HRASLS5, 1.5 kb 5' region, NM_001146729	HRASLS5, 1.5 kb 5' region, NM_001146728	HRASLS5, 1.5 kb 5' region, NM_054108
cg24244500	chr13	112815960	0.334374	0.301601	0.0327737	0.474702	0.533496	13 Heterochromatin	Shore	-	-	-
cg00108351	chr16	86529657	0.136747	0.103988	0.032758	0.229535	0.277543	12 Polycomb repressed	Shore	LOC400550, 3'UTR, NR_033925	LOC400550, 3'UTR, NR_036444	-
cg15987732	chr7	155174253	0.258003	0.225256	0.0327471	0.600884	0.655196	12 Polycomb repressed	Island	-	-	-
cg10773016	chr4	6690811	0.438749	0.406204	0.0325458	0.314788	0.368873	05 Strong enhancer	Outside	S100P, 10 kb 5' region, NM_005980	-	-
cg25001102	chr1	221068934	0.302216	0.27015	0.0320656	0.474702	0.533496	12 Polycomb repressed	Island	-	-	-
cg19648023	chr2	179275172	0.868937	0.836952	0.0319852	0.600884	0.655196	13 Heterochromatin	Shelf	MIR548N, 5'UTR, NR_031666	-	-
cg22402121	chr13	113735030	0.812388	0.780484	0.0319034	0.886775	0.908096	13 Heterochromatin	Shelf	MCF2L, Intron, NM_001112732	MCF2L, Intron, NM_024979	-
cg14270346	chr9	38026075	0.7172	0.686019	0.0311807	0.161251	0.200315	04 Strong enhancer	Outside	SHB, Intron, NM_003028	-	-
cg26562263	chr19	21863714	0.784636	0.753789	0.0308473	0.669066	0.719393	13 Heterochromatin	Shelf	-	-	-
cg13260976	chr10	111727103	0.629594	0.598875	0.0307186	0.600884	0.655196	13 Heterochromatin	Outside	LOC100505933, 3'UTR, NR_038943	-	-
cg17178220	chr1	172114067	0.718907	0.68843	0.0304765	0.363842	0.420453	11 Weak transcribed	Outside	DNM3, Intron, NM_001136127	DNM3, Intron, NM_015569	DNM3OS, 1.5 kb 5' region, NR_038397
cg15779837	chr19	48918115	0.184039	0.153605	0.0304342	0.536199	0.59303	06 Weak enhancer	Island	GRIN2D, Intron, NM_000836	-	-
cg21287054	chr19	54928011	0.552651	0.522393	0.0302584	0.962258	0.966426	12 Polycomb repressed	Island	TTYH1, Intron 1, NM_020659	TTYH1, Intron 1, NM_001201461	TTYH1, Intron 1, NM_001005367
cg06759993	chr6	144065202	0.687668	0.658055	0.0296134	0.314788	0.368873	11 Weak transcribed	Outside	PHACTR2, Intron, NM_014721	PHACTR2, Intron, NM_001100166	PHACTR2, Intron, NM_001100165
cg12280317	chr1	152008082	0.551755	0.522214	0.0295413	0.600884	0.655196	01 Active promoter	Shore	S100A11, Intron, NM_005620	-	-
cg05583608	chr16	51147535	0.176474	0.147243	0.0292317	0.417318	0.476706	12 Polycomb repressed	Island	-	-	-
cg17204557	chr2	121223908	0.257232	0.2284	0.0288318	0.363842	0.420453	13 Heterochromatin	Outside	LOC84931, 3'UTR, NR_027181	-	-
cg09994323	chr2	48584359	0.588368	0.559937	0.028431	0.417318	0.476706	11 Weak transcribed	Outside	FOXN2, Intron, NM_002158	-	-
cg26975461	chr4	120155095	0.767005	0.738916	0.0280888	0.669066	0.719393	09 Transcriptional transition	Outside	USP53, 5'UTR, NM_019050	-	-
cg11067786	chr2	74780466	0.271406	0.243413	0.027993	0.739613	0.783938	13 Heterochromatin	Shore	LOXL3, 5'UTR, NM_032603	DOK1, 5'UTR, NM_001197260	DOK1, 1.5 kb 5' region, NM_001381
cg15948836	chr11	36114125	0.546141	0.51817	0.0279704	0.417318	0.476706	11 Weak transcribed	Outside	LDLRAD3, Intron, NM_174902	-	-
cg05658107	chr4	40198391	0.489541	0.46157	0.0279701	0.886775	0.908096	13 Heterochromatin	Outside	RHOH, TSS-200, NM_004310	-	-
cg08849813	chr11	17825097	0.744752	0.717121	0.0276304	0.739613	0.783938	11 Weak transcribed	Outside	SERGEF, Intron, NM_012139	-	-
cg03962846	chr7	39053252	0.6752	0.64774	0.02746	0.536199	0.59303	13 Heterochromatin	Outside	POU6F2, Intron, NM_001166018	POU6F2, Intron, NM_007252	-
cg25930229	chr10	102997888	0.361983	0.334673	0.0273094	0.669066	0.719393	12 Polycomb repressed	Shore	FLJ41350, 5'UTR, NR_029380	LBX1, 10 kb 5' region, NM_006562	-
cg08355157	chr7	158809127	0.652412	0.626116	0.0262963	0.417318	0.476706	13 Heterochromatin	Outside	LOC154822, 5'UTR, NR_024394	-	-
cg23860269	chr6	28737943	0.31391	0.288108	0.0258018	0.600884	0.655196	12 Polycomb repressed	Outside	-	-	-
cg15624719	chr4	124917186	0.844884	0.819642	0.0252417	0.314788	0.368873	11 Weak transcribed	Outside	-	-	-
cg02372404	chr10	131209555	0.43725	0.412055	0.025195	0.739613	0.783938	13 Heterochromatin	Outside	-	-	-
cg00223245	chr3	64307529	0.584384	0.559807	0.0245765	0.536199	0.59303	07 Weak enhancer	Outside	-	-	-
cg21328779	chr3	111629874	0.741718	0.717234	0.0244842	0.161251	0.200315	05 Strong enhancer	Outside	PHLDB2, Intron, NM_001134437	PHLDB2, Intron, NM_145753	PHLDB2, Intron, NM_001134438
cg13889934	chr4	86851398	0.427966	0.403702	0.0242632	0.962258	0.966426	13 Heterochromatin	Outside	ARHGAP24, Intron, NM_001025616	ARHGAP24, Intron, NM_001042669	ARHGAP24, TSS-200, NM_031305
cg18673341	chr7	22481961	0.564596	0.540417	0.0241791	0.474702	0.533496	13 Heterochromatin	Outside	STEAP1B, Intron, NM_207342	STEAP1B, Intron, NM_001164460	-
cg14861089	chr10	102895042	0.146839	0.123253	0.023586	0.886775	0.908096	03 Poised promoter	Island	TLX1, Intron, NM_005521	TLX1, Intron, NM_001195517	TLX1NB, 10 kb 5' region, NM_001085398
cg01645836	chrX	36081089	0.816993	0.793689	0.0233038	0.229535	0.277543	13 Heterochromatin	Outside	CXorf59, 5'UTR, NM_173695	-	-
cg10513595	chr5	89311472	0.718708	0.695663	0.0230445	0.229535	0.277543	13 Heterochromatin	Outside	MIR3660, 1.5 kb 3' region, NR_037433	-	-
cg09983301	chr2	69404830	0.709058	0.686045	0.0230133	0.669066	0.719393	07 Weak enhancer	Outside	ANTXR1, Intron, NM_032208	ANTXR1, 10 kb 3' region, NM_053034	-
cg04356381	chr6	25050787	0.656824	0.634001	0.0228234	0.739613	0.783938	13 Heterochromatin	Outside	-	-	-
cg01386157	chr6	29403981	0.771231	0.749538	0.0216923	0.161251	0.200315	13 Heterochromatin	Outside	OR11A1, 10 kb 5' region, NM_013937	OR10C1, 10 kb 5' region, NM_013941	-
cg06578825	chr11	69520185	0.251247	0.230152	0.0210947	0.812526	0.849144	12 Polycomb repressed	Shore	FGF19, 1.5 kb 5' region, NM_005117	-	-
cg07028733	chr10	29228803	0.358747	0.337977	0.0207695	0.962258	0.966426	12 Polycomb repressed	Outside	-	-	-
cg16108580	chr1	112135848	0.601922	0.581199	0.0207224	0.363842	0.420453	04 Strong enhancer	Outside	LOC100129269, 10 kb 3' region, NR_034126	-	-
cg18959907	chr2	54517308	0.584272	0.563719	0.020553	0.536199	0.59303	13 Heterochromatin	Outside	ACYP2, Intron, NM_138448	-	-
cg01412404	chr3	14289161	0.794069	0.773586	0.0204837	0.600884	0.655196	13 Heterochromatin	Outside	-	-	-
cg20925841	chr2	121104399	0.150713	0.130245	0.0204676	0.962258	0.966426	12 Polycomb repressed	Island	INHBB, Intron 1, NM_002193	-	-
cg07485423	chr4	100304421	0.741596	0.721206	0.0203903	0.536199	0.59303	13 Heterochromatin	Outside	-	-	-
cg25724842	chr6	163574563	0.840664	0.820848	0.0198153	0.269848	0.321813	13 Heterochromatin	Shelf	PACRG, Intron, NM_152410	PACRG, Intron, NM_001080378	PACRG, Intron, NM_001080379
cg01388796	chr19	3801547	0.0880826	0.0685878	0.0194948	0.669066	0.719393	03 Poised promoter	Island	MATK, 5'UTR, NM_002378	ZFR2, 10 kb 3' region, NM_015174	-
cg19778003	chr3	111718061	0.0994271	0.0799344	0.0194927	0.812526	0.849144	01 Active promoter	Outside	TAGLN3, 5'UTR, NM_001008272	TAGLN3, 5'UTR, NM_013259	TAGLN3, 5'UTR, NM_001008273
cg13762244	chr11	64951959	0.150229	0.130774	0.0194552	0.812526	0.849144	09 Transcriptional transition	Island	CAPN1, Intron, NM_001198868	CAPN1, Intron, NM_001198869	CAPN1, Intron, NM_005186
cg23141355	chr3	44063592	0.0509123	0.0318796	0.0190327	0.0096668	0.0157246	03 Poised promoter	Island	-	-	-
cg10654546	chr12	56617575	0.63858	0.61972	0.0188605	0.739613	0.783938	04 Strong enhancer	Shore	OBFC2B, 1.5 kb 5' region, NM_024068	RNF41, 10 kb 5' region, NM_005785	RNF41, 10 kb 5' region, NM_194359
cg08834350	chr10	29228915	0.322165	0.303528	0.0186376	0.962258	0.966426	12 Polycomb repressed	Outside	-	-	-
cg03535284	chr6	169653958	0.276567	0.258465	0.0181013	0.269848	0.321813	01 Active promoter	Outside	THBS2, 5'UTR, NM_003247	-	-
cg22438006	chr18	53445071	0.66676	0.649159	0.0176016	0.536199	0.59303	11 Weak transcribed	Shelf	-	-	-
cg23075506	chr1	212688996	0.385724	0.36815	0.0175742	0.886775	0.908096	12 Polycomb repressed	Shore	-	-	-
cg06422883	chr5	72528295	0.161258	0.143979	0.0172789	0.474702	0.533496	11 Weak transcribed	Shore	-	-	-
cg26099134	chr6	100897308	0.294955	0.278096	0.0168588	0.739613	0.783938	12 Polycomb repressed	Island	SIM1, Exon, NM_005068	-	-
cg10374523	chr6	118620466	0.772656	0.756069	0.0165864	0.536199	0.59303	13 Heterochromatin	Outside	SLC35F1, Intron, NM_001029858	-	-
cg10578996	chr19	29455872	0.793448	0.77745	0.0159984	0.600884	0.655196	13 Heterochromatin	Outside	LOC148145, TSS-200, NR_027318	-	-
cg07618759	chr13	111115557	0.730784	0.715129	0.0156553	0.417318	0.476706	10 Transcriptional elongation	Outside	COL4A2, Intron, NM_001846	-	-
cg13868001	chr13	65297896	0.765651	0.750069	0.0155824	0.962258	0.966426	05 Strong enhancer	Outside	-	-	-
cg10994223	chr11	5706252	0.369851	0.354412	0.0154386	0.962258	0.966426	01 Active promoter	Outside	TRIM5, 5'UTR, NM_033034	TRIM5, 5'UTR, NM_033093	TRIM5, 5'UTR, NM_033092
cg05608543	chr11	859914	0.774106	0.7593	0.0148059	0.161251	0.200315	07 Weak enhancer	Shore	TSPAN4, Intron, NM_001025238	TSPAN4, Intron, NM_003271	TSPAN4, Intron, NM_001025236
cg09284026	chr14	70040898	0.255077	0.240535	0.0145422	0.669066	0.719393	03 Poised promoter	Shore	C14orf162, 10 kb 5' region, NR_024630	-	-
cg04395071	chr12	76100609	0.721004	0.70652	0.0144844	0.739613	0.783938	05 Strong enhancer	Outside	-	-	-
cg09373676	chr4	186227242	0.470474	0.456281	0.0141933	0.962258	0.966426	05 Strong enhancer	Outside	SNX25, Intron, NM_031953	-	-
cg05038152	chr10	90345355	0.701191	0.686999	0.0141927	0.962258	0.966426	13 Heterochromatin	Shelf	LIPJ, 1.5 kb 5' region, NM_001010939	RNLS, 10 kb 5' region, NM_018363	RNLS, 10 kb 5' region, NM_001031709
cg10040162	chr8	11519181	0.908852	0.895048	0.0138037	0.269848	0.321813	12 Polycomb repressed	Outside	-	-	-
cg14213590	chr9	139237502	0.317093	0.303313	0.0137805	0.886775	0.908096	06 Weak enhancer	Island	GPSM1, Intron, NM_001145638	GPSM1, 1.5 kb 3' region, NM_015597	-
cg01602153	chr8	59058659	0.402084	0.388971	0.0131127	0.962258	0.966426	02 Weak promoter	Island	FAM110B, 5'UTR, NM_147189	-	-
cg06422757	chr6	36409494	0.590951	0.577955	0.0129956	0.669066	0.719393	04 Strong enhancer	Shore	PXT1, 5'UTR, NM_152990	KCTD20, 1.5 kb 5' region, NM_173562	-
cg14567963	chr13	112815865	0.271781	0.258802	0.0129794	0.886775	0.908096	13 Heterochromatin	Shore	-	-	-
cg16639692	chr5	43037665	0.450449	0.437818	0.0126306	0.739613	0.783938	02 Weak promoter	Shore	LOC153684, 10 kb 5' region, NR_015447	C5orf39, 10 kb 3' region, NM_001014279	-
cg05100070	chr6	100896759	0.377383	0.366084	0.0112995	0.269848	0.321813	12 Polycomb repressed	Shore	SIM1, Intron, NM_005068	-	-
cg02863179	chr10	63779052	0.783301	0.772319	0.0109821	0.812526	0.849144	04 Strong enhancer	Outside	ARID5B, Intron, NM_032199	-	-
cg10801607	chr2	44518929	0.657441	0.646911	0.0105299	0.363842	0.420453	04 Strong enhancer	Outside	SLC3A1, Intron, NM_000341	-	-
cg11956442	chr4	39531926	0.556629	0.546379	0.0102496	0.600884	0.655196	11 Weak transcribed	Shelf	UGDH, 10 kb 5' region, NM_001184700	UGDH, 10 kb 5' region, NM_003359	UGDH, 10 kb 5' region, NM_001184701
cg15244786	chr12	54446278	0.219884	0.209748	0.0101361	1	1	04 Strong enhancer	Shore	HOXC4, 5'UTR, NM_014620	HOXC4, 1.5 kb 5' region, NM_153633	FLJ12825, 10 kb 5' region, NR_026655
cg09818385	chr6	90878636	0.693079	0.68307	0.0100087	0.474702	0.533496	06 Weak enhancer	Outside	BACH2, 5'UTR, NM_021813	BACH2, 5'UTR, NM_001170794	-
cg08986840	chr8	38409864	0.76895	0.759317	0.00963334	0.812526	0.849144	13 Heterochromatin	Outside	-	-	-
cg23804620	chr4	6690893	0.4498	0.44022	0.00957904	1	1	05 Strong enhancer	Outside	S100P, 10 kb 5' region, NM_005980	-	-
cg16370398	chr12	54448912	0.165289	0.155867	0.00942142	0.739613	0.783938	13 Heterochromatin	Shore	HOXC4, Exon, NM_014620	HOXC4, Exon, NM_153633	FLJ12825, 10 kb 5' region, NR_026655
cg14206882	chr1	209602954	0.801511	0.792645	0.00886682	0.739613	0.783938	01 Active promoter	Outside	MIR205HG, Intron, NM_001104548	MIR205, 10 kb 5' region, NR_029622	-
cg21821643	chr17	45813432	0.833534	0.824834	0.00869994	0.269848	0.321813	12 Polycomb repressed	Shelf	TBX21, Intron 1, NM_013351	-	-
cg19228034	chr7	92672811	0.441367	0.433313	0.00805369	0.962258	0.966426	04 Strong enhancer	Island	-	-	-
cg27454883	chr10	102626431	0.110024	0.102271	0.00775303	0.962258	0.966426	12 Polycomb repressed	Outside	-	-	-
cg04248271	chr5	158524403	0.108243	0.100843	0.00739945	0.536199	0.59303	12 Polycomb repressed	Island	EBF1, Intron, NM_024007	-	-
cg15300436	chr2	2321787	0.737631	0.731311	0.00631964	0.739613	0.783938	13 Heterochromatin	Outside	MYT1L, 5'UTR, NM_015025	LOC730811, 1.5 kb 5' region, NR_024468	-
cg00483217	chr2	25321916	0.677203	0.671203	0.00599937	0.962258	0.966426	07 Weak enhancer	Outside	EFR3B, Intron, NM_014971	-	-
cg07212818	chr11	638075	0.485041	0.479081	0.0059599	0.962258	0.966426	12 Polycomb repressed	Island	DEAF1, 10 kb 3' region, NM_021008	DRD4, Intron 1, NM_000797	-
cg01192077	chr5	158523506	0.191725	0.186064	0.00566121	0.669066	0.719393	12 Polycomb repressed	Shore	EBF1, Intron, NM_024007	-	-
cg15661389	chr17	10018630	0.687303	0.682135	0.00516884	0.886775	0.908096	02 Weak promoter	Outside	GAS7, Intron, NM_201433	-	-
cg26796245	chr4	113970819	0.18335	0.178929	0.0044218	0.962258	0.966426	13 Heterochromatin	Outside	ANK2, Intron, NM_001127493	ANK2, 5'UTR, NM_020977	ANK2, 5'UTR, NM_001148
cg18319366	chr8	122651270	0.729829	0.72584	0.00398945	0.229535	0.277543	13 Heterochromatin	Shore	HAS2, 5'UTR, NM_005328	HAS2-AS1, 1.5 kb 5' region, NR_002835	-
cg22855900	chr5	72529661	0.110448	0.106461	0.00398677	0.669066	0.719393	02 Weak promoter	Island	-	-	-
cg23881926	chr8	59058655	0.523065	0.519088	0.00397703	0.962258	0.966426	02 Weak promoter	Island	FAM110B, 5'UTR, NM_147189	-	-
cg14422500	chr2	198666751	0.851098	0.847497	0.00360137	0.886775	0.908096	13 Heterochromatin	Shelf	PLCL1, 10 kb 5' region, NM_006226	-	-
cg09645993	chr5	77289835	0.448497	0.444911	0.00358618	0.669066	0.719393	11 Weak transcribed	Outside	AP3B1, 10 kb 3' region, NM_003664	-	-
cg17415451	chr5	11589048	0.187733	0.184488	0.00324439	0.739613	0.783938	13 Heterochromatin	Outside	CTNND2, Intron, NM_001332	-	-
cg07661704	chr4	139144432	0.32734	0.324363	0.00297682	0.886775	0.908096	10 Transcriptional elongation	Outside	SLC7A11, Exon, NM_014331	-	-
cg00488575	chr15	69567692	0.771645	0.769112	0.00253322	0.962258	0.966426	13 Heterochromatin	Outside	GLCE, 10 kb 3' region, NM_015554	-	-
cg14314744	chr6	100897444	0.226993	0.224585	0.00240785	0.886775	0.908096	12 Polycomb repressed	Island	SIM1, Intron, NM_005068	-	-
cg02133070	chr4	104637627	0.808541	0.806288	0.0022527	0.962258	0.966426	13 Heterochromatin	Shelf	TACR3, Intron, NM_001059	-	-
cg14615152	chr1	34093098	0.695601	0.693493	0.00210777	0.600884	0.655196	13 Heterochromatin	Shelf	CSMD2, Intron, NM_052896	-	-
cg17053963	chr3	44063831	0.208516	0.206535	0.00198164	0.962258	0.966426	03 Poised promoter	Island	-	-	-
cg15602298	chr1	157670824	0.84268	0.840704	0.00197637	0.739613	0.783938	13 Heterochromatin	Outside	FCRL3, 1.5 kb 5' region, NM_052939	-	-
cg22827210	chr12	104998181	0.686707	0.68518	0.00152679	0.886775	0.908096	04 Strong enhancer	Outside	CHST11, Intron, NM_001173982	CHST11, Intron, NM_018413	-
cg06836032	chr12	45271934	0.788656	0.788106	0.000549223	0.812526	0.849144	12 Polycomb repressed	Shore	NELL2, Intron, NM_001145110	NELL2, 1.5 kb 5' region, NM_001145107	NELL2, 10 kb 5' region, NM_001145109
cg13064658	chr1	212003988	0.0954743	0.0957642	-0.000289856	0.962258	0.966426	01 Active promoter	Island	LPGAT1, 5'UTR, NM_014873	-	-
cg02061820	chr3	152046750	0.81046	0.811074	-0.00061356	0.962258	0.966426	05 Strong enhancer	Outside	MBNL1, Intron, NM_021038	MBNL1, Intron, NM_207292	MBNL1, Intron 1, NM_207294
cg12105450	chr2	202048099	0.692456	0.69397	-0.00151391	0.962258	0.966426	01 Active promoter	Outside	CASP10, 5'UTR, NM_001206524	CASP10, 5'UTR, NM_032976	CASP10, 5'UTR, NM_001230
cg00247963	chr16	20863150	0.691748	0.693583	-0.00183547	0.812526	0.849144	05 Strong enhancer	Outside	LOC81691, 10 kb 3' region, NM_030941	LOC81691, 10 kb 3' region, NM_001199053	LOC81691, 10 kb 3' region, NM_001144924
cg07335915	chr16	86528331	0.224998	0.226932	-0.00193445	0.886775	0.908096	12 Polycomb repressed	Island	LOC400550, 3'UTR, NR_033925	LOC400550, 3'UTR, NR_036444	-
cg08470742	chr6	169653904	0.243355	0.245405	-0.00205042	0.600884	0.655196	01 Active promoter	Outside	THBS2, 5'UTR, NM_003247	-	-
cg17540159	chr4	140657572	0.405025	0.407142	-0.00211669	0.739613	0.783938	12 Polycomb repressed	Shore	MAML3, Intron, NM_018717	MGST2, 3'UTR, NM_001204367	MGST2, 3'UTR, NM_001204366
cg25827710	chr13	46742801	0.71943	0.72159	-0.00216	0.886775	0.908096	12 Polycomb repressed	Outside	LCP1, 5'UTR, NM_002298	-	-
cg14238959	chr12	114885269	0.0583714	0.0606016	-0.0022302	0.474702	0.533496	12 Polycomb repressed	Island	-	-	-
cg06783429	chr7	127673037	0.330858	0.333511	-0.00265288	0.962258	0.966426	11 Weak transcribed	Shore	SND1, Intron, NM_014390	LRRC4, 10 kb 5' region, NM_022143	-
cg22982093	chr17	41669400	0.778199	0.780859	-0.00266067	0.812526	0.849144	04 Strong enhancer	Outside	-	-	-
cg08604594	chr10	33798230	0.639876	0.643	-0.00312345	0.886775	0.908096	05 Strong enhancer	Outside	-	-	-
cg12094104	chr11	130547539	0.633763	0.637241	-0.00347809	0.962258	0.966426	02 Weak promoter	Outside	-	-	-
cg25095814	chr2	202098015	0.716501	0.720063	-0.00356292	0.886775	0.908096	04 Strong enhancer	Outside	CASP10, 10 kb 3' region, NM_001206542	CASP10, 10 kb 3' region, NM_032974	CASP8, TSS-200, NM_001228
cg19870626	chr1	175889702	0.755781	0.759615	-0.00383351	0.962258	0.966426	13 Heterochromatin	Outside	-	-	-
cg11195065	chr10	119292370	0.134651	0.138677	-0.00402569	0.474702	0.533496	13 Heterochromatin	Shore	EMX2OS, 3'UTR, NR_002791	EMX2, 10 kb 5' region, NM_004098	EMX2, 10 kb 5' region, NM_001165924
cg15067806	chr1	149146747	0.49892	0.503167	-0.00424687	1	1	12 Polycomb repressed	Shore	-	-	-
cg07533511	chr12	94580930	0.326122	0.330671	-0.00454942	0.474702	0.533496	12 Polycomb repressed	Shore	PLXNC1, Intron, NM_005761	-	-
cg01519253	chr12	114886462	0.0390835	0.0436822	-0.00459869	0.133073	0.169343	12 Polycomb repressed	Island	-	-	-
cg04131583	chr16	86529960	0.110091	0.115147	-0.00505636	0.886775	0.908096	12 Polycomb repressed	Shore	LOC400550, 3'UTR, NR_033925	LOC400550, 3'UTR, NR_036444	-
cg21301258	chr21	35898716	0.687582	0.692886	-0.00530341	0.812526	0.849144	01 Active promoter	Outside	RCAN1, Intron, NM_203418	RCAN1, Intron, NM_004414	RCAN1, 5'UTR, NM_203417
cg02485328	chr5	158522602	0.281174	0.28656	-0.0053854	0.886775	0.908096	12 Polycomb repressed	Shore	EBF1, Intron, NM_024007	-	-
cg26429629	chr5	169758390	0.699848	0.705289	-0.00544122	0.886775	0.908096	13 Heterochromatin	Outside	LOC257358, TSS-200, NR_026945	-	-
cg19393677	chr15	67841406	0.342777	0.348323	-0.00554606	0.812526	0.849144	11 Weak transcribed	Outside	MAP2K5, 5'UTR, NM_001206804	MAP2K5, Intron 1, NM_145160	MAP2K5, Intron 1, NM_002757
cg02609279	chr2	182325951	0.693597	0.699257	-0.0056601	0.812526	0.849144	13 Heterochromatin	Shelf	ITGA4, Intron, NM_000885	-	-
cg12223243	chr2	60643472	0.783746	0.789524	-0.0057778	0.886775	0.908096	13 Heterochromatin	Outside	-	-	-
cg19385090	chr7	27292613	0.285356	0.291283	-0.00592762	0.600884	0.655196	12 Polycomb repressed	Shore	EVX1, 10 kb 3' region, NM_001989	-	-
cg12814117	chr2	108157523	0.797699	0.80387	-0.00617151	0.474702	0.533496	13 Heterochromatin	Shelf	-	-	-
cg27315314	chr10	29228902	0.293423	0.299902	-0.00647856	0.812526	0.849144	12 Polycomb repressed	Outside	-	-	-
cg11964613	chrX	2882332	0.623009	0.629494	-0.00648486	0.886775	0.908096	13 Heterochromatin	Outside	ARSE, 5'UTR, NM_000047	-	-
cg26949055	chr15	34144831	0.843361	0.849899	-0.00653855	0.886775	0.908096	13 Heterochromatin	Outside	RYR3, Intron, NM_001036	RYR3, Intron, NM_001243996	-
cg17553353	chr3	111718564	0.263929	0.270858	-0.00692895	0.962258	0.966426	01 Active promoter	Outside	TAGLN3, Intron, NM_001008272	TAGLN3, Intron, NM_013259	ABHD10, 10 kb 3' region, NM_018394
cg08493959	chr2	220436935	0.616118	0.623595	-0.00747762	0.886775	0.908096	06 Weak enhancer	Shore	OBSL1, 1.5 kb 5' region, NM_015311	OBSL1, 1.5 kb 5' region, NM_001173431	OBSL1, 1.5 kb 5' region, NM_001173408
cg08397758	chr10	100174852	0.489938	0.497691	-0.00775332	0.886775	0.908096	01 Active promoter	Outside	PYROXD2, Exon 1, NM_032709	HPS1, 1.5 kb 3' region, NM_000195	-
cg05162166	chr22	41684459	0.589821	0.59777	-0.00794821	0.886775	0.908096	04 Strong enhancer	Shore	RANGAP1, 10 kb 5' region, NM_002883	-	-
cg23444265	chr19	48918204	0.316666	0.324817	-0.00815089	0.886775	0.908096	06 Weak enhancer	Island	GRIN2D, Exon, NM_000836	-	-
cg07068980	chr15	93924161	0.617472	0.625651	-0.00817861	0.886775	0.908096	13 Heterochromatin	Outside	-	-	-
cg07463059	chr1	158979809	0.638412	0.647958	-0.00954554	0.962258	0.966426	01 Active promoter	Outside	IFI16, 5'UTR, NM_005531	IFI16, 5'UTR, NM_001206567	-
cg01775514	chr20	55838221	0.490837	0.500426	-0.00958879	0.600884	0.655196	12 Polycomb repressed	Shore	BMP7, Intron, NM_001719	-	-
cg24660120	chr17	66730362	0.621043	0.630637	-0.00959432	0.314788	0.368873	07 Weak enhancer	Outside	-	-	-
cg10512376	chr4	101440277	0.729781	0.739694	-0.00991253	0.474702	0.533496	13 Heterochromatin	Outside	EMCN, 1.5 kb 5' region, NM_001159694	EMCN, 1.5 kb 5' region, NM_016242	-
cg12201043	chr7	156332977	0.698694	0.708656	-0.00996252	0.669066	0.719393	13 Heterochromatin	Outside	LINC00244, 1.5 kb 5' region, NR_024119	-	-
cg17920186	chr3	72323153	0.738814	0.748777	-0.00996261	0.886775	0.908096	13 Heterochromatin	Outside	-	-	-
cg03469862	chr11	68924852	0.525777	0.535906	-0.0101288	0.669066	0.719393	12 Polycomb repressed	Island	-	-	-
cg09023743	chr1	95045762	0.672155	0.682331	-0.0101763	0.739613	0.783938	04 Strong enhancer	Outside	-	-	-
cg18625916	chr10	3929102	0.789982	0.800452	-0.0104707	0.536199	0.59303	04 Strong enhancer	Outside	-	-	-
cg24617696	chr2	121104311	0.153757	0.16426	-0.0105031	0.886775	0.908096	12 Polycomb repressed	Island	INHBB, Intron 1, NM_002193	-	-
cg16565394	chr6	100896673	0.353437	0.364036	-0.0105996	0.536199	0.59303	12 Polycomb repressed	Shore	SIM1, Intron, NM_005068	-	-
cg11380072	chr3	81540526	0.801212	0.811897	-0.0106849	1	1	13 Heterochromatin	Outside	GBE1, Intron, NM_000158	-	-
cg19734536	chr1	160607886	0.759296	0.770264	-0.0109681	0.886775	0.908096	13 Heterochromatin	Outside	SLAMF1, Intron, NM_003037	-	-
cg26985711	chr12	91572275	0.763827	0.774891	-0.0110646	0.886775	0.908096	06 Weak enhancer	Outside	DCN, Exon 1, NM_133505	DCN, Exon 1, NM_133504	DCN, Exon 1, NM_133507
cg24831725	chr20	56025556	0.746312	0.757395	-0.0110832	0.886775	0.908096	12 Polycomb repressed	Outside	-	-	-
cg05305893	chr17	7347122	0.682532	0.693667	-0.0111346	0.669066	0.719393	05 Strong enhancer	Shore	FGF11, 3'UTR, NM_004112	CHRNB1, 1.5 kb 5' region, NM_000747	TMEM102, 10 kb 3' region, NM_178518
cg09984047	chr13	112330953	0.387082	0.398444	-0.0113625	0.739613	0.783938	03 Poised promoter	Outside	-	-	-
cg09744448	chr5	156998545	0.786821	0.798205	-0.0113841	0.962258	0.966426	11 Weak transcribed	Shelf	ADAM19, Intron, NM_033274	-	-
cg14422932	chr4	5374424	0.746772	0.758321	-0.0115492	0.314788	0.368873	13 Heterochromatin	Outside	STK32B, Intron, NM_018401	-	-
cg13459035	chr7	135369000	0.683986	0.695618	-0.0116327	0.962258	0.966426	06 Weak enhancer	Outside	SLC13A4, Exon, NM_012450	C7orf73, 10 kb 3' region, NM_001130929	-
cg17784503	chr2	174917274	0.775152	0.786965	-0.0118133	0.962258	0.966426	04 Strong enhancer	Outside	-	-	-
cg19905270	chr5	92635710	0.260512	0.272341	-0.0118296	0.269848	0.321813	13 Heterochromatin	Outside	-	-	-
cg26723524	chr7	39775802	0.796822	0.809493	-0.012671	0.886775	0.908096	11 Weak transcribed	Shelf	LINC00265, 5'UTR, NR_026999	-	-
cg19475870	chr5	27038604	0.356162	0.369005	-0.0128425	0.269848	0.321813	13 Heterochromatin	Outside	CDH9, 5'UTR, NM_016279	-	-
cg22065526	chr2	220436920	0.602848	0.61655	-0.0137023	0.812526	0.849144	06 Weak enhancer	Shore	OBSL1, 1.5 kb 5' region, NM_015311	OBSL1, 1.5 kb 5' region, NM_001173431	OBSL1, 1.5 kb 5' region, NM_001173408
cg15370732	chr17	47892590	0.414119	0.428976	-0.0148576	0.600884	0.655196	05 Strong enhancer	Outside	KAT7, Intron, NM_001199158	KAT7, Intron, NM_001199157	KAT7, Intron, NM_001199156
cg14783993	chr12	87106228	0.480504	0.496102	-0.0155981	0.600884	0.655196	05 Strong enhancer	Outside	MGAT4C, 5'UTR, NM_013244	-	-
cg03289906	chr7	94538407	0.328097	0.343875	-0.0157786	0.474702	0.533496	12 Polycomb repressed	Shore	PPP1R9A, 5'UTR, NM_017650	PPP1R9A, 5'UTR, NM_001166160	PPP1R9A, 1.5 kb 5' region, NM_001166163
cg15848159	chr4	85791642	0.597194	0.613521	-0.0163266	0.962258	0.966426	05 Strong enhancer	Outside	WDFY3, 5'UTR, NM_014991	-	-
cg17094249	chr1	24867656	0.73993	0.75643	-0.0165002	0.417318	0.476706	07 Weak enhancer	Outside	RCAN3, 10 kb 3' region, NM_001251979	RCAN3, 10 kb 3' region, NM_001251984	RCAN3, 10 kb 3' region, NM_013441
cg18007641	chr4	74641827	0.672311	0.689525	-0.0172138	0.812526	0.849144	07 Weak enhancer	Outside	-	-	-
cg20678988	chr1	19186259	0.776896	0.794316	-0.0174192	0.0135747	0.0212053	13 Heterochromatin	Outside	TAS1R2, 1.5 kb 5' region, NM_152232	-	-
cg24680632	chr12	116044031	0.473578	0.491891	-0.0183127	0.962258	0.966426	13 Heterochromatin	Outside	-	-	-
cg14257199	chr9	114837	0.308908	0.32754	-0.0186321	0.669066	0.719393	03 Poised promoter	Island	FOXD4, 1.5 kb 3' region, NM_207305	CBWD1, 10 kb 3' region, NM_001145356	CBWD1, 10 kb 3' region, NM_001145355
cg22657682	chr5	155379666	0.691554	0.710702	-0.0191478	0.962258	0.966426	13 Heterochromatin	Outside	-	-	-
cg06096184	chr3	66549731	0.359772	0.379049	-0.0192763	0.314788	0.368873	01 Active promoter	Shore	LRIG1, Intron, NM_015541	-	-
cg00512484	chr18	5199988	0.699714	0.719041	-0.0193272	0.812526	0.849144	13 Heterochromatin	Shelf	C18orf42, 10 kb 5' region, NM_001145194	-	-
cg03450635	chr4	159094212	0.644867	0.664651	-0.0197837	0.812526	0.849144	06 Weak enhancer	Outside	FAM198B, 1.5 kb 5' region, NM_001128424	FAM198B, 1.5 kb 5' region, NM_016613	FAM198B, 1.5 kb 5' region, NM_001031700
cg25139843	chr11	26353093	0.694456	0.715012	-0.020556	0.669066	0.719393	12 Polycomb repressed	Shore	ANO3, 1.5 kb 5' region, NM_031418	-	-
cg07503203	chr8	2005939	0.811056	0.832872	-0.021816	0.314788	0.368873	13 Heterochromatin	Shore	MYOM2, Intron, NM_003970	-	-
cg23359714	chr8	41168335	0.255064	0.276886	-0.0218222	0.417318	0.476706	13 Heterochromatin	Shore	SFRP1, 1.5 kb 5' region, NM_003012	-	-
cg20238308	chr12	80836628	0.755663	0.778213	-0.0225497	0.474702	0.533496	06 Weak enhancer	Outside	PTPRQ, 1.5 kb 5' region, NM_001145026	-	-
cg03699182	chr2	121104186	0.292292	0.314947	-0.0226551	0.739613	0.783938	12 Polycomb repressed	Island	INHBB, Exon 1, NM_002193	-	-
cg16361253	chr6	47624275	0.6684	0.691495	-0.0230951	0.474702	0.533496	06 Weak enhancer	Outside	GPR111, TSS-200, NM_153839	-	-
cg26306329	chr4	124400195	0.664725	0.687865	-0.0231403	0.812526	0.849144	13 Heterochromatin	Outside	-	-	-
cg14235768	chr2	71132249	0.213852	0.237211	-0.0233597	0.600884	0.655196	12 Polycomb repressed	Island	VAX2, Intron 1, NM_012476	-	-
cg25952192	chr18	21656373	0.545814	0.569589	-0.0237749	0.886775	0.908096	08 Insulator	Outside	TTC39C, Intron, NM_153211	TTC39C, Intron, NM_001135993	-
cg01343313	chr6	15736168	0.637219	0.661011	-0.0237914	0.739613	0.783938	06 Weak enhancer	Outside	-	-	-
cg03856606	chr5	173998861	0.700838	0.724786	-0.0239472	0.536199	0.59303	05 Strong enhancer	Outside	-	-	-
cg22354724	chr19	46435630	0.734324	0.758402	-0.0240779	0.962258	0.966426	13 Heterochromatin	Shelf	NOVA2, 10 kb 3' region, NM_002516	-	-
cg08136432	chr16	88902275	0.795835	0.820576	-0.0247404	0.536199	0.59303	11 Weak transcribed	Island	GALNS, Intron, NM_000512	-	-
cg02640104	chr13	30476614	0.692333	0.717185	-0.0248524	0.812526	0.849144	02 Weak promoter	Outside	-	-	-
cg25757470	chr12	11760704	0.797105	0.822376	-0.0252712	0.417318	0.476706	13 Heterochromatin	Outside	-	-	-
cg02411937	chr8	42575545	0.774988	0.800272	-0.0252835	0.600884	0.655196	06 Weak enhancer	Outside	CHRNB3, Intron, NM_000749	-	-
cg21449463	chr8	55091758	0.711952	0.737277	-0.0253246	0.669066	0.719393	13 Heterochromatin	Outside	-	-	-
cg25641451	chr11	4976262	0.794149	0.819964	-0.0258146	0.0702386	0.094695	13 Heterochromatin	Outside	OR51A2, Exon 1, NM_001004748	OR51A4, 10 kb 5' region, NM_001005329	-
cg08979319	chr6	100896054	0.234969	0.261024	-0.0260559	0.962258	0.966426	03 Poised promoter	Island	SIM1, Exon, NM_005068	-	-
cg19411734	chr1	13877578	0.826299	0.852416	-0.0261173	0.669066	0.719393	13 Heterochromatin	Shelf	-	-	-
cg11284959	chr5	86205514	0.801472	0.827738	-0.0262654	0.474702	0.533496	06 Weak enhancer	Outside	-	-	-
cg05977776	chr2	3741731	0.733647	0.760693	-0.027046	0.962258	0.966426	13 Heterochromatin	Outside	ALLC, Intron, NM_018436	-	-
cg26248075	chr6	100895480	0.329366	0.357011	-0.0276443	1	1	03 Poised promoter	Shore	SIM1, Intron, NM_005068	-	-
cg27153155	chr6	100901803	0.288725	0.316393	-0.0276682	0.161251	0.200315	12 Polycomb repressed	Shore	SIM1, Intron, NM_005068	-	-
cg06305422	chr3	149057819	0.74006	0.767811	-0.0277508	0.739613	0.783938	05 Strong enhancer	Outside	TM4SF18, 10 kb 5' region, NM_001184723	TM4SF18, 10 kb 5' region, NM_138786	-
cg00628382	chr3	176820548	0.624484	0.652397	-0.0279134	0.739613	0.783938	11 Weak transcribed	Outside	TBL1XR1, 5'UTR, NM_024665	-	-
cg17153138	chr6	130005349	0.852104	0.880149	-0.0280451	0.161251	0.200315	04 Strong enhancer	Outside	ARHGAP18, Intron, NM_033515	-	-
cg03633572	chr5	20577290	0.727121	0.755309	-0.0281883	0.0702386	0.094695	13 Heterochromatin	Outside	-	-	-
cg20941855	chr3	111718456	0.183857	0.212306	-0.0284486	0.314788	0.368873	01 Active promoter	Outside	TAGLN3, Intron, NM_001008272	TAGLN3, Intron, NM_013259	ABHD10, 10 kb 3' region, NM_018394
cg25885280	chr11	70760165	0.212421	0.240877	-0.0284561	0.739613	0.783938	13 Heterochromatin	Outside	SHANK2, Intron, NM_012309	-	-
cg14830002	chr1	247616685	0.71005	0.738711	-0.0286611	0.669066	0.719393	13 Heterochromatin	Shore	OR2B11, 1.5 kb 5' region, NM_001004492	NLRP3, 10 kb 3' region, NM_001079821	NLRP3, 10 kb 3' region, NM_001127461
cg22461201	chr5	31798796	0.676044	0.704799	-0.0287548	0.474702	0.533496	13 Heterochromatin	Outside	PDZD2, 1.5 kb 5' region, NM_178140	-	-
cg16793781	chr2	173558029	0.699194	0.728022	-0.0288283	0.474702	0.533496	05 Strong enhancer	Outside	-	-	-
cg25741118	chr1	54482236	0.68319	0.712439	-0.0292488	0.600884	0.655196	06 Weak enhancer	Outside	LDLRAD1, Intron, NM_001010978	-	-
cg00864691	chr16	84986178	0.533041	0.563155	-0.0301149	0.739613	0.783938	08 Insulator	Outside	-	-	-
cg21202716	chr11	70508021	0.363496	0.39371	-0.0302135	0.886775	0.908096	12 Polycomb repressed	Shore	SHANK2, Intron, NM_012309	SHANK2, 1.5 kb 5' region, NM_133266	-
cg11034802	chr4	37241375	0.649931	0.680311	-0.0303802	0.812526	0.849144	13 Heterochromatin	Shelf	KIAA1239, 10 kb 5' region, NM_001144990	MIR4801, 10 kb 3' region, NR_039965	-
cg02927679	chr10	112260508	0.680901	0.712242	-0.0313417	0.600884	0.655196	04 Strong enhancer	Shore	DUSP5, Intron 1, NM_004419	-	-
cg18258224	chr11	32408431	0.705764	0.737506	-0.031742	0.669066	0.719393	12 Polycomb repressed	Outside	WT1, 1.5 kb 3' region, NM_000378	WT1, 1.5 kb 3' region, NM_001198552	WT1, 1.5 kb 3' region, NM_001198551
cg13518625	chr8	29522837	0.709003	0.741004	-0.0320003	0.363842	0.420453	04 Strong enhancer	Outside	-	-	-
cg00019997	chr7	108025566	0.71876	0.751037	-0.032277	0.474702	0.533496	08 Insulator	Outside	NRCAM, 5'UTR, NM_001193582	NRCAM, 5'UTR, NM_001193583	NRCAM, 5'UTR, NM_005010
cg11809107	chr2	3826781	0.779906	0.812718	-0.0328116	0.269848	0.321813	03 Poised promoter	Outside	-	-	-
cg24590723	chr3	54355909	0.770505	0.803485	-0.0329795	0.600884	0.655196	13 Heterochromatin	Outside	CACNA2D3, Intron, NM_018398	-	-
cg16335893	chr12	123634158	0.617251	0.650656	-0.0334052	0.536199	0.59303	06 Weak enhancer	Shore	MPHOSPH9, 10 kb 3' region, NM_022782	-	-
cg26024874	chr18	54541127	0.417134	0.450921	-0.0337879	0.363842	0.420453	13 Heterochromatin	Outside	WDR7, Intron, NM_015285	WDR7, Intron, NM_052834	-
cg21158431	chr6	167786058	0.565186	0.599166	-0.0339803	1	1	12 Polycomb repressed	Outside	TCP10, 1.5 kb 3' region, NM_004610	-	-
cg14883961	chr8	127846076	0.518427	0.552427	-0.0340002	0.669066	0.719393	04 Strong enhancer	Outside	-	-	-
cg17473377	chr17	76588699	0.873026	0.907378	-0.0343514	0.0330111	0.0467079	05 Strong enhancer	Outside	-	-	-
cg09644707	chr12	114885160	0.0855544	0.119954	-0.0343994	0.00678733	0.0113503	12 Polycomb repressed	Island	-	-	-
cg20567785	chr12	129456495	0.484979	0.519765	-0.0347856	0.739613	0.783938	13 Heterochromatin	Outside	GLT1D1, Intron, NM_144669	-	-
cg04396998	chr19	49376721	0.571875	0.607198	-0.0353223	0.363842	0.420453	15 Repetitive/CNV	Shore	PPP1R15A, Exon, NM_014330	PLEKHA4, 10 kb 5' region, NM_020904	PLEKHA4, 10 kb 5' region, NM_001161354
cg16733643	chr1	41575521	0.767049	0.802435	-0.0353859	0.314788	0.368873	04 Strong enhancer	Outside	SCMH1, Intron, NM_001172222	SCMH1, Intron, NM_001172221	SCMH1, Intron, NM_001172220
cg21527370	chr6	109750589	0.771395	0.807118	-0.0357232	0.314788	0.368873	11 Weak transcribed	Outside	PPIL6, Intron, NM_001111298	PPIL6, Intron, NM_173672	-
cg24407096	chr6	169653617	0.102853	0.138577	-0.0357234	0.474702	0.533496	01 Active promoter	Outside	THBS2, 5'UTR, NM_003247	-	-
cg06386307	chr6	100895210	0.301358	0.337103	-0.0357454	0.812526	0.849144	03 Poised promoter	Island	SIM1, Exon, NM_005068	-	-
cg26899012	chr5	86042548	0.736202	0.772213	-0.036011	0.536199	0.59303	13 Heterochromatin	Outside	-	-	-
cg23499779	chr12	76115848	0.761558	0.798769	-0.0372114	0.669066	0.719393	04 Strong enhancer	Outside	-	-	-
cg03830329	chr6	100897080	0.253435	0.290718	-0.0372832	0.962258	0.966426	12 Polycomb repressed	Island	SIM1, Intron, NM_005068	-	-
cg04595479	chr10	93150017	0.807472	0.844774	-0.0373028	0.0249897	0.036471	06 Weak enhancer	Outside	LOC100188947, 3'UTR, NR_024467	-	-
cg25410789	chr11	20053758	0.729386	0.767054	-0.0376674	0.161251	0.200315	04 Strong enhancer	Outside	NAV2, Intron, NM_001111018	NAV2, Intron, NM_001244963	NAV2, Intron, NM_182964
cg18483459	chr2	203294143	0.78993	0.827773	-0.0378425	0.193233	0.235973	13 Heterochromatin	Outside	BMPR2, Intron 1, NM_001204	-	-
cg07979034	chr15	65648489	0.305933	0.343931	-0.037998	0.161251	0.200315	03 Poised promoter	Island	IGDCC3, Intron, NM_004884	-	-
cg13628022	chr9	124726046	0.695955	0.73428	-0.0383247	0.229535	0.277543	01 Active promoter	Outside	TTLL11, Intron, NM_001139442	-	-
cg26111575	chr10	123886913	0.742766	0.781533	-0.038767	0.314788	0.368873	06 Weak enhancer	Outside	TACC2, Intron, NM_206862	TACC2, Intron, NM_206861	-
cg24145481	chr21	31661997	0.745786	0.784614	-0.0388278	0.161251	0.200315	13 Heterochromatin	Outside	KRTAP25-1, 1.5 kb 5' region, NM_001128598	KRTAP24-1, 10 kb 5' region, NM_001085455	-
cg12245236	chr17	10075024	0.764707	0.803562	-0.0388558	0.363842	0.420453	13 Heterochromatin	Outside	GAS7, Intron, NM_201433	-	-
cg24768595	chr17	76677110	0.806376	0.845272	-0.0388963	0.229535	0.277543	04 Strong enhancer	Outside	CYTH1, Exon, NM_017456	CYTH1, Exon, NM_004762	-
cg18156486	chr11	2884294	0.319428	0.358641	-0.0392129	0.739613	0.783938	12 Polycomb repressed	Island	KCNQ1DN, 10 kb 5' region, NR_024627	-	-
cg27227156	chr11	114430284	0.783844	0.823326	-0.0394828	0.536199	0.59303	13 Heterochromatin	Outside	FAM55A, 5'UTR, NM_152315	-	-
cg12905673	chr5	147160550	0.552238	0.591732	-0.0394931	0.229535	0.277543	13 Heterochromatin	Outside	JAKMIP2, 5'UTR, NM_014790	-	-
cg06797253	chr22	45022474	0.478649	0.518518	-0.0398688	0.600884	0.655196	14 Repetitive/CNV	Outside	LINC00229, 1.5 kb 5' region, NR_044991	-	-
cg20706495	chr1	12222053	0.512383	0.552917	-0.0405336	0.314788	0.368873	06 Weak enhancer	Outside	TNFRSF1B, 10 kb 5' region, NM_001066	-	-
cg09472004	chr1	87240155	0.6272	0.667937	-0.0407368	0.161251	0.200315	04 Strong enhancer	Outside	-	-	-
cg07169660	chr17	41467211	0.744015	0.78485	-0.0408357	0.161251	0.200315	04 Strong enhancer	Outside	LOC100130581, 1.5 kb 5' region, NR_027412	LOC100130581, 1.5 kb 5' region, NR_027413	ARL4D, 10 kb 5' region, NM_001661
cg00658743	chr2	620043	0.70022	0.741498	-0.0412778	0.193233	0.235973	13 Heterochromatin	Shore	-	-	-
cg07047471	chr3	27353033	0.63245	0.673758	-0.0413075	0.193233	0.235973	13 Heterochromatin	Outside	NEK10, Intron, NM_199347	-	-
cg00472029	chr13	100619841	0.325628	0.367073	-0.0414448	0.193233	0.235973	12 Polycomb repressed	Shore	ZIC5, Intron, NM_033132	-	-
cg00755950	chr2	69910489	0.714538	0.75622	-0.0416819	0.536199	0.59303	04 Strong enhancer	Outside	-	-	-
cg04177287	chr4	21857312	0.79262	0.83444	-0.04182	0.0878239	0.115567	13 Heterochromatin	Outside	KCNIP4, 5'UTR, NM_147182	KCNIP4-IT1, 10 kb 5' region, NR_002813	-
cg04387396	chr10	72593164	0.68231	0.724267	-0.0419579	0.417318	0.476706	04 Strong enhancer	Outside	SGPL1, Intron, NM_003901	-	-
cg00230074	chr17	72358041	0.42214	0.464135	-0.0419949	0.314788	0.368873	08 Insulator	Shore	BTBD17, 1.5 kb 5' region, NM_001080466	GPR142, 10 kb 5' region, NM_181790	KIF19, 10 kb 3' region, NM_153209
cg01885796	chr3	155346881	0.780992	0.823064	-0.0420721	0.193233	0.235973	13 Heterochromatin	Outside	PLCH1, Intron, NM_001130960	PLCH1, Intron, NM_001130961	PLCH1, 5'UTR, NM_014996
cg05895353	chr16	54611721	0.266205	0.308541	-0.0423364	0.161251	0.200315	13 Heterochromatin	Outside	-	-	-
cg01521648	chr13	108073563	0.825863	0.868299	-0.0424366	0.363842	0.420453	13 Heterochromatin	Outside	FAM155A, Intron, NM_001080396	-	-
cg06482019	chr16	51147901	0.115506	0.15847	-0.0429643	0.055327	0.0759155	12 Polycomb repressed	Island	-	-	-
cg08461352	chr8	58910390	0.785694	0.828874	-0.0431799	0.161251	0.200315	06 Weak enhancer	Shelf	FAM110B, 5'UTR, NM_147189	-	-
cg04756577	chr8	30853563	0.798015	0.841405	-0.0433903	0.108803	0.140863	13 Heterochromatin	Outside	PURG, 3'UTR, NM_001015508	-	-
cg07172334	chr21	31655260	0.828525	0.871925	-0.0434002	0.00678733	0.0113503	13 Heterochromatin	Outside	KRTAP24-1, 5'UTR, NM_001085455	KRTAP25-1, 10 kb 3' region, NM_001128598	-
cg23449588	chr4	71063845	0.721138	0.764741	-0.0436021	0.600884	0.655196	13 Heterochromatin	Outside	ODAM, Exon, NM_017855	-	-
cg14766603	chr5	24382152	0.674986	0.718759	-0.0437721	0.363842	0.420453	13 Heterochromatin	Outside	-	-	-
cg03533829	chr2	100188905	0.490206	0.534141	-0.0439352	0.474702	0.533496	12 Polycomb repressed	Outside	AFF3, Intron, NM_002285	AFF3, Intron, NM_001025108	-
cg17452006	chr2	174989266	0.353773	0.398541	-0.0447679	0.474702	0.533496	11 Weak transcribed	Outside	OLA1, Intron, NM_001011708	OLA1, Intron, NM_013341	-
cg02586712	chr15	42249568	0.788748	0.833587	-0.0448384	0.133073	0.169343	10 Transcriptional elongation	Outside	EHD4, Intron, NM_139265	-	-
cg25384556	chr13	112633174	0.744927	0.789974	-0.0450473	0.536199	0.59303	13 Heterochromatin	Shelf	-	-	-
cg21148923	chr5	45553517	0.778113	0.823553	-0.0454407	0.363842	0.420453	13 Heterochromatin	Outside	HCN1, Intron, NM_021072	-	-
cg10511332	chr1	51166031	0.14075	0.186659	-0.0459083	0.0702386	0.094695	13 Heterochromatin	Outside	FAF1, Intron, NM_007051	-	-
cg07247998	chr10	123778997	0.490204	0.53661	-0.0464052	0.161251	0.200315	04 Strong enhancer	Outside	TACC2, 5'UTR, NM_206862	TACC2, 5'UTR, NM_206861	-
cg08076018	chr9	129885079	0.198594	0.24506	-0.0464659	0.0878239	0.115567	02 Weak promoter	Outside	RALGPS1, Intron, NM_001190730	RALGPS1, Intron, NM_001190729	RALGPS1, Intron, NM_014636
cg19256314	chr12	109227236	0.710085	0.75658	-0.0464959	0.161251	0.200315	04 Strong enhancer	Outside	SSH1, Intron, NM_018984	SSH1, Intron, NM_001161330	SSH1, 10 kb 5' region, NM_001161331
cg17006281	chr7	154589594	0.783635	0.830199	-0.0465643	0.133073	0.169343	13 Heterochromatin	Shelf	DPP6, Intron, NM_001039350	DPP6, Intron, NM_130797	DPP6, Intron, NM_001936
cg03781098	chr12	7848347	0.578176	0.624847	-0.0466711	0.669066	0.719393	13 Heterochromatin	Outside	GDF3, 5'UTR, NM_020634	-	-
cg13482134	chr1	171787180	0.658955	0.705732	-0.0467776	0.600884	0.655196	05 Strong enhancer	Outside	-	-	-
cg06182018	chr5	38554777	0.685212	0.732028	-0.0468155	0.363842	0.420453	13 Heterochromatin	Shore	LIFR, 5'UTR, NM_001127671	LIFR, 5'UTR, NM_002310	MIR3650, 10 kb 3' region, NR_037423
cg17982178	chr6	29895214	0.274835	0.321689	-0.0468537	0.739613	0.783938	02 Weak promoter	Shore	HCG4B, 10 kb 5' region, NR_001317	-	-
cg07195926	chr3	128203413	0.252841	0.300321	-0.0474795	0.363842	0.420453	12 Polycomb repressed	Shelf	GATA2, Intron, NM_032638	GATA2, Intron, NM_001145661	GATA2, Intron, NM_001145662
cg01317772	chr16	55405199	0.104581	0.152363	-0.0477823	0.0249897	0.036471	03 Poised promoter	Outside	-	-	-
cg15742818	chr17	25913454	0.796802	0.844645	-0.0478434	0.417318	0.476706	13 Heterochromatin	Outside	KSR1, Intron, NM_014238	-	-
cg06150772	chr17	77300673	0.77998	0.82794	-0.0479608	0.161251	0.200315	12 Polycomb repressed	Outside	RBFOX3, 5'UTR, NM_001082575	-	-
cg07951728	chr16	86331812	0.728694	0.776759	-0.048065	0.269848	0.321813	12 Polycomb repressed	Outside	LOC146513, 10 kb 3' region, NR_038438	-	-
cg11076160	chr13	60265792	0.774276	0.822578	-0.0483024	0.417318	0.476706	13 Heterochromatin	Outside	DIAPH3, Intron, NM_001042517	-	-
cg16909914	chr8	101554638	0.771696	0.820334	-0.0486378	0.0878239	0.115567	04 Strong enhancer	Outside	ANKRD46, 5'UTR, NM_198401	-	-
cg07015525	chr18	42325085	0.563526	0.612875	-0.0493494	0.229535	0.277543	11 Weak transcribed	Shore	SETBP1, Intron, NM_001130110	SETBP1, Intron, NM_015559	-
cg11809958	chr12	32654928	0.272368	0.321738	-0.0493695	0.314788	0.368873	11 Weak transcribed	Outside	FGD4, TSS-200, NM_139241	-	-
cg15287594	chr20	42938794	0.642845	0.692383	-0.0495378	0.314788	0.368873	04 Strong enhancer	Shore	FITM2, Intron, NM_001080472	-	-
cg06791963	chr17	59363302	0.694878	0.744466	-0.0495885	0.363842	0.420453	13 Heterochromatin	Outside	BCAS3, Intron, NM_017679	BCAS3, Intron, NM_001099432	-
cg14972827	chr6	17045946	0.729832	0.779423	-0.049591	0.269848	0.321813	07 Weak enhancer	Outside	-	-	-
cg11521427	chr4	113970616	0.308657	0.358522	-0.0498653	0.536199	0.59303	13 Heterochromatin	Outside	ANK2, Intron, NM_001127493	ANK2, TSS-200, NM_020977	ANK2, TSS-200, NM_001148
cg04406111	chr10	123779209	0.394767	0.444675	-0.0499078	0.314788	0.368873	04 Strong enhancer	Outside	TACC2, 5'UTR, NM_206862	TACC2, 5'UTR, NM_206861	-
cg13943133	chr9	23537354	0.57864	0.629399	-0.0507587	0.0878239	0.115567	13 Heterochromatin	Outside	-	-	-
cg00321288	chr12	87232691	0.456981	0.50798	-0.0509992	0.193233	0.235973	13 Heterochromatin	Outside	MGAT4C, 1.5 kb 5' region, NM_013244	-	-
cg14850477	chr13	72334419	0.373318	0.424521	-0.051203	0.229535	0.277543	13 Heterochromatin	Outside	DACH1, Intron, NM_080760	DACH1, Intron, NM_080759	DACH1, Intron, NM_004392
cg19989498	chr10	87336966	0.790764	0.84202	-0.0512552	0.0330111	0.0467079	13 Heterochromatin	Outside	LOC100507470, 1.5 kb 5' region, NR_038986	-	-
cg27475652	chr8	24774726	0.752456	0.803843	-0.0513874	0.0878239	0.115567	12 Polycomb repressed	Shelf	NEFM, Exon, NM_005382	NEFM, Exon, NM_001105541	-
cg09358376	chr12	55639927	0.748335	0.799925	-0.0515908	0.0878239	0.115567	13 Heterochromatin	Outside	OR6C74, 1.5 kb 5' region, NM_001005490	-	-
cg13151425	chr7	2561115	0.496398	0.54816	-0.0517613	0.133073	0.169343	01 Active promoter	Shore	LFNG, Intron, NM_001166355	LFNG, Intron, NM_002304	MIR4648, 10 kb 5' region, NR_039791
cg04040991	chr12	28104990	0.636024	0.688076	-0.052052	0.108803	0.140863	13 Heterochromatin	Outside	PTHLH, 10 kb 3' region, NM_198966	PTHLH, 10 kb 3' region, NM_198965	-
cg23502162	chr2	189839014	0.755584	0.808056	-0.052472	0.108803	0.140863	13 Heterochromatin	Outside	MIR1245A, 10 kb 5' region, NR_031647	MIR1245B, 10 kb 3' region, NR_039947	COL3A1, TSS-200, NM_000090
cg03354616	chr6	80838250	0.745008	0.797607	-0.052599	0.229535	0.277543	05 Strong enhancer	Outside	BCKDHB, Intron, NM_183050	BCKDHB, Intron, NM_000056	-
cg11152829	chr10	36477090	0.432886	0.48567	-0.0527841	0.161251	0.200315	13 Heterochromatin	Outside	-	-	-
cg01978237	chr6	100896802	0.269045	0.322586	-0.0535416	0.962258	0.966426	12 Polycomb repressed	Shore	SIM1, Intron, NM_005068	-	-
cg13881964	chr6	41537475	0.358111	0.411673	-0.0535623	0.0702386	0.094695	10 Transcriptional elongation	Outside	FOXP4, Intron, NM_138457	FOXP4, Intron, NM_001012427	FOXP4, Intron, NM_001012426
cg17389956	chr12	126167666	0.614018	0.667645	-0.0536266	0.314788	0.368873	13 Heterochromatin	Shore	-	-	-
cg01048272	chr17	80169877	0.643501	0.697227	-0.0537256	0.0878239	0.115567	01 Active promoter	Shore	CCDC57, 5'UTR, NM_198082	-	-
cg07914962	chr2	68992376	0.749052	0.803531	-0.0544797	0.536199	0.59303	06 Weak enhancer	Outside	ARHGAP25, 10 kb 5' region, NM_001166276	ARHGAP25, 10 kb 5' region, NM_014882	ARHGAP25, Intron 1, NM_001166277
cg09278187	chr1	42644031	0.728541	0.783407	-0.0548655	0.536199	0.59303	07 Weak enhancer	Outside	FOXJ3, 3'UTR, NM_001198852	FOXJ3, 3'UTR, NM_001198850	FOXJ3, 3'UTR, NM_001198851
cg22042348	chr8	133495623	0.715297	0.770211	-0.0549137	0.0330111	0.0467079	12 Polycomb repressed	Shelf	KCNQ3, 10 kb 5' region, NM_004519	-	-
cg09390594	chr14	62028790	0.663638	0.718681	-0.0550432	0.229535	0.277543	04 Strong enhancer	Outside	FLJ22447, 10 kb 5' region, NR_039985	-	-
cg17608103	chr6	169653611	0.268032	0.323278	-0.0552459	0.812526	0.849144	01 Active promoter	Outside	THBS2, 5'UTR, NM_003247	-	-
cg17796511	chr1	32566832	0.779907	0.835222	-0.0553156	0.133073	0.169343	09 Transcriptional transition	Outside	TMEM39B, Intron, NM_018056	KPNA6, 10 kb 5' region, NM_012316	-
cg16122427	chr1	36947988	0.613943	0.669268	-0.0553244	0.363842	0.420453	12 Polycomb repressed	Outside	CSF3R, 5'UTR, NM_172313	CSF3R, 5'UTR, NM_156039	CSF3R, 5'UTR, NM_000760
cg21543918	chr6	138893158	0.457852	0.514364	-0.0565116	0.363842	0.420453	04 Strong enhancer	Outside	NHSL1, 5'UTR, NM_020464	-	-
cg26280713	chr6	169653927	0.306298	0.362949	-0.0566502	0.600884	0.655196	01 Active promoter	Outside	THBS2, 5'UTR, NM_003247	-	-
cg14783123	chr8	68022261	0.805105	0.862535	-0.0574301	0.055327	0.0759155	11 Weak transcribed	Outside	CSPP1, Intron, NM_024790	-	-
cg05291966	chr16	52742007	0.73377	0.79179	-0.0580198	0.0430893	0.0597524	13 Heterochromatin	Outside	-	-	-
cg08630923	chr11	115845992	0.462252	0.520433	-0.058181	0.363842	0.420453	12 Polycomb repressed	Outside	-	-	-
cg24796998	chr17	70383844	0.631968	0.690464	-0.0584955	0.269848	0.321813	07 Weak enhancer	Outside	-	-	-
cg18506744	chr19	1102626	0.692511	0.751476	-0.0589646	0.0878239	0.115567	04 Strong enhancer	Shore	GPX4, 1.5 kb 5' region, NM_001039847	GPX4, 1.5 kb 5' region, NM_002085	POLR2E, 10 kb 5' region, NM_002695
cg14376467	chr4	86851410	0.387115	0.446914	-0.0597985	0.314788	0.368873	13 Heterochromatin	Outside	ARHGAP24, Intron, NM_001025616	ARHGAP24, Intron, NM_001042669	ARHGAP24, TSS-200, NM_031305
cg07341290	chr16	55224132	0.309578	0.369407	-0.059829	0.193233	0.235973	12 Polycomb repressed	Outside	-	-	-
cg18544564	chr2	189839119	0.64849	0.708378	-0.0598885	0.536199	0.59303	13 Heterochromatin	Outside	COL3A1, 5'UTR, NM_000090	MIR1245A, 10 kb 5' region, NR_031647	MIR1245B, 10 kb 3' region, NR_039947
cg26966808	chr17	4502243	0.729625	0.790085	-0.0604603	0.0249897	0.036471	12 Polycomb repressed	Shore	SMTNL2, Intron, NM_198501	SMTNL2, Intron, NM_001114974	-
cg08872313	chr3	69292289	0.629841	0.690412	-0.0605705	0.269848	0.321813	07 Weak enhancer	Outside	FRMD4B, Intron, NM_015123	-	-
cg20998200	chr11	22370098	0.774504	0.835415	-0.060911	0.0185109	0.0280554	13 Heterochromatin	Outside	SLC17A6, Intron, NM_020346	-	-
cg03229158	chr7	130009419	0.593151	0.654161	-0.06101	0.055327	0.0759155	07 Weak enhancer	Outside	CPA5, 1.5 kb 3' region, NM_001127442	CPA5, 1.5 kb 3' region, NM_001127441	CPA5, 1.5 kb 3' region, NM_080385
cg21240474	chr6	138019012	0.718857	0.780121	-0.0612635	0.108803	0.140863	07 Weak enhancer	Outside	-	-	-
cg09501509	chr6	89745355	0.775589	0.83691	-0.0613209	0.055327	0.0759155	05 Strong enhancer	Outside	-	-	-
cg00087368	chr6	100896391	0.243422	0.304828	-0.0614066	0.886775	0.908096	12 Polycomb repressed	Shore	SIM1, Exon, NM_005068	-	-
cg06455180	chr10	133461874	0.739635	0.801261	-0.0616253	0.0702386	0.094695	13 Heterochromatin	Shelf	-	-	-
cg27062243	chr10	114833719	0.551131	0.612908	-0.0617771	0.108803	0.140863	05 Strong enhancer	Outside	TCF7L2, Intron, NM_001146283	TCF7L2, Intron, NM_001198526	TCF7L2, Intron, NM_030756
cg08074534	chr6	100895142	0.106482	0.168336	-0.0618544	0.812526	0.849144	03 Poised promoter	Island	SIM1, Exon, NM_005068	-	-
cg23829395	chr12	46796952	0.624938	0.686852	-0.0619138	0.193233	0.235973	05 Strong enhancer	Outside	-	-	-
cg00108098	chr3	122637663	0.62982	0.691946	-0.0621264	0.108803	0.140863	12 Polycomb repressed	Shelf	SEMA5B, Intron, NM_001031702	-	-
cg09844805	chr1	34325182	0.738411	0.800725	-0.0623149	0.0249897	0.036471	13 Heterochromatin	Outside	CSMD2, Intron, NM_052896	HMGB4, 1.5 kb 5' region, NM_145205	HMGB4, 10 kb 5' region, NR_033264
cg00265826	chr6	82323836	0.741643	0.804166	-0.0625233	0.0430893	0.0597524	06 Weak enhancer	Outside	-	-	-
cg27023360	chr16	51393414	0.379632	0.442375	-0.0627425	0.0878239	0.115567	13 Heterochromatin	Outside	-	-	-
cg25970726	chr10	100638899	0.685582	0.748358	-0.0627758	0.0702386	0.094695	13 Heterochromatin	Outside	HPSE2, Intron, NM_021828	HPSE2, Intron, NM_001166246	HPSE2, Intron, NM_001166245
cg23719516	chr2	102870455	0.681987	0.744993	-0.0630057	0.314788	0.368873	11 Weak transcribed	Shelf	-	-	-
cg25072666	chr17	79533842	0.785451	0.848867	-0.0634162	0.0185109	0.0280554	04 Strong enhancer	Outside	NPLOC4, Intron, NM_017921	-	-
cg06220112	chr4	80004286	0.761289	0.825056	-0.0637667	0.0702386	0.094695	13 Heterochromatin	Outside	LOC100505875, 5'UTR, NR_038342	-	-
cg19453093	chr14	88655984	0.687059	0.750859	-0.0638001	0.193233	0.235973	06 Weak enhancer	Outside	KCNK10, Intron, NM_021161	KCNK10, Intron, NM_138318	KCNK10, Intron, NM_138317
cg07696099	chr8	133573808	0.660821	0.724726	-0.0639041	0.0430893	0.0597524	13 Heterochromatin	Outside	HPYR1, 1.5 kb 5' region, NR_026684	-	-
cg04859726	chr6	100894512	0.169611	0.233596	-0.0639856	0.363842	0.420453	12 Polycomb repressed	Shore	SIM1, Intron, NM_005068	-	-
cg12735966	chr7	145396444	0.718009	0.782211	-0.064202	0.0330111	0.0467079	13 Heterochromatin	Outside	-	-	-
cg21058822	chr8	30002222	0.784982	0.849555	-0.0645725	0.0430893	0.0597524	13 Heterochromatin	Outside	MIR548O2, 3'UTR, NR_039605	MBOAT4, 1.5 kb 5' region, NM_001100916	LEPROTL1, 10 kb 3' region, NM_001128208
cg09829263	chr13	49066968	0.642426	0.707238	-0.0648118	0.269848	0.321813	06 Weak enhancer	Outside	RCBTB2, Intron, NM_001268	-	-
cg03819227	chr5	110252993	0.725304	0.790201	-0.064897	0.193233	0.235973	13 Heterochromatin	Outside	-	-	-
cg07235935	chr4	115964660	0.736821	0.801958	-0.0651368	0.055327	0.0759155	13 Heterochromatin	Outside	NDST4, Intron, NM_022569	-	-
cg14388055	chr10	30346660	0.777773	0.843137	-0.0653635	0.0430893	0.0597524	12 Polycomb repressed	Shore	KIAA1462, 5'UTR, NM_020848	-	-
cg10308950	chr14	91108277	0.504374	0.569805	-0.0654312	0.229535	0.277543	11 Weak transcribed	Outside	TTC7B, Intron, NM_001010854	-	-
cg01997606	chr5	151308140	0.706634	0.772073	-0.0654387	0.108803	0.140863	13 Heterochromatin	Shelf	GLRA1, 10 kb 5' region, NM_000171	GLRA1, 10 kb 5' region, NM_001146040	-
cg25983901	chr7	46972699	0.836016	0.901488	-0.065472	0.0096668	0.0157246	04 Strong enhancer	Outside	-	-	-
cg15938050	chr17	68984116	0.400797	0.466333	-0.0655358	0.0249897	0.036471	13 Heterochromatin	Outside	-	-	-
cg26033520	chr10	74004070	0.78823	0.853791	-0.0655611	0.0430893	0.0597524	05 Strong enhancer	Outside	ANAPC16, 10 kb 3' region, NM_173473	ANAPC16, 10 kb 3' region, NM_001242548	ANAPC16, 10 kb 3' region, NM_001242547
cg19753607	chr5	95231592	0.633469	0.699161	-0.0656915	0.363842	0.420453	10 Transcriptional elongation	Outside	ELL2, Intron, NM_012081	-	-
cg04756252	chr8	134049348	0.759491	0.825486	-0.0659947	0.0878239	0.115567	06 Weak enhancer	Outside	TG, Intron, NM_003235	SLA, 3'UTR, NM_001045557	SLA, 3'UTR, NM_001045556
cg08094614	chr12	53319216	0.752858	0.81896	-0.0661022	0.0878239	0.115567	04 Strong enhancer	Outside	-	-	-
cg24410453	chr6	53919040	0.616712	0.683462	-0.0667508	0.269848	0.321813	04 Strong enhancer	Outside	MLIP, Intron 1, NM_138569	-	-
cg20045394	chr17	36184575	0.665925	0.733481	-0.0675568	0.108803	0.140863	05 Strong enhancer	Outside	-	-	-
cg01513157	chr16	82031433	0.793935	0.861947	-0.0680128	0.0330111	0.0467079	05 Strong enhancer	Outside	SDR42E1, 3'UTR, NM_145168	-	-
cg15690598	chr8	134806614	0.745842	0.81388	-0.0680383	0.0330111	0.0467079	13 Heterochromatin	Outside	-	-	-
cg13860283	chr12	55524041	0.626193	0.694349	-0.0681567	0.00308515	0.00581111	13 Heterochromatin	Outside	OR9K2, Exon 1, NM_001005243	-	-
cg00241002	chr10	26931911	0.719711	0.787945	-0.0682347	0.0096668	0.0157246	13 Heterochromatin	Outside	LOC731789, TSS-200, NR_026794	-	-
cg14422093	chr1	227009244	0.780759	0.849167	-0.068408	0.00123406	0.00259625	07 Weak enhancer	Outside	-	-	-
cg15498306	chr4	164534640	0.767088	0.835612	-0.068524	0.00678733	0.0113503	13 Heterochromatin	Outside	MARCH1, Exon 1, NM_017923	MARCH1, Intron, NM_001166373	-
cg08696931	chr12	123754070	0.473045	0.542396	-0.0693514	0.055327	0.0759155	06 Weak enhancer	Island	CDK2AP1, Intron, NM_004642	-	-
cg07374109	chr12	131645152	0.599419	0.668882	-0.0694628	0.474702	0.533496	13 Heterochromatin	Shelf	LOC116437, 10 kb 5' region, NR_026670	-	-
cg23429457	chr14	35135440	0.755248	0.824964	-0.0697157	0.00462773	0.00812284	06 Weak enhancer	Outside	-	-	-
cg02772951	chr1	15478279	0.729412	0.799472	-0.0700603	0.0430893	0.0597524	07 Weak enhancer	Shore	C1orf126, 3'UTR, NR_027136	TMEM51, 1.5 kb 5' region, NM_001136217	TMEM51, 1.5 kb 5' region, NM_001136216
cg11647420	chr10	21186216	0.769681	0.839799	-0.070118	0.0330111	0.0467079	11 Weak transcribed	Outside	NEBL, Intron, NM_001173484	NEBL, Intron, NM_213569	NEBL, 5'UTR, NM_006393
cg10551856	chr2	10774703	0.763024	0.833178	-0.0701538	0.161251	0.200315	10 Transcriptional elongation	Outside	NOL10, Intron, NM_024894	-	-
cg26010412	chr14	47513773	0.769014	0.83931	-0.0702964	0.0702386	0.094695	13 Heterochromatin	Outside	MDGA2, Intron, NM_001113498	MDGA2, Intron, NM_182830	-
cg19418958	chr8	30705885	0.684626	0.755008	-0.0703815	0.0878239	0.115567	12 Polycomb repressed	Outside	TEX15, Exon 1, NM_031271	-	-
cg23590187	chr7	29686097	0.806528	0.877006	-0.0704784	0.0330111	0.0467079	13 Heterochromatin	Shelf	LOC646762, 3'UTR, NR_024278	-	-
cg18130688	chr3	28119269	0.393959	0.464519	-0.0705597	0.269848	0.321813	13 Heterochromatin	Outside	-	-	-
cg02585849	chr12	126014886	0.781268	0.851989	-0.0707201	0.00308515	0.00581111	13 Heterochromatin	Shelf	TMEM132B, Intron, NM_052907	-	-
cg05911774	chrX	99899344	0.713699	0.784439	-0.0707408	0.229535	0.277543	05 Strong enhancer	Outside	SRPX2, 5'UTR, NM_014467	TSPAN6, 10 kb 5' region, NM_003270	-
cg08241330	chr16	8806662	0.460043	0.530856	-0.0708131	0.269848	0.321813	13 Heterochromatin	Outside	ABAT, 5'UTR, NM_020686	ABAT, 10 kb 5' region, NM_001127448	ABAT, TSS-200, NM_000663
cg04376782	chr2	219160001	0.787077	0.858076	-0.0709987	0.00678733	0.0113503	04 Strong enhancer	Shelf	PNKD, Intron, NM_015488	TMBIM1, 10 kb 5' region, NM_022152	-
cg19170807	chr13	113001347	0.495088	0.5661	-0.071012	0.474702	0.533496	13 Heterochromatin	Shelf	-	-	-
cg27023962	chr13	50909274	0.808077	0.879157	-0.0710796	0.000719868	0.00166744	13 Heterochromatin	Outside	-	-	-
cg19730379	chr10	104542001	0.724827	0.795977	-0.07115	0.0878239	0.115567	09 Transcriptional transition	Outside	C10orf26, Intron 1, NM_001083913	C10orf26, Intron 1, NM_017787	-
cg12265878	chr7	41995441	0.714496	0.785823	-0.0713275	0.0878239	0.115567	06 Weak enhancer	Outside	GLI3, 10 kb 3' region, NM_000168	-	-
cg12072611	chr14	22433692	0.610744	0.682561	-0.0718169	0.108803	0.140863	13 Heterochromatin	Outside	-	-	-
cg27558693	chr1	85710631	0.619061	0.691201	-0.07214	0.0430893	0.0597524	05 Strong enhancer	Outside	C1orf52, 10 kb 3' region, NM_198077	C1orf52, 10 kb 3' region, NR_024113	-
cg18986967	chr7	141176263	0.723249	0.79581	-0.0725611	0.0135747	0.0212053	13 Heterochromatin	Outside	LOC100507421, 3'UTR, NM_001195278	-	-
cg10627511	chr5	33772915	0.702575	0.775252	-0.0726772	0.269848	0.321813	13 Heterochromatin	Outside	ADAMTS12, Intron, NM_030955	-	-
cg06635351	chr1	8882924	0.680024	0.752705	-0.072681	0.193233	0.235973	05 Strong enhancer	Outside	RERE, 10 kb 5' region, NM_012102	RERE, 10 kb 5' region, NM_001042681	-
cg06928797	chr11	116966698	0.731926	0.805212	-0.0732858	0.0135747	0.0212053	04 Strong enhancer	Shelf	SIK3, Intron, NM_025164	-	-
cg16671674	chr2	142150451	0.717682	0.791299	-0.0736167	0.0135747	0.0212053	13 Heterochromatin	Outside	LRP1B, Intron, NM_018557	-	-
cg18023455	chr7	49894663	0.69746	0.771232	-0.0737721	0.0096668	0.0157246	13 Heterochromatin	Outside	VWC2, Intron, NM_198570	-	-
cg03601886	chr1	53649217	0.739339	0.813166	-0.0738279	0.0185109	0.0280554	13 Heterochromatin	Outside	-	-	-
cg23204096	chr6	169768052	0.747396	0.821254	-0.0738577	0.0185109	0.0280554	13 Heterochromatin	Outside	-	-	-
cg04219544	chr17	38860041	0.727177	0.801069	-0.0738923	0.0330111	0.0467079	07 Weak enhancer	Outside	KRT24, 1.5 kb 5' region, NM_019016	-	-
cg19495351	chr2	210675090	0.741618	0.815702	-0.0740834	0.00678733	0.0113503	13 Heterochromatin	Shore	UNC80, Intron, NM_032504	UNC80, Intron, NM_182587	-
cg15161854	chr1	28836138	0.683644	0.758046	-0.0744024	0.108803	0.140863	04 Strong enhancer	Outside	RCC1, 5'UTR, NR_030725	SNHG3, 5'UTR, NR_036473	SNHG3, 5'UTR, NR_002909
cg16431978	chr21	31797931	0.775697	0.850105	-0.074408	0.000102838	0.000363769	13 Heterochromatin	Outside	KRTAP13-3, Exon 1, NM_181622	KRTAP13-4, 10 kb 5' region, NM_181600	-
cg04922971	chr13	38172802	0.722563	0.797038	-0.0744746	0.0430893	0.0597524	06 Weak enhancer	Outside	POSTN, Exon 1, NM_001135936	POSTN, Exon 1, NM_001135935	POSTN, Exon 1, NM_006475
cg01264705	chr12	116848340	0.762164	0.836899	-0.0747349	0.0096668	0.0157246	13 Heterochromatin	Outside	-	-	-
cg11150074	chr1	200863558	0.657909	0.732903	-0.0749943	0.0702386	0.094695	05 Strong enhancer	Shelf	C1orf106, 1.5 kb 5' region, NM_001142569	C1orf106, Intron 1, NM_018265	-
cg04006516	chr21	32007638	0.799502	0.874986	-0.0754839	0.00308515	0.00581111	13 Heterochromatin	Outside	KRTAP20-2, Exon 1, NM_181616	KRTAP20-3, 10 kb 5' region, NM_001128077	-
cg06608399	chr4	4341543	0.732364	0.807882	-0.0755173	0.055327	0.0759155	12 Polycomb repressed	Outside	-	-	-
cg04074153	chr12	29568206	0.764852	0.840418	-0.075566	0.193233	0.235973	13 Heterochromatin	Outside	-	-	-
cg08808720	chr2	149639913	0.752221	0.828089	-0.0758682	0.0096668	0.0157246	12 Polycomb repressed	Outside	KIF5C, Intron 1, NM_004522	-	-
cg09874127	chr3	49851438	0.664808	0.741153	-0.0763454	0.0330111	0.0467079	01 Active promoter	Outside	UBA7, 1.5 kb 5' region, NM_003335	FAM212A, 10 kb 3' region, NM_203370	-
cg00174992	chr2	169659120	0.718	0.794576	-0.0765764	0.0135747	0.0212053	12 Polycomb repressed	Outside	NOSTRIN, 5'UTR, NM_001171631	NOSTRIN, 5'UTR, NM_001039724	NOSTRIN, 5'UTR, NM_001171632
cg25388528	chr21	31987977	0.781982	0.858707	-0.0767255	0.0330111	0.0467079	13 Heterochromatin	Outside	KRTAP20-1, 1.5 kb 5' region, NM_181615	KRTAP6-1, 10 kb 5' region, NM_181602	KRTAP20-4, 10 kb 5' region, NR_023342
cg22863148	chr6	32339553	0.723361	0.800619	-0.077258	0.108803	0.140863	07 Weak enhancer	Outside	C6orf10, 5'UTR, NM_006781	-	-
cg24681125	chr2	154725149	0.735399	0.812744	-0.0773451	0.00123406	0.00259625	13 Heterochromatin	Shelf	GALNT13, 10 kb 5' region, NM_052917	-	-
cg13668207	chr12	65904451	0.294735	0.372364	-0.0776282	0.055327	0.0759155	12 Polycomb repressed	Outside	-	-	-
cg20770175	chr2	189839473	0.785646	0.863392	-0.0777466	0.0878239	0.115567	06 Weak enhancer	Outside	MIR1245A, 10 kb 5' region, NR_031647	MIR1245B, 10 kb 3' region, NR_039947	COL3A1, Intron 1, NM_000090
cg27223805	chr11	2889615	0.482954	0.560811	-0.0778569	0.193233	0.235973	12 Polycomb repressed	Shore	KCNQ1DN, 10 kb 5' region, NR_024627	-	-
cg22405653	chr21	32128799	0.728171	0.806301	-0.0781304	0.0330111	0.0467079	13 Heterochromatin	Outside	KRTAP21-1, 1.5 kb 5' region, NM_181619	KRTAP21-2, 10 kb 5' region, NM_181617	-
cg08381562	chr13	27017052	0.707162	0.785502	-0.0783398	0.00462773	0.00812284	13 Heterochromatin	Outside	-	-	-
cg09479286	chr2	169659181	0.789193	0.867596	-0.0784035	0.00462773	0.00812284	12 Polycomb repressed	Outside	NOSTRIN, Exon 1, NM_001039724	NOSTRIN, Exon 1, NM_001171632	NOSTRIN, Exon, NM_001171631
cg13207733	chr7	45232210	0.718143	0.796953	-0.0788096	0.0249897	0.036471	12 Polycomb repressed	Outside	RAMP3, 10 kb 3' region, NM_005856	-	-
cg24394097	chr3	155860791	0.759535	0.838421	-0.0788857	0.161251	0.200315	12 Polycomb repressed	Outside	KCNAB1, 5'UTR, NM_003471	KCNAB1, Intron 1, NM_172160	-
cg11229273	chr3	57015100	0.755594	0.834668	-0.0790736	0.0249897	0.036471	05 Strong enhancer	Outside	ARHGEF3, Intron, NM_001128615	-	-
cg11650925	chr1	68490240	0.58002	0.660031	-0.0800113	0.0330111	0.0467079	13 Heterochromatin	Outside	LOC100289178, 5'UTR, NR_040077	-	-
cg25381229	chr10	79051955	0.759219	0.839448	-0.0802288	0.0185109	0.0280554	05 Strong enhancer	Outside	KCNMA1, Intron, NM_001014797	KCNMA1, Intron, NM_001161352	KCNMA1, Intron, NM_001161353
cg26361533	chr12	2445560	0.697073	0.777419	-0.0803458	0.00678733	0.0113503	06 Weak enhancer	Outside	CACNA1C, Intron, NM_001129829	CACNA1C, Intron, NM_000719	CACNA1C, Intron, NM_001129832
cg14717557	chr6	100895617	0.318752	0.399299	-0.0805476	0.269848	0.321813	03 Poised promoter	Shore	SIM1, Intron, NM_005068	-	-
cg20528780	chr3	169118836	0.610204	0.690807	-0.0806033	0.229535	0.277543	13 Heterochromatin	Outside	MECOM, Intron, NM_004991	MECOM, 5'UTR, NM_001205194	-
cg15753546	chr2	12626486	0.726068	0.806706	-0.0806378	0.0330111	0.0467079	06 Weak enhancer	Outside	-	-	-
cg00067274	chr4	155313255	0.638711	0.719372	-0.0806615	0.0135747	0.0212053	13 Heterochromatin	Outside	DCHS2, Intron, NM_001142552	DCHS2, 1.5 kb 5' region, NM_017639	-
cg15592816	chr1	11346696	0.568743	0.649675	-0.0809324	0.133073	0.169343	10 Transcriptional elongation	Outside	UBIAD1, 3'UTR, NM_013319	-	-
cg21895593	chr7	138917733	0.449231	0.530466	-0.0812352	0.161251	0.200315	04 Strong enhancer	Shore	UBN2, Intron 1, NM_173569	-	-
cg21171461	chr9	134510883	0.569545	0.650807	-0.0812623	0.161251	0.200315	04 Strong enhancer	Outside	RAPGEF1, Intron, NM_005312	RAPGEF1, Intron, NM_198679	-
cg01287218	chr3	108476277	0.765432	0.846732	-0.0813	0.00308515	0.00581111	13 Heterochromatin	Outside	RETNLB, 1.5 kb 5' region, NM_032579	-	-
cg08948149	chr2	45739147	0.573779	0.655183	-0.0814047	0.0878239	0.115567	13 Heterochromatin	Outside	SRBD1, Intron, NM_018079	-	-
cg03064100	chr2	46720800	0.756811	0.838857	-0.082046	0.0135747	0.0212053	05 Strong enhancer	Outside	LOC388946, 10 kb 3' region, NM_001145051	-	-
cg17018082	chr8	119428219	0.720105	0.802909	-0.0828036	0.0249897	0.036471	05 Strong enhancer	Outside	SAMD12, Intron, NM_001101676	SAMD12, Intron, NM_207506	-
cg02837456	chr11	94500611	0.669209	0.752431	-0.0832223	0.0702386	0.094695	04 Strong enhancer	Shore	AMOTL1, 1.5 kb 5' region, NM_130847	-	-
cg19673155	chr10	72995180	0.644271	0.727607	-0.0833368	0.0249897	0.036471	12 Polycomb repressed	Outside	UNC5B, Intron 1, NM_170744	UNC5B, Intron 1, NM_001244889	-
cg15519065	chr1	21348905	0.775624	0.858985	-0.0833604	0.00462773	0.00812284	04 Strong enhancer	Outside	EIF4G3, 5'UTR, NM_003760	EIF4G3, 5'UTR, NM_001198802	EIF4G3, 5'UTR, NM_001198801
cg02336697	chr9	106759834	0.693685	0.777295	-0.0836097	0.0096668	0.0157246	13 Heterochromatin	Shore	-	-	-
cg26242755	chr6	6624146	0.731887	0.815888	-0.084001	0.00678733	0.0113503	12 Polycomb repressed	Outside	LY86-AS1, 1.5 kb 5' region, NR_026970	LY86, Intron 1, NM_004271	-
cg03973191	chr7	86572477	0.757683	0.842028	-0.084345	0.00462773	0.00812284	13 Heterochromatin	Outside	KIAA1324L, Intron, NM_001142749	KIAA1324L, Intron, NM_152748	KIAA1324L, 3'UTR, NR_030672
cg20321319	chr8	61088306	0.608648	0.69322	-0.0845727	0.0185109	0.0280554	13 Heterochromatin	Shore	-	-	-
cg06866375	chr2	122757126	0.790563	0.87517	-0.0846073	0.0185109	0.0280554	13 Heterochromatin	Outside	-	-	-
cg05921889	chr7	34076102	0.69349	0.778229	-0.0847397	0.161251	0.200315	05 Strong enhancer	Outside	BMPER, Intron, NM_133468	-	-
cg09419251	chr12	113215622	0.430322	0.515068	-0.0847458	0.108803	0.140863	13 Heterochromatin	Outside	-	-	-
cg08169778	chr11	115846335	0.173247	0.258029	-0.0847819	0.314788	0.368873	03 Poised promoter	Outside	-	-	-
cg20271865	chr13	80233182	0.671322	0.756932	-0.08561	0.00195393	0.00389479	04 Strong enhancer	Outside	-	-	-
cg22542731	chr2	128440273	0.779525	0.865196	-0.0856709	0.0096668	0.0157246	12 Polycomb repressed	Outside	LIMS2, 1.5 kb 5' region, NM_001161404	LIMS2, 10 kb 5' region, NM_001136037	LIMS2, 10 kb 5' region, NM_001161403
cg15876264	chr5	43855808	0.733322	0.8194	-0.0860777	0.000411353	0.0010406	13 Heterochromatin	Outside	-	-	-
cg12560772	chr6	100368133	0.635841	0.722182	-0.0863416	0.00678733	0.0113503	13 Heterochromatin	Outside	MCHR2, 3'UTR, NM_032503	MCHR2, 3'UTR, NM_001040179	-
cg06680852	chr10	22722950	0.744518	0.83128	-0.0867616	0.00195393	0.00389479	06 Weak enhancer	Shelf	LOC100499489, 1.5 kb 3' region, NR_036533	-	-
cg11025609	chr12	110727071	0.696362	0.783304	-0.0869424	0.133073	0.169343	09 Transcriptional transition	Outside	ATP2A2, Intron, NM_170665	ATP2A2, Intron, NM_001681	-
cg27357229	chr2	167115690	0.583986	0.671017	-0.0870314	0.00678733	0.0113503	13 Heterochromatin	Outside	SCN9A, Intron, NM_002977	-	-
cg21532636	chr22	36001054	0.724374	0.811468	-0.0870938	0.0135747	0.0212053	07 Weak enhancer	Outside	MB, 10 kb 3' region, NM_203378	MB, 10 kb 3' region, NM_203377	MB, 10 kb 3' region, NM_005368
cg24889058	chr7	136610018	0.755268	0.842405	-0.0871367	0.00308515	0.00581111	13 Heterochromatin	Outside	CHRM2, 5'UTR, NM_001006630	CHRM2, 5'UTR, NM_001006627	CHRM2, 5'UTR, NM_000739
cg08690379	chr2	233250570	0.643712	0.730929	-0.0872164	0.0878239	0.115567	03 Poised promoter	Shore	ECEL1P2, 3'UTR, NR_028501	ALPP, 10 kb 3' region, NM_001632	-
cg07810726	chr5	158524648	0.174832	0.262192	-0.0873603	0.00308515	0.00581111	12 Polycomb repressed	Shore	EBF1, Intron, NM_024007	-	-
cg25863967	chr7	130049682	0.778535	0.866348	-0.0878124	0.00678733	0.0113503	11 Weak transcribed	Outside	CEP41, Intron, NM_018718	-	-
cg14220224	chr8	57309144	0.71682	0.805072	-0.0882519	0.0249897	0.036471	13 Heterochromatin	Outside	-	-	-
cg06826341	chr1	180207362	0.265505	0.353851	-0.0883464	0.0878239	0.115567	12 Polycomb repressed	Shelf	LHX4, Intron 1, NM_033343	-	-
cg00213281	chr2	149639821	0.779357	0.86791	-0.0885529	0.00678733	0.0113503	12 Polycomb repressed	Outside	KIF5C, Intron 1, NM_004522	-	-
cg10852698	chr6	46375851	0.699164	0.787817	-0.0886526	0.00678733	0.0113503	13 Heterochromatin	Outside	RCAN2, Intron, NM_001251973	RCAN2, Intron, NM_001251974	-
cg07147846	chr3	10801996	0.78042	0.869362	-0.0889413	0.00195393	0.00389479	11 Weak transcribed	Outside	LOC285370, 3'UTR, NR_027102	-	-
cg00500498	chr6	169653934	0.236205	0.325257	-0.0890525	0.193233	0.235973	01 Active promoter	Outside	THBS2, 5'UTR, NM_003247	-	-
cg02402843	chr12	24168192	0.433513	0.522697	-0.0891836	0.0702386	0.094695	13 Heterochromatin	Outside	SOX5, 5'UTR, NM_152989	-	-
cg12607287	chr1	247670080	0.730082	0.819326	-0.0892446	0.0249897	0.036471	13 Heterochromatin	Outside	-	-	-
cg11071202	chr14	88462553	0.711919	0.802472	-0.0905536	0.00462773	0.00812284	13 Heterochromatin	Shelf	GALC, 10 kb 5' region, NM_001201401	GALC, 10 kb 5' region, NM_001201402	GALC, 10 kb 5' region, NM_000153
cg02518824	chr21	43442056	0.406201	0.496791	-0.0905899	0.055327	0.0759155	12 Polycomb repressed	Outside	ZNF295-AS1, TSS-200, NR_027273	-	-
cg02075142	chr12	131437034	0.639063	0.729736	-0.0906725	0.0430893	0.0597524	12 Polycomb repressed	Outside	GPR133, 1.5 kb 5' region, NM_198827	-	-
cg04579966	chr13	24846220	0.813157	0.904606	-0.0914485	0.00195393	0.00389479	01 Active promoter	Outside	SPATA13, Intron, NM_153023	SPATA13, Intron, NM_001166271	-
cg07235577	chr8	51039470	0.781408	0.873148	-0.0917407	0.000411353	0.0010406	13 Heterochromatin	Outside	SNTG1, 5'UTR, NM_018967	-	-
cg26856257	chr1	32805349	0.683458	0.775243	-0.0917853	0.0135747	0.0212053	07 Weak enhancer	Shelf	MARCKSL1, 10 kb 5' region, NM_023009	HDAC1, 10 kb 3' region, NM_004964	-
cg23056703	chr3	5470787	0.767471	0.859359	-0.0918872	0.0135747	0.0212053	13 Heterochromatin	Outside	-	-	-
cg08811227	chr16	24697468	0.653263	0.745187	-0.0919239	0.0249897	0.036471	06 Weak enhancer	Outside	-	-	-
cg16728651	chr6	55767864	0.749098	0.841922	-0.0928236	0.00195393	0.00389479	13 Heterochromatin	Outside	-	-	-
cg22864500	chr2	28491945	0.727756	0.820634	-0.0928781	0.0330111	0.0467079	04 Strong enhancer	Outside	BRE, Intron, NM_199194	BRE, Intron, NM_199193	BRE, Intron, NM_004899
cg04462561	chr13	24837936	0.739273	0.832517	-0.0932448	0.0330111	0.0467079	13 Heterochromatin	Outside	SPATA13, Intron, NM_153023	SPATA13, Intron, NM_001166271	-
cg10349685	chr8	13372490	0.615297	0.709062	-0.0937652	0.0249897	0.036471	13 Heterochromatin	Outside	DLC1, 1.5 kb 5' region, NM_182643	DLC1, 1.5 kb 5' region, NM_024767	-
cg23418965	chr11	125170858	0.59119	0.68503	-0.0938402	0.161251	0.200315	05 Strong enhancer	Outside	PKNOX2, 5'UTR, NM_022062	-	-
cg19474546	chr14	35999001	0.649637	0.743762	-0.0941255	0.000719868	0.00166744	12 Polycomb repressed	Shelf	INSM2, 10 kb 5' region, NM_032594	RALGAPA1, 10 kb 3' region, NM_014990	RALGAPA1, 10 kb 3' region, NM_194301
cg00987534	chr7	73207967	0.754845	0.848994	-0.094149	0.00678733	0.0113503	13 Heterochromatin	Outside	-	-	-
cg22434923	chr21	46289920	0.632852	0.727181	-0.0943296	0.133073	0.169343	09 Transcriptional transition	Shelf	PTTG1IP, Intron, NM_004339	-	-
cg01305421	chr12	102874285	0.745084	0.839415	-0.0943309	0.0096668	0.0157246	13 Heterochromatin	Outside	IGF1, 5'UTR, NM_000618	IGF1, 5'UTR, NM_001111283	IGF1, 5'UTR, NM_001111285
cg07732336	chr10	17038940	0.761545	0.85596	-0.0944147	0.00308515	0.00581111	07 Weak enhancer	Outside	CUBN, Intron, NM_001081	-	-
cg19969733	chr2	102927897	0.758829	0.853443	-0.0946139	0.0096668	0.0157246	13 Heterochromatin	Outside	IL1RL1, TSS-200, NM_016232	-	-
cg03722909	chr18	42324964	0.519711	0.614763	-0.0950523	0.0185109	0.0280554	11 Weak transcribed	Island	SETBP1, Intron, NM_001130110	SETBP1, Intron, NM_015559	-
cg19140262	chr6	99380487	0.582387	0.67747	-0.0950821	0.055327	0.0759155	11 Weak transcribed	Outside	FBXL4, 5'UTR, NM_012160	-	-
cg17202013	chr12	45272880	0.734295	0.829939	-0.0956447	0.00308515	0.00581111	13 Heterochromatin	Shelf	NELL2, Intron, NM_001145110	NELL2, 10 kb 5' region, NM_001145107	NELL2, 10 kb 5' region, NM_001145109
cg27302255	chr12	20336616	0.790305	0.886072	-0.095767	0.00462773	0.00812284	13 Heterochromatin	Outside	-	-	-
cg12377816	chr12	58758817	0.662584	0.758613	-0.0960296	0.00123406	0.00259625	06 Weak enhancer	Outside	-	-	-
cg20234976	chr6	100895906	0.122478	0.218888	-0.0964105	0.0135747	0.0212053	03 Poised promoter	Island	SIM1, Intron, NM_005068	-	-
cg20597486	chr1	158979840	0.754787	0.851361	-0.0965745	0.00123406	0.00259625	01 Active promoter	Outside	IFI16, 5'UTR, NM_005531	IFI16, 5'UTR, NM_001206567	-
cg16026813	chr10	103245719	0.300524	0.397414	-0.0968904	0.161251	0.200315	13 Heterochromatin	Outside	BTRC, Intron, NM_003939	BTRC, Intron, NM_033637	-
cg12361744	chr3	131515562	0.376839	0.473858	-0.0970188	0.0249897	0.036471	13 Heterochromatin	Outside	CPNE4, Intron, NM_130808	-	-
cg03699459	chr10	4864635	0.676378	0.774242	-0.0978641	0.0330111	0.0467079	13 Heterochromatin	Shelf	AKR1E2, 10 kb 5' region, NM_001040177	-	-
cg25869196	chr2	102952418	0.786467	0.884579	-0.0981123	0.0096668	0.0157246	07 Weak enhancer	Outside	IL1RL1, 5'UTR, NM_016232	IL1RL1, 1.5 kb 5' region, NM_003856	-
cg18115244	chr2	55315270	0.742006	0.840146	-0.09814	0.0330111	0.0467079	11 Weak transcribed	Outside	-	-	-
cg21244580	chr8	79934475	0.723828	0.822106	-0.0982777	0.00462773	0.00812284	05 Strong enhancer	Outside	-	-	-
cg04360675	chr4	90630121	0.643488	0.741825	-0.0983364	0.133073	0.169343	13 Heterochromatin	Outside	-	-	-
cg10536349	chr17	49123975	0.39711	0.495543	-0.0984334	0.0702386	0.094695	11 Weak transcribed	Outside	SPAG9, Exon 1, NM_001251971	SPAG9, Intron, NM_003971	SPAG9, Intron, NM_001130528
cg07939743	chr4	57507827	0.672849	0.771354	-0.0985055	0.0249897	0.036471	05 Strong enhancer	Outside	HOPX, 10 kb 3' region, NM_001145459	HOPX, 10 kb 3' region, NM_139212	HOPX, 10 kb 3' region, NM_139211
cg11282353	chr3	133706084	0.695025	0.793531	-0.098506	0.0249897	0.036471	12 Polycomb repressed	Outside	SLCO2A1, Intron, NM_005630	-	-
cg07475654	chr2	219151443	0.583975	0.682571	-0.0985966	0.0249897	0.036471	04 Strong enhancer	Outside	PNKD, Intron, NM_015488	TMBIM1, 5'UTR, NM_022152	-
cg26120842	chr10	89840121	0.609689	0.70844	-0.0987514	0.0430893	0.0597524	13 Heterochromatin	Outside	-	-	-
cg13302994	chr2	210714232	0.466054	0.565169	-0.0991149	0.0185109	0.0280554	13 Heterochromatin	Outside	UNC80, Exon, NM_032504	UNC80, Exon, NM_182587	-
cg12044693	chr6	80873768	0.765954	0.865142	-0.099188	0.00462773	0.00812284	04 Strong enhancer	Outside	BCKDHB, Intron, NM_183050	BCKDHB, Intron, NM_000056	-
cg10258817	chr16	29955303	0.625093	0.724322	-0.0992293	0.00678733	0.0113503	04 Strong enhancer	Outside	-	-	-
cg00698602	chr3	44481323	0.704413	0.80373	-0.0993175	0.00462773	0.00812284	11 Weak transcribed	Outside	ZNF445, 3'UTR, NM_181489	-	-
cg10485752	chr1	26021654	0.745922	0.845642	-0.0997204	0.000205677	0.000605426	05 Strong enhancer	Outside	MAN1C1, Intron, NM_020379	-	-
cg13682735	chr3	129407529	0.186205	0.286438	-0.100233	0.0135747	0.0212053	04 Strong enhancer	Outside	TMCC1, Intron, NM_001017395	TMCC1, Intron, NM_001128224	TMCC1, 3'UTR, NR_033361
cg03831289	chr5	90624792	0.406788	0.507038	-0.10025	0.0330111	0.0467079	13 Heterochromatin	Outside	-	-	-
cg04896959	chr15	78267970	0.682416	0.782818	-0.100402	0.108803	0.140863	13 Heterochromatin	Outside	-	-	-
cg13460556	chr15	89709637	0.555078	0.656176	-0.101097	0.133073	0.169343	07 Weak enhancer	Outside	ABHD2, Intron, NM_152924	ABHD2, Intron, NM_007011	-
cg00767201	chr19	22141062	0.430917	0.532024	-0.101107	0.474702	0.533496	13 Heterochromatin	Outside	ZNF208, 10 kb 3' region, NM_007153	-	-
cg18928221	chr7	93759098	0.78734	0.88855	-0.10121	0.000411353	0.0010406	13 Heterochromatin	Outside	-	-	-
cg21577472	chr7	2561028	0.300857	0.40231	-0.101453	0.108803	0.140863	01 Active promoter	Shore	LFNG, Intron, NM_001166355	LFNG, Intron, NM_002304	MIR4648, 10 kb 5' region, NR_039791
cg12767196	chr1	175525985	0.677169	0.778643	-0.101474	0.000411353	0.0010406	13 Heterochromatin	Outside	TNR, 5'UTR, NM_003285	-	-
cg09586743	chr5	155134243	0.713151	0.814734	-0.101583	0.00195393	0.00389479	13 Heterochromatin	Outside	-	-	-
cg03981793	chr15	49716269	0.725266	0.82719	-0.101924	0.0135747	0.0212053	13 Heterochromatin	Outside	C15orf33, Intron, NM_152647	FGF7, 5'UTR, NM_002009	-
cg19470290	chr13	98926569	0.30878	0.410775	-0.101994	0.161251	0.200315	13 Heterochromatin	Outside	FARP1, Intron, NM_005766	-	-
cg06757670	chr11	94480095	0.738006	0.840214	-0.102207	0.00462773	0.00812284	04 Strong enhancer	Outside	-	-	-
cg16414691	chr3	98534088	0.741349	0.843844	-0.102495	0.000719868	0.00166744	10 Transcriptional elongation	Outside	DCBLD2, Intron, NM_080927	-	-
cg08160224	chr11	62248458	0.663333	0.765857	-0.102524	0.0135747	0.0212053	13 Heterochromatin	Outside	AHNAK, Intron, NM_024060	-	-
cg20928238	chr14	71284924	0.595421	0.698023	-0.102601	0.0135747	0.0212053	08 Insulator	Shelf	MAP3K9, 10 kb 5' region, NM_033141	-	-
cg19714737	chr11	94880975	0.752536	0.855428	-0.102892	0.0135747	0.0212053	05 Strong enhancer	Shelf	-	-	-
cg25481253	chr7	141673383	0.653661	0.757162	-0.103501	0.00678733	0.0113503	13 Heterochromatin	Outside	TAS2R38, Exon 1, NM_176817	-	-
cg26236972	chr2	237921309	0.715203	0.818886	-0.103683	0.0135747	0.0212053	13 Heterochromatin	Outside	-	-	-
cg26575622	chr10	77872457	0.622358	0.726218	-0.10386	0.0185109	0.0280554	11 Weak transcribed	Shore	C10orf11, Intron, NM_032024	-	-
cg11296810	chr5	121866959	0.731094	0.835018	-0.103924	0.00123406	0.00259625	13 Heterochromatin	Outside	-	-	-
cg16745930	chr10	100220808	0.756267	0.860543	-0.104276	0.000102838	0.000363769	05 Strong enhancer	Outside	HPSE2, Intron, NM_021828	HPSE2, Intron, NM_001166245	HPSE2, Intron, NM_001166244
cg18890892	chr12	115251451	0.324999	0.429576	-0.104578	0.0185109	0.0280554	13 Heterochromatin	Outside	-	-	-
cg23720064	chr6	100895678	0.104609	0.209557	-0.104948	0.229535	0.277543	03 Poised promoter	Shore	SIM1, Intron, NM_005068	-	-
cg04747619	chr8	6914837	0.566163	0.671147	-0.104984	0.00462773	0.00812284	13 Heterochromatin	Outside	DEFA5, 1.5 kb 5' region, NM_021010	-	-
cg26581504	chr11	112046962	0.696069	0.801061	-0.104993	0.00678733	0.0113503	13 Heterochromatin	Outside	TEX12, 10 kb 3' region, NM_031275	BCO2, Intron 1, NM_031938	BCO2, TSS-200, NM_001037290
cg23009042	chr3	47603785	0.544097	0.649169	-0.105072	0.00123406	0.00259625	13 Heterochromatin	Outside	CSPG5, 3'UTR, NM_001206945	CSPG5, 3'UTR, NM_001206944	CSPG5, 3'UTR, NM_001206942
cg14981960	chr1	68607288	0.585475	0.690869	-0.105393	0.417318	0.476706	10 Transcriptional elongation	Outside	WLS, Intron, NM_001002292	WLS, Intron, NM_001193334	WLS, Intron, NM_024911
cg10214421	chr7	155174507	0.482018	0.587446	-0.105428	0.0330111	0.0467079	12 Polycomb repressed	Island	-	-	-
cg15341350	chr12	119446890	0.24095	0.346403	-0.105452	0.0878239	0.115567	13 Heterochromatin	Outside	SRRM4, Intron 1, NM_194286	-	-
cg19106945	chr5	140206840	0.652594	0.758097	-0.105503	0.0249897	0.036471	13 Heterochromatin	Shore	PCDHA6, 1.5 kb 5' region, NM_018909	PCDHA6, 1.5 kb 5' region, NM_031849	PCDHA6, 1.5 kb 5' region, NM_031848
cg19974227	chr4	3371875	0.601276	0.70687	-0.105594	0.108803	0.140863	03 Poised promoter	Shelf	RGS12, Intron, NM_002926	RGS12, Intron, NM_198229	RGS12, 5'UTR, NM_198227
cg15735157	chr7	22974607	0.798041	0.90377	-0.105729	0.000411353	0.0010406	11 Weak transcribed	Outside	FAM126A, 10 kb 3' region, NM_032581	-	-
cg12604794	chr2	202122752	0.549564	0.655429	-0.105865	0.0330111	0.0467079	01 Active promoter	Outside	CASP8, 5'UTR, NM_001228	CASP8, 5'UTR, NM_033355	CASP8, 5'UTR, NM_001080124
cg03361973	chr15	48028751	0.758635	0.864531	-0.105896	0.0135747	0.0212053	13 Heterochromatin	Outside	SEMA6D, 5'UTR, NM_001198999	SEMA6D, 5'UTR, NM_153616	SEMA6D, 5'UTR, NM_020858
cg14209487	chr6	152635104	0.687487	0.793407	-0.10592	0.00123406	0.00259625	07 Weak enhancer	Outside	SYNE1, Intron, NM_033071	SYNE1, Intron, NM_182961	-
cg13631075	chr6	80310884	0.799029	0.905303	-0.106274	0.000102838	0.000363769	13 Heterochromatin	Outside	-	-	-
cg25276700	chr6	44698696	0.749786	0.856088	-0.106302	0.00462773	0.00812284	13 Heterochromatin	Shelf	-	-	-
cg17820022	chr1	2425859	0.818048	0.924856	-0.106807	0.000205677	0.000605426	07 Weak enhancer	Outside	PLCH2, Intron, NM_014638	-	-
cg26690742	chr11	2889601	0.543504	0.650377	-0.106873	0.161251	0.200315	12 Polycomb repressed	Shore	KCNQ1DN, 10 kb 5' region, NR_024627	-	-
cg16908552	chr1	231174152	0.722164	0.829197	-0.107033	0.00462773	0.00812284	02 Weak promoter	Shore	FAM89A, Intron, NM_198552	-	-
cg08768218	chr8	13372482	0.703991	0.811238	-0.107247	0.00678733	0.0113503	13 Heterochromatin	Outside	DLC1, 1.5 kb 5' region, NM_182643	DLC1, 1.5 kb 5' region, NM_024767	-
cg05985988	chr6	15304884	0.665884	0.773253	-0.107368	0.0185109	0.0280554	11 Weak transcribed	Outside	JARID2, Intron 1, NM_004973	-	-
cg23713249	chr7	150418240	0.643018	0.750585	-0.107567	0.0185109	0.0280554	13 Heterochromatin	Shore	GIMAP1-GIMAP5, Intron, NM_001199577	GIMAP1, 3'UTR, NM_130759	-
cg08659204	chr17	35242554	0.788685	0.896318	-0.107633	0.0096668	0.0157246	12 Polycomb repressed	Outside	-	-	-
cg22785561	chr4	46923364	0.757078	0.86507	-0.107991	0.000102838	0.000363769	13 Heterochromatin	Outside	GABRA4, 3'UTR, NM_001204267	GABRA4, 3'UTR, NM_001204266	GABRA4, 3'UTR, NM_000809
cg23212590	chr1	42645348	0.693012	0.80131	-0.108298	0.00462773	0.00812284	10 Transcriptional elongation	Outside	FOXJ3, 3'UTR, NM_001198852	FOXJ3, 3'UTR, NM_001198850	FOXJ3, 3'UTR, NM_001198851
cg02228889	chr12	94858293	0.659309	0.767613	-0.108305	0.0249897	0.036471	13 Heterochromatin	Shelf	CCDC41, 10 kb 5' region, NM_016122	CCDC41, 10 kb 5' region, NM_001042399	LOC144486, 10 kb 3' region, NR_027035
cg14014731	chr9	19378678	0.669733	0.778105	-0.108372	0.0249897	0.036471	04 Strong enhancer	Shore	RPS6, Intron, NM_001010	DENND4C, 10 kb 3' region, NM_017925	-
cg18183671	chr3	35720993	0.768451	0.877064	-0.108613	0.000102838	0.000363769	13 Heterochromatin	Outside	ARPP21, 5'UTR, NM_016300	ARPP21, 1.5 kb 5' region, NM_198399	ARPP21, TSS-200, NM_001025069
cg13525697	chr10	61320993	0.737059	0.845701	-0.108642	0.00678733	0.0113503	13 Heterochromatin	Outside	-	-	-
cg22008551	chr19	46452988	0.770424	0.879101	-0.108677	0.000411353	0.0010406	13 Heterochromatin	Shelf	NOVA2, Intron, NM_002516	-	-
cg18340445	chr19	6661708	0.649689	0.758819	-0.10913	0.0330111	0.0467079	12 Polycomb repressed	Shore	TNFSF14, 1.5 kb 3' region, NM_003807	TNFSF14, 1.5 kb 3' region, NM_172014	-
cg16697850	chr7	141946927	0.722146	0.831393	-0.109247	0.000102838	0.000363769	13 Heterochromatin	Outside	MOXD2P, 1.5 kb 5' region, NR_024346	PRSS58, 10 kb 3' region, NM_001001317	-
cg27158519	chr6	113580202	0.745554	0.854825	-0.109271	0.000411353	0.0010406	13 Heterochromatin	Outside	-	-	-
cg21572599	chr6	44698733	0.774973	0.88427	-0.109297	0.00123406	0.00259625	13 Heterochromatin	Shelf	-	-	-
cg09386376	chr11	638938	0.377948	0.487564	-0.109615	0.193233	0.235973	12 Polycomb repressed	Island	DEAF1, 10 kb 3' region, NM_021008	DRD4, Intron 1, NM_000797	-
cg13436110	chr7	30844132	0.756778	0.866493	-0.109715	0.00462773	0.00812284	06 Weak enhancer	Outside	FAM188B, Intron, NM_032222	INMT-FAM188B, 5'UTR, NR_037598	-
cg16810293	chr3	149095742	0.672988	0.782777	-0.109789	0.000719868	0.00166744	04 Strong enhancer	Outside	TM4SF1, 1.5 kb 5' region, NM_014220	-	-
cg21169490	chr6	73135071	0.558734	0.668553	-0.109819	0.000411353	0.0010406	05 Strong enhancer	Outside	-	-	-
cg00339740	chr2	144664539	0.320733	0.43067	-0.109937	0.0185109	0.0280554	13 Heterochromatin	Outside	-	-	-
cg08428819	chr10	123924041	0.359305	0.469324	-0.110019	0.0330111	0.0467079	11 Weak transcribed	Shore	TACC2, Intron, NM_206862	TACC2, Intron, NM_206861	TACC2, Intron 1, NM_006997
cg01233897	chr5	56060090	0.698375	0.808692	-0.110317	0.00462773	0.00812284	06 Weak enhancer	Outside	-	-	-
cg07175433	chr4	21947399	0.707479	0.817838	-0.110359	0.00123406	0.00259625	13 Heterochromatin	Shelf	KCNIP4, 5'UTR, NM_147182	-	-
cg27388962	chr10	4705433	0.585926	0.696419	-0.110493	0.00308515	0.00581111	04 Strong enhancer	Outside	LOC100216001, 3'UTR, NR_024475	LOC338588, 1.5 kb 3' region, NR_015425	-
cg13869942	chr1	151878060	0.765233	0.875786	-0.110553	0.00462773	0.00812284	06 Weak enhancer	Shelf	THEM4, Intron, NM_053055	-	-
cg07144560	chr5	148865755	0.705619	0.816455	-0.110836	0.00308515	0.00581111	04 Strong enhancer	Outside	CSNK1A1, 10 kb 3' region, NM_001025105	CSNK1A1, 10 kb 3' region, NM_001892	-
cg23731595	chr10	30346788	0.559812	0.670991	-0.111179	0.0185109	0.0280554	12 Polycomb repressed	Shore	KIAA1462, 5'UTR, NM_020848	-	-
cg21652958	chr6	169653960	0.29469	0.406172	-0.111482	0.0878239	0.115567	01 Active promoter	Outside	THBS2, 5'UTR, NM_003247	-	-
cg19959041	chr11	115451984	0.598282	0.709785	-0.111503	0.0185109	0.0280554	13 Heterochromatin	Outside	-	-	-
cg16083838	chr11	2889808	0.493494	0.605105	-0.111611	0.0702386	0.094695	12 Polycomb repressed	Shore	KCNQ1DN, 1.5 kb 5' region, NR_024627	-	-
cg23651872	chr17	77924732	0.199381	0.311219	-0.111837	0.0430893	0.0597524	13 Heterochromatin	Shore	TBC1D16, Intron, NM_019020	-	-
cg04090745	chr6	32724368	0.700598	0.812686	-0.112089	0.000719868	0.00166744	12 Polycomb repressed	Outside	HLA-DQB2, Intron, NM_001198858	HLA-DQA2, 10 kb 3' region, NM_020056	-
cg24925741	chr1	2245220	0.154963	0.267269	-0.112306	0.0249897	0.036471	13 Heterochromatin	Shore	SKI, 10 kb 3' region, NM_003036	MORN1, 10 kb 3' region, NM_024848	-
cg13480738	chr2	46110086	0.688744	0.801068	-0.112325	0.0135747	0.0212053	13 Heterochromatin	Outside	PRKCE, Intron, NM_005400	-	-
cg15541170	chr2	238224256	0.731533	0.844702	-0.113168	0.000719868	0.00166744	12 Polycomb repressed	Outside	COL6A3, 10 kb 3' region, NM_057167	COL6A3, 10 kb 3' region, NM_057166	COL6A3, 10 kb 3' region, NM_004369
cg16413763	chr5	16737971	0.259056	0.372392	-0.113337	0.00308515	0.00581111	07 Weak enhancer	Outside	MYO10, Intron, NM_012334	-	-
cg19077806	chr2	183244217	0.708614	0.822003	-0.113389	0.000102838	0.000363769	13 Heterochromatin	Outside	PDE1A, Intron, NM_005019	PDE1A, Intron, NM_001003683	-
cg26582230	chr4	3371651	0.459427	0.572905	-0.113479	0.0430893	0.0597524	03 Poised promoter	Shelf	RGS12, Intron, NM_002926	RGS12, Intron, NM_198229	RGS12, TSS-200, NM_198227
cg12549411	chr21	41032863	0.744823	0.859024	-0.114201	0.00308515	0.00581111	13 Heterochromatin	Outside	B3GALT5, Exon, NM_033173	B3GALT5, Exon, NM_033172	B3GALT5, Exon, NM_033171
cg05893029	chr8	88760081	0.615656	0.730088	-0.114432	0.0185109	0.0280554	13 Heterochromatin	Outside	-	-	-
cg02309230	chr6	4612063	0.722677	0.837131	-0.114454	0.00308515	0.00581111	13 Heterochromatin	Outside	-	-	-
cg24878051	chr1	3305114	0.744198	0.859331	-0.115132	0.00678733	0.0113503	12 Polycomb repressed	Shore	PRDM16, Intron, NM_022114	PRDM16, Intron, NM_199454	-
cg12624805	chr2	238200205	0.746122	0.861436	-0.115314	0.00678733	0.0113503	04 Strong enhancer	Outside	-	-	-
cg06637330	chr5	3587850	0.639151	0.755037	-0.115886	0.00195393	0.00389479	13 Heterochromatin	Shelf	IRX1, 10 kb 5' region, NM_024337	-	-
cg12350474	chr17	46578475	0.529178	0.64514	-0.115962	0.00462773	0.00812284	13 Heterochromatin	Outside	-	-	-
cg00630991	chr12	12252248	0.782114	0.898342	-0.116228	0.00462773	0.00812284	13 Heterochromatin	Outside	BCL2L14, 3'UTR, NM_138723	BCL2L14, 3'UTR, NM_030766	BCL2L14, 3'UTR, NM_138722
cg09566023	chr4	48970897	0.677009	0.793561	-0.116551	0.00195393	0.00389479	05 Strong enhancer	Outside	-	-	-
cg10319331	chr12	126105703	0.669026	0.785644	-0.116618	0.000411353	0.0010406	13 Heterochromatin	Outside	TMEM132B, Intron, NM_052907	-	-
cg21331386	chr17	73449359	0.813101	0.929738	-0.116637	0.000719868	0.00166744	11 Weak transcribed	Shelf	KIAA0195, 10 kb 5' region, NM_014738	-	-
cg10732611	chr13	33700591	0.524693	0.641646	-0.116954	0.0185109	0.0280554	04 Strong enhancer	Outside	STARD13, Intron, NM_178006	STARD13, Intron, NM_052851	STARD13, Intron, NM_178007
cg17598358	chr6	38275382	0.696492	0.813543	-0.117051	0.00678733	0.0113503	13 Heterochromatin	Outside	BTBD9, Intron, NM_052893	BTBD9, Intron, NM_152733	BTBD9, Intron, NM_001172418
cg14703224	chr3	187389414	0.728207	0.845279	-0.117072	0.00123406	0.00259625	12 Polycomb repressed	Shore	SST, 1.5 kb 5' region, NM_001048	-	-
cg06736000	chr2	242875902	0.741111	0.858232	-0.117122	0.000719868	0.00166744	13 Heterochromatin	Shore	-	-	-
cg23878264	chr6	132910944	0.759226	0.876621	-0.117395	0.000102838	0.000363769	13 Heterochromatin	Outside	TAAR5, 1.5 kb 5' region, NM_003967	-	-
cg01362541	chr20	55838141	0.485022	0.60337	-0.118348	0.0249897	0.036471	12 Polycomb repressed	Shore	BMP7, Intron, NM_001719	-	-
cg14954688	chr3	112530977	0.704154	0.822593	-0.118439	0.00308515	0.00581111	13 Heterochromatin	Outside	CD200R1L, 10 kb 3' region, NM_001199215	CD200R1L, 10 kb 3' region, NM_001008784	-
cg07197230	chr22	17956640	0.757794	0.876636	-0.118843	0.00195393	0.00389479	06 Weak enhancer	Outside	CECR2, Exon 1, NM_031413	-	-
cg21463380	chr3	187389126	0.783881	0.902739	-0.118858	0.000411353	0.0010406	12 Polycomb repressed	Shore	SST, 1.5 kb 5' region, NM_001048	-	-
cg17158913	chr1	10764885	0.199306	0.318274	-0.118967	0.0430893	0.0597524	13 Heterochromatin	Island	CASZ1, 5'UTR, NM_001079843	CASZ1, 5'UTR, NM_017766	-
cg19670431	chr4	7436873	0.620253	0.7393	-0.119048	0.0430893	0.0597524	07 Weak enhancer	Outside	SORCS2, Intron, NM_020777	PSAPL1, 1.5 kb 5' region, NM_001085382	-
cg25032991	chr2	159981151	0.753073	0.872238	-0.119164	0.000411353	0.0010406	04 Strong enhancer	Outside	TANC1, Intron, NM_001145909	TANC1, Intron, NM_033394	-
cg07320695	chr4	107423689	0.714903	0.8343	-0.119397	0.0185109	0.0280554	08 Insulator	Outside	-	-	-
cg14831085	chr15	101991827	0.72293	0.842765	-0.119836	0.00462773	0.00812284	13 Heterochromatin	Outside	PCSK6, Intron, NM_002570	PCSK6, Intron, NM_138319	PCSK6, Intron, NM_138321
cg23682134	chr8	105328945	0.783437	0.903334	-0.119896	0.00195393	0.00389479	13 Heterochromatin	Outside	-	-	-
cg02965895	chr11	5020171	0.736729	0.856632	-0.119903	0.000719868	0.00166744	13 Heterochromatin	Outside	MMP26, 10 kb 3' region, NM_021801	OR51L1, TSS-200, NM_001004755	-
cg01638311	chr11	65887102	0.711269	0.831871	-0.120603	0.00462773	0.00812284	04 Strong enhancer	Outside	PACS1, Intron 1, NM_018026	-	-
cg02589685	chr11	2889628	0.424754	0.545418	-0.120664	0.133073	0.169343	12 Polycomb repressed	Shore	KCNQ1DN, 10 kb 5' region, NR_024627	-	-
cg21775245	chr3	129407547	0.245568	0.366651	-0.121083	0.0249897	0.036471	04 Strong enhancer	Outside	TMCC1, Intron, NM_001017395	TMCC1, Intron, NM_001128224	TMCC1, 3'UTR, NR_033361
cg16018921	chr4	169616008	0.746671	0.867882	-0.121211	0.00462773	0.00812284	07 Weak enhancer	Outside	PALLD, Intron, NM_016081	PALLD, Intron, NM_001166108	PALLD, Intron, NM_001166109
cg14479377	chr9	138742729	0.57228	0.69391	-0.12163	0.00462773	0.00812284	10 Transcriptional elongation	Outside	CAMSAP1, Intron, NM_015447	-	-
cg20175702	chr15	70053397	0.706829	0.828462	-0.121633	0.000719868	0.00166744	06 Weak enhancer	Outside	-	-	-
cg17343253	chr4	185016263	0.645927	0.767615	-0.121687	0.00678733	0.0113503	12 Polycomb repressed	Shelf	ENPP6, Intron, NM_153343	-	-
cg16846518	chr3	128062607	0.511262	0.633045	-0.121783	0.0330111	0.0467079	07 Weak enhancer	Outside	EEFSEC, Intron, NM_021937	-	-
cg03584506	chr11	39689827	0.69728	0.819115	-0.121835	0.00123406	0.00259625	13 Heterochromatin	Outside	-	-	-
cg07539121	chr5	55606710	0.672733	0.795097	-0.122364	0.0330111	0.0467079	13 Heterochromatin	Outside	-	-	-
cg13528513	chr3	148418459	0.625922	0.748365	-0.122443	0.00123406	0.00259625	13 Heterochromatin	Shelf	AGTR1, 5'UTR, NM_004835	AGTR1, 5'UTR, NM_000685	AGTR1, 5'UTR, NM_031850
cg06855337	chr2	189489190	0.716869	0.839441	-0.122572	0.000411353	0.0010406	13 Heterochromatin	Outside	-	-	-
cg00319692	chr8	87111118	0.698291	0.820938	-0.122647	0.000411353	0.0010406	07 Weak enhancer	Outside	ATP6V0D2, TSS-200, NM_152565	-	-
cg07000713	chr12	62463440	0.711628	0.834458	-0.122831	0.000411353	0.0010406	13 Heterochromatin	Outside	FAM19A2, 5'UTR, NM_178539	-	-
cg06849477	chr22	45072723	0.593218	0.716258	-0.12304	0.00462773	0.00812284	07 Weak enhancer	Outside	PRR5, 5'UTR, NM_001017529	PRR5, 5'UTR, NM_001017528	PRR5, 5'UTR, NM_015366
cg10606176	chr4	129482096	0.797103	0.920245	-0.123142	0.00123406	0.00259625	13 Heterochromatin	Outside	-	-	-
cg17736526	chr7	1329386	0.707503	0.830959	-0.123456	0.00462773	0.00812284	12 Polycomb repressed	Island	-	-	-
cg09921821	chr4	3371927	0.324153	0.447676	-0.123524	0.0702386	0.094695	03 Poised promoter	Shelf	RGS12, Intron, NM_002926	RGS12, Intron, NM_198229	RGS12, 5'UTR, NM_198227
cg11046030	chr12	2082217	0.696704	0.820289	-0.123584	0.00678733	0.0113503	13 Heterochromatin	Outside	DCP1B, Intron, NM_152640	-	-
cg27477419	chr17	75567406	0.317321	0.441808	-0.124487	0.0249897	0.036471	12 Polycomb repressed	Outside	LOC100507351, 10 kb 3' region, NR_040050	-	-
cg20066782	chr7	102574503	0.466529	0.591018	-0.12449	0.0185109	0.0280554	13 Heterochromatin	Outside	LRRC17, Exon, NM_001031692	LRRC17, Exon, NM_005824	FBXL13, Intron, NM_145032
cg13007207	chr7	105279390	0.367168	0.492144	-0.124976	0.0185109	0.0280554	11 Weak transcribed	Outside	ATXN7L1, Intron, NM_020725	ATXN7L1, Intron, NM_138495	-
cg14313833	chr9	107666036	0.717127	0.842118	-0.124991	0.0135747	0.0212053	04 Strong enhancer	Outside	ABCA1, 5'UTR, NM_005502	-	-
cg09354380	chr6	106258323	0.721161	0.846316	-0.125155	0.00308515	0.00581111	04 Strong enhancer	Outside	-	-	-
cg09626634	chr13	99960368	0.697006	0.822215	-0.125208	0.00462773	0.00812284	05 Strong enhancer	Outside	UBAC2, Intron, NM_001144072	UBAC2, Intron, NM_177967	UBAC2, 5'UTR, NR_026644
cg27280037	chr3	124782068	0.71016	0.835585	-0.125425	0.000205677	0.000605426	06 Weak enhancer	Outside	HEG1, 10 kb 5' region, NM_020733	-	-
cg10484211	chr1	218547934	0.737144	0.863172	-0.126028	0.000719868	0.00166744	05 Strong enhancer	Outside	TGFB2, Intron, NM_001135599	TGFB2, Intron 1, NM_003238	-
cg22304799	chr2	28877883	0.736409	0.862441	-0.126032	0.00195393	0.00389479	06 Weak enhancer	Outside	-	-	-
cg19051802	chr17	35242755	0.701393	0.827555	-0.126162	0.000719868	0.00166744	12 Polycomb repressed	Outside	-	-	-
cg01490004	chr11	65149416	0.630321	0.757023	-0.126702	0.0096668	0.0157246	04 Strong enhancer	Outside	SLC25A45, Exon, NM_182556	SLC25A45, 5'UTR, NM_001077241	FRMD8, 10 kb 5' region, NM_031904
cg13764979	chr6	55578521	0.768076	0.894867	-0.126791	0.000102838	0.000363769	13 Heterochromatin	Outside	-	-	-
cg14322157	chr9	101136881	0.768545	0.895455	-0.12691	0.000719868	0.00166744	13 Heterochromatin	Outside	GABBR2, Intron, NM_005458	-	-
cg04018702	chr4	56047828	0.718212	0.845196	-0.126985	0.00123406	0.00259625	13 Heterochromatin	Outside	-	-	-
cg06504526	chr6	100894628	0.188843	0.316566	-0.127724	0.0430893	0.0597524	12 Polycomb repressed	Shore	SIM1, Intron, NM_005068	-	-
cg15696506	chr4	57947734	0.725843	0.853596	-0.127753	0.000719868	0.00166744	04 Strong enhancer	Outside	IGFBP7, Intron, NM_001553	IGFBP7, Intron, NM_001253835	-
cg00375025	chr3	155860931	0.761142	0.889264	-0.128122	0.00195393	0.00389479	12 Polycomb repressed	Outside	KCNAB1, 5'UTR, NM_003471	KCNAB1, Intron 1, NM_172160	-
cg14420550	chr6	14778139	0.532253	0.660614	-0.128362	0.0430893	0.0597524	13 Heterochromatin	Outside	-	-	-
cg10401088	chr12	91505196	0.709693	0.838062	-0.128369	0.00462773	0.00812284	06 Weak enhancer	Outside	LUM, 5'UTR, NM_002345	-	-
cg17117049	chr8	17579734	0.365954	0.494522	-0.128568	0.0249897	0.036471	11 Weak transcribed	Outside	MTUS1, Intron, NM_001001925	MTUS1, Intron, NM_001001924	MTUS1, 5'UTR, NM_001166393
cg08200851	chr6	5472094	0.35052	0.479371	-0.128851	0.00678733	0.0113503	13 Heterochromatin	Outside	FARS2, Intron, NM_006567	-	-
cg21410293	chr18	46386360	0.29565	0.424546	-0.128896	0.108803	0.140863	11 Weak transcribed	Island	CTIF, 3'UTR, NM_001142397	CTIF, 3'UTR, NM_014772	-
cg05865493	chr7	18832647	0.720313	0.849888	-0.129575	0.00123406	0.00259625	13 Heterochromatin	Outside	HDAC9, Intron, NM_178423	HDAC9, Intron, NM_058176	HDAC9, Intron, NM_178425
cg22361106	chr1	33909497	0.574294	0.703994	-0.1297	0.00195393	0.00389479	07 Weak enhancer	Outside	-	-	-
cg11546251	chr19	58322077	0.678591	0.808392	-0.129801	0.0096668	0.0157246	10 Transcriptional elongation	Shelf	ZNF552, Intron, NM_024762	-	-
cg16347123	chr7	134091997	0.675063	0.804908	-0.129845	0.000102838	0.000363769	12 Polycomb repressed	Outside	-	-	-
cg15811435	chr4	54392969	0.711333	0.841226	-0.129893	0.0135747	0.0212053	13 Heterochromatin	Outside	LNX1, Intron, NM_032622	LNX1, Intron, NM_001126328	-
cg00697286	chr17	67557526	0.756432	0.886341	-0.12991	0.000102838	0.000363769	11 Weak transcribed	Outside	-	-	-
cg18436214	chr10	77268488	0.693024	0.823299	-0.130275	0.00678733	0.0113503	06 Weak enhancer	Outside	-	-	-
cg12999366	chr7	30499282	0.730151	0.860551	-0.130401	0.000719868	0.00166744	11 Weak transcribed	Outside	NOD1, 5'UTR, NM_006092	-	-
cg18782604	chr6	100895049	0.14489	0.275368	-0.130478	0.314788	0.368873	03 Poised promoter	Island	SIM1, Intron, NM_005068	-	-
cg22539744	chr3	64476369	0.728813	0.859329	-0.130516	0.00678733	0.0113503	12 Polycomb repressed	Outside	-	-	-
cg23971182	chr8	107058372	0.717583	0.848248	-0.130665	0.000719868	0.00166744	05 Strong enhancer	Outside	-	-	-
cg23595451	chr4	1035461	0.481252	0.612069	-0.130816	0.229535	0.277543	02 Weak promoter	Outside	-	-	-
cg24454109	chr11	69520270	0.455389	0.586476	-0.131088	0.0249897	0.036471	12 Polycomb repressed	Shore	FGF19, 1.5 kb 5' region, NM_005117	-	-
cg07232003	chr10	28971330	0.747929	0.879199	-0.131271	0.00462773	0.00812284	11 Weak transcribed	Outside	BAMBI, Exon, NM_012342	-	-
cg18430895	chr5	10485606	0.656202	0.787651	-0.131449	0.00678733	0.0113503	11 Weak transcribed	Outside	-	-	-
cg07589342	chr1	212392507	0.699443	0.830938	-0.131495	0.000411353	0.0010406	13 Heterochromatin	Outside	-	-	-
cg13966628	chr1	240629045	0.629884	0.761452	-0.131569	0.00123406	0.00259625	13 Heterochromatin	Outside	FMN2, Intron, NM_020066	-	-
cg08923594	chr1	7462175	0.653662	0.785307	-0.131644	0.0185109	0.0280554	05 Strong enhancer	Outside	CAMTA1, Intron, NM_015215	-	-
cg14185201	chr14	79162187	0.614663	0.746473	-0.131809	0.000102838	0.000363769	13 Heterochromatin	Outside	NRXN3, Intron, NM_004796	-	-
cg04439159	chr2	121104858	0.309396	0.441386	-0.13199	0.0702386	0.094695	12 Polycomb repressed	Island	INHBB, Intron 1, NM_002193	-	-
cg09560658	chr4	106969511	0.718098	0.850131	-0.132033	0.00462773	0.00812284	13 Heterochromatin	Outside	TBCK, Intron, NM_001163435	TBCK, Intron, NM_001163437	TBCK, Intron, NM_001163436
cg01580934	chr7	104909814	0.68139	0.813955	-0.132565	0.000102838	0.000363769	01 Active promoter	Outside	SRPK2, Intron, NM_182692	SRPK2, 1.5 kb 5' region, NM_182691	-
cg23381884	chr6	1597524	0.654608	0.787238	-0.13263	0.0249897	0.036471	12 Polycomb repressed	Shore	-	-	-
cg14386193	chr18	56296093	0.662272	0.794941	-0.132669	0.00462773	0.00812284	06 Weak enhancer	Outside	ALPK2, 5'UTR, NM_052947	-	-
cg01827195	chr2	226265798	0.655945	0.788661	-0.132716	0.000102838	0.000363769	13 Heterochromatin	Outside	NYAP2, 5'UTR, NM_020864	-	-
cg21025142	chr11	6914388	0.610411	0.743441	-0.133029	0.000205677	0.000605426	13 Heterochromatin	Outside	OR2D2, 1.5 kb 5' region, NM_003700	-	-
cg24003508	chr10	3824386	0.666244	0.799308	-0.133064	0.00195393	0.00389479	15 Repetitive/CNV	Shore	KLF6, Exon, NM_001300	KLF6, Exon, NM_001160125	KLF6, Exon, NM_001160124
cg13476635	chr11	128654418	0.377857	0.511444	-0.133587	0.00462773	0.00812284	12 Polycomb repressed	Outside	FLI1, Intron, NM_001167681	FLI1, Intron, NM_002017	-
cg25367912	chr1	119442194	0.705566	0.839181	-0.133615	0.000102838	0.000363769	13 Heterochromatin	Outside	TBX15, Intron, NM_152380	-	-
cg15001032	chr7	50632993	0.573789	0.707482	-0.133693	0.000411353	0.0010406	12 Polycomb repressed	Outside	DDC, 5'UTR, NM_001082971	DDC, 10 kb 5' region, NM_000790	DDC, 10 kb 5' region, NM_001242889
cg13982037	chr6	119862525	0.765482	0.899176	-0.133695	0.00123406	0.00259625	04 Strong enhancer	Outside	-	-	-
cg05268769	chr14	75733931	0.723787	0.857499	-0.133712	0.000205677	0.000605426	11 Weak transcribed	Outside	-	-	-
cg09370806	chr12	105994958	0.681741	0.815545	-0.133804	0.00462773	0.00812284	13 Heterochromatin	Outside	-	-	-
cg07859753	chr13	96300256	0.656415	0.790225	-0.13381	0.000205677	0.000605426	13 Heterochromatin	Shelf	DZIP1, 10 kb 5' region, NM_014934	DZIP1, 10 kb 5' region, NM_198968	-
cg08406102	chr10	119292129	0.20127	0.33573	-0.134461	0.00123406	0.00259625	13 Heterochromatin	Shore	EMX2OS, 3'UTR, NR_002791	EMX2, 10 kb 5' region, NM_004098	EMX2, 10 kb 5' region, NM_001165924
cg16424945	chr15	52274432	0.667692	0.802259	-0.134567	0.00123406	0.00259625	04 Strong enhancer	Outside	-	-	-
cg12823512	chr3	32367044	0.471842	0.60691	-0.135069	0.0430893	0.0597524	11 Weak transcribed	Outside	CMTM8, Intron 1, NM_178868	-	-
cg14116153	chr13	113001354	0.576321	0.711418	-0.135097	0.0878239	0.115567	13 Heterochromatin	Shelf	-	-	-
cg17994788	chr7	7261593	0.684109	0.819667	-0.135557	0.00678733	0.0113503	04 Strong enhancer	Outside	C1GALT1, 5'UTR, NM_020156	-	-
cg09569850	chr2	64955033	0.559838	0.695775	-0.135937	0.0185109	0.0280554	11 Weak transcribed	Outside	-	-	-
cg23853507	chr10	1651390	0.535808	0.672521	-0.136713	0.0249897	0.036471	12 Polycomb repressed	Outside	ADARB2, Intron, NM_018702	-	-
cg26650383	chr13	29290659	0.689724	0.826479	-0.136755	0.00195393	0.00389479	04 Strong enhancer	Shelf	SLC46A3, Intron, NM_001135919	SLC46A3, Intron, NM_181785	-
cg24825028	chr12	93023780	0.695788	0.833186	-0.137398	0.000102838	0.000363769	13 Heterochromatin	Outside	-	-	-
cg26391080	chr10	82297396	0.765094	0.903145	-0.138051	0.000411353	0.0010406	11 Weak transcribed	Shore	SH2D4B, 1.5 kb 5' region, NM_207372	SH2D4B, 10 kb 5' region, NM_001145719	-
cg09371112	chr11	12222569	0.713608	0.851864	-0.138256	0.000205677	0.000605426	05 Strong enhancer	Outside	MICAL2, Intron, NM_014632	-	-
cg06293782	chr6	32713187	0.258299	0.397028	-0.138729	0.812526	0.849144	12 Polycomb repressed	Outside	HLA-DQA2, Intron, NM_020056	-	-
cg08261450	chr12	130384733	0.699742	0.83906	-0.139318	0.000102838	0.000363769	13 Heterochromatin	Shelf	TMEM132D, Intron, NM_133448	-	-
cg11798758	chr1	5957003	0.524886	0.664579	-0.139693	0.0096668	0.0157246	11 Weak transcribed	Outside	NPHP4, Intron, NM_015102	-	-
cg07363697	chr11	134945847	0.541086	0.681054	-0.139968	0.0878239	0.115567	08 Insulator	Outside	-	-	-
cg21690921	chr1	240562804	0.728634	0.868639	-0.140004	0.00462773	0.00812284	13 Heterochromatin	Outside	FMN2, Intron, NM_020066	-	-
cg03019219	chr6	29275070	0.624264	0.764793	-0.140529	0.000102838	0.000363769	13 Heterochromatin	Outside	OR14J1, Exon 1, NM_030946	-	-
cg09610578	chr3	129407541	0.379988	0.520633	-0.140645	0.0135747	0.0212053	04 Strong enhancer	Outside	TMCC1, Intron, NM_001017395	TMCC1, Intron, NM_001128224	TMCC1, 3'UTR, NR_033361
cg07080231	chr15	101300216	0.667623	0.809268	-0.141645	0.00308515	0.00581111	04 Strong enhancer	Outside	-	-	-
cg05679002	chr3	129407543	0.457834	0.599485	-0.141652	0.0185109	0.0280554	04 Strong enhancer	Outside	TMCC1, Intron, NM_001017395	TMCC1, Intron, NM_001128224	TMCC1, 3'UTR, NR_033361
cg11784887	chr8	8729818	0.719568	0.861913	-0.142345	0.00308515	0.00581111	11 Weak transcribed	Outside	MFHAS1, Intron, NM_004225	-	-
cg25773695	chr1	116191656	0.645868	0.788232	-0.142364	0.0249897	0.036471	09 Transcriptional transition	Outside	VANGL1, 5'UTR, NM_138959	VANGL1, 5'UTR, NM_001172411	VANGL1, 5'UTR, NM_001172412
cg26295272	chr3	58045339	0.692624	0.835484	-0.14286	0.00462773	0.00812284	09 Transcriptional transition	Outside	FLNB, Intron 1, NM_001457	FLNB, Intron 1, NM_001164318	FLNB, Intron 1, NM_001164317
cg22594071	chr3	146323077	0.696326	0.839407	-0.143081	0.000205677	0.000605426	13 Heterochromatin	Outside	PLSCR5, 5'UTR, NM_001085420	-	-
cg15393022	chr1	54775836	0.404365	0.547755	-0.14339	0.0135747	0.0212053	06 Weak enhancer	Outside	SSBP3, Intron, NM_001009955	SSBP3, Intron, NM_145716	SSBP3, Intron, NM_018070
cg10705306	chr8	37337008	0.57038	0.714273	-0.143893	0.000719868	0.00166744	11 Weak transcribed	Outside	-	-	-
cg20460166	chr1	54423201	0.597193	0.741499	-0.144305	0.00123406	0.00259625	04 Strong enhancer	Outside	LRRC42, Intron, NM_052940	-	-
cg26128464	chr2	30737740	0.639422	0.78378	-0.144358	0.0249897	0.036471	07 Weak enhancer	Outside	LCLAT1, Intron, NM_182551	LCLAT1, 5'UTR, NM_001002257	-
cg13963033	chr5	126220246	0.65627	0.800699	-0.144429	0.00308515	0.00581111	06 Weak enhancer	Outside	MARCH3, Intron, NM_178450	-	-
cg17521583	chr4	129474617	0.740831	0.885568	-0.144737	0.00308515	0.00581111	01 Active promoter	Outside	-	-	-
cg17295878	chr17	77924664	0.234532	0.379375	-0.144843	0.0185109	0.0280554	13 Heterochromatin	Shore	TBC1D16, Intron, NM_019020	-	-
cg01341655	chr4	62202293	0.356405	0.501305	-0.1449	0.0135747	0.0212053	13 Heterochromatin	Outside	-	-	-
cg08043565	chr11	12308644	0.652345	0.797252	-0.144907	0.00123406	0.00259625	05 Strong enhancer	Outside	MICALCL, 5'UTR, NM_032867	-	-
cg04324276	chr17	17817461	0.536007	0.68176	-0.145752	0.055327	0.0759155	04 Strong enhancer	Outside	TOM1L2, Intron, NM_001082968	TOM1L2, Intron, NM_001033551	-
cg07529654	chr18	3447015	0.490489	0.63696	-0.14647	0.00123406	0.00259625	04 Strong enhancer	Shore	TGIF1, 5'UTR, NM_174886	TGIF1, 1.5 kb 5' region, NM_173207	TGIF1, 10 kb 5' region, NM_173209
cg05543030	chr2	45005363	0.236858	0.384026	-0.147168	0.00678733	0.0113503	06 Weak enhancer	Outside	CAMKMT, 10 kb 3' region, NM_024766	-	-
cg09451188	chr13	45989143	0.76276	0.910017	-0.147257	0.000411353	0.0010406	04 Strong enhancer	Shelf	SLC25A30, 5'UTR, NM_001010875	-	-
cg00439378	chr6	36210536	0.741462	0.888736	-0.147275	0.000102838	0.000363769	12 Polycomb repressed	Outside	PNPLA1, 1.5 kb 5' region, NM_173676	PNPLA1, 1.5 kb 5' region, NM_001145716	BRPF3, 10 kb 3' region, NM_015695
cg17090600	chr10	80348296	0.662378	0.81024	-0.147861	0.00123406	0.00259625	13 Heterochromatin	Outside	-	-	-
cg04173714	chr15	86211320	0.648186	0.796085	-0.147899	0.00462773	0.00812284	04 Strong enhancer	Outside	AKAP13, Intron, NM_007200	AKAP13, Intron, NM_006738	AKAP13, 10 kb 5' region, NM_144767
cg23393728	chr7	134519691	0.757977	0.906459	-0.148481	0.000205677	0.000605426	11 Weak transcribed	Outside	CALD1, 5'UTR, NM_033138	CALD1, 5'UTR, NM_004342	CALD1, 5'UTR, NM_033157
cg25978327	chr1	8065038	0.647148	0.795699	-0.148551	0.00123406	0.00259625	04 Strong enhancer	Outside	ERRFI1, 10 kb 3' region, NM_018948	-	-
cg13100753	chr1	198510252	0.627659	0.777499	-0.149839	0.000102838	0.000363769	13 Heterochromatin	Outside	ATP6V1G3, 1.5 kb 5' region, NM_133326	ATP6V1G3, 1.5 kb 5' region, NM_133262	-
cg18621256	chr10	119221443	0.616518	0.766444	-0.149926	0.000102838	0.000363769	05 Strong enhancer	Outside	-	-	-
cg22419414	chr13	46093145	0.743766	0.893701	-0.149936	0.00678733	0.0113503	09 Transcriptional transition	Outside	COG3, Exon, NM_031431	-	-
cg10580269	chr2	69056514	0.665227	0.815578	-0.150352	0.00123406	0.00259625	06 Weak enhancer	Outside	ARHGAP25, 10 kb 3' region, NM_001166277	ARHGAP25, 10 kb 3' region, NM_001007231	ARHGAP25, 10 kb 3' region, NM_001166276
cg18413212	chr2	189382444	0.648747	0.799165	-0.150417	0.000411353	0.0010406	13 Heterochromatin	Outside	GULP1, Intron, NM_016315	GULP1, Intron, NM_001252669	GULP1, Intron, NM_001252668
cg15103584	chr18	56943575	0.241507	0.392002	-0.150496	0.00195393	0.00389479	12 Polycomb repressed	Shelf	RAX, 10 kb 5' region, NM_013435	-	-
cg19197922	chr10	16566624	0.652043	0.802658	-0.150616	0.000411353	0.0010406	13 Heterochromatin	Shelf	C1QL3, 10 kb 5' region, NM_001010908	-	-
cg11969108	chr7	154582417	0.682477	0.833645	-0.151169	0.00123406	0.00259625	13 Heterochromatin	Shelf	DPP6, Intron, NM_001039350	DPP6, Intron, NM_130797	DPP6, Intron, NM_001936
cg02636348	chr10	78923826	0.677216	0.82851	-0.151293	0.000102838	0.000363769	05 Strong enhancer	Outside	KCNMA1, Intron, NM_001014797	KCNMA1, Intron, NM_001161352	KCNMA1, Intron, NM_001161353
cg25766247	chr8	59714164	0.630193	0.782469	-0.152276	0.000205677	0.000605426	04 Strong enhancer	Outside	TOX, 10 kb 3' region, NM_014729	-	-
cg00031779	chr18	56296242	0.680859	0.833485	-0.152626	0.00678733	0.0113503	06 Weak enhancer	Outside	ALPK2, 1.5 kb 5' region, NM_052947	-	-
cg20005074	chr7	35794234	0.698254	0.851129	-0.152875	0.000205677	0.000605426	11 Weak transcribed	Outside	-	-	-
cg03027800	chr17	7651016	0.756639	0.909597	-0.152957	0.00195393	0.00389479	06 Weak enhancer	Outside	DNAH2, Intron, NM_020877	RPL29P2, 10 kb 5' region, NR_002778	-
cg02346442	chr3	186194045	0.694027	0.847071	-0.153043	0.000719868	0.00166744	07 Weak enhancer	Outside	LOC253573, 3'UTR, NR_033844	-	-
cg12656312	chr11	6024265	0.586806	0.739967	-0.153162	0.000411353	0.0010406	13 Heterochromatin	Outside	OR56A4, Exon 1, NM_001005179	-	-
cg00589251	chr3	132036381	0.575353	0.728856	-0.153504	0.000719868	0.00166744	04 Strong enhancer	Outside	ACPP, Exon 1, NM_001099	ACPP, Exon 1, NM_001134194	-
cg07401819	chr16	75766862	0.656008	0.809981	-0.153974	0.00308515	0.00581111	13 Heterochromatin	Outside	-	-	-
cg10921802	chr3	189868488	0.715862	0.870611	-0.154749	0.00123406	0.00259625	13 Heterochromatin	Outside	-	-	-
cg16885600	chr17	3416325	0.400696	0.555822	-0.155127	0.0249897	0.036471	10 Transcriptional elongation	Outside	TRPV3, 1.5 kb 3' region, NM_145068	-	-
cg03617850	chr3	99551997	0.673011	0.828315	-0.155303	0.000102838	0.000363769	07 Weak enhancer	Outside	MIR548G, 3'UTR, NR_031662	FILIP1L, 3'UTR, NM_182909	C3orf26, Intron 1, NM_032359
cg07997575	chr1	165017442	0.317496	0.473053	-0.155557	0.00123406	0.00259625	13 Heterochromatin	Outside	-	-	-
cg17306279	chr5	139056666	0.630798	0.786479	-0.155681	0.00678733	0.0113503	12 Polycomb repressed	Island	CXXC5, 5'UTR, NM_016463	-	-
cg26015539	chr6	10841570	0.553473	0.709475	-0.156002	0.000102838	0.000363769	12 Polycomb repressed	Shelf	MAK, 10 kb 5' region, NM_005906	MAK, 10 kb 5' region, NM_001242385	MAK, 10 kb 5' region, NM_001242957
cg11301879	chr13	78884949	0.507915	0.664123	-0.156208	0.000102838	0.000363769	13 Heterochromatin	Outside	-	-	-
cg23154270	chr2	137527565	0.696019	0.852311	-0.156292	0.000102838	0.000363769	13 Heterochromatin	Shelf	-	-	-
cg01056272	chr6	134004504	0.703836	0.8603	-0.156464	0.000102838	0.000363769	13 Heterochromatin	Outside	-	-	-
cg27093944	chr2	242908217	0.577289	0.733922	-0.156633	0.00308515	0.00581111	13 Heterochromatin	Outside	-	-	-
cg00040575	chr22	18506179	0.3582	0.515243	-0.157043	0.00678733	0.0113503	04 Strong enhancer	Shore	MICAL3, 5'UTR, NM_015241	MICAL3, 5'UTR, NM_001122731	MICAL3, 5'UTR, NM_001136004
cg04468081	chr3	182983385	0.415316	0.572686	-0.15737	0.0185109	0.0280554	04 Strong enhancer	Outside	MCF2L2, Intron, NM_015078	B3GNT5, 5'UTR, NM_032047	-
cg02784956	chr3	33619440	0.517267	0.67473	-0.157464	0.0185109	0.0280554	07 Weak enhancer	Outside	CLASP2, Intron, NM_015097	CLASP2, Intron, NM_001207044	-
cg14579651	chr12	27429399	0.392134	0.549873	-0.157739	0.0702386	0.094695	11 Weak transcribed	Outside	STK38L, 5'UTR, NM_015000	-	-
cg12757676	chr2	100799557	0.378717	0.536461	-0.157743	0.00462773	0.00812284	13 Heterochromatin	Outside	-	-	-
cg25027699	chr12	101187092	0.698836	0.857402	-0.158565	0.000102838	0.000363769	06 Weak enhancer	Outside	ANO4, 1.5 kb 5' region, NM_178826	-	-
cg21124714	chr11	72983096	0.591275	0.750184	-0.158909	0.00462773	0.00812284	07 Weak enhancer	Outside	P2RY6, 5'UTR, NM_176797	P2RY6, 5'UTR, NM_176796	P2RY6, 5'UTR, NM_176798
cg03741862	chr17	63225391	0.672493	0.831553	-0.159059	0.000102838	0.000363769	13 Heterochromatin	Outside	RGS9, 10 kb 3' region, NM_003835	RGS9, 10 kb 3' region, NM_001081955	-
cg16397176	chr5	110899313	0.750838	0.910011	-0.159173	0.000102838	0.000363769	13 Heterochromatin	Outside	LOC100505678, 5'UTR, NR_040093	-	-
cg10640961	chr11	78640342	0.388787	0.548992	-0.160205	0.00195393	0.00389479	13 Heterochromatin	Outside	ODZ4, Intron, NM_001098816	-	-
cg22233906	chr3	170340931	0.596905	0.757228	-0.160324	0.000102838	0.000363769	13 Heterochromatin	Outside	-	-	-
cg03175975	chr2	121105534	0.443048	0.603482	-0.160434	0.00678733	0.0113503	12 Polycomb repressed	Shore	INHBB, Intron 1, NM_002193	-	-
cg15073784	chr2	105406665	0.354382	0.514853	-0.160471	0.0135747	0.0212053	13 Heterochromatin	Outside	-	-	-
cg01546047	chr4	1167408	0.726823	0.88778	-0.160958	0.000102838	0.000363769	12 Polycomb repressed	Shore	SPON2, 5'UTR, NM_001199021	SPON2, 1.5 kb 5' region, NM_001128325	SPON2, 1.5 kb 5' region, NM_012445
cg16780603	chr2	169659046	0.726374	0.887333	-0.16096	0.000411353	0.0010406	12 Polycomb repressed	Outside	NOSTRIN, 5'UTR, NM_001171631	NOSTRIN, TSS-200, NM_001039724	NOSTRIN, TSS-200, NM_001171632
cg20834178	chr4	6944070	0.709189	0.870581	-0.161393	0.000411353	0.0010406	04 Strong enhancer	Outside	TBC1D14, Intron, NM_001113361	TBC1D14, Intron, NM_020773	-
cg07209244	chr5	172116211	0.661504	0.823433	-0.16193	0.000411353	0.0010406	13 Heterochromatin	Shelf	NEURL1B, 3'UTR, NM_001142651	-	-
cg11953088	chr2	217240839	0.61174	0.773684	-0.161945	0.000102838	0.000363769	11 Weak transcribed	Shelf	MARCH4, 10 kb 5' region, NM_020814	-	-
cg15390816	chr12	124919230	0.409605	0.571596	-0.161991	0.00123406	0.00259625	10 Transcriptional elongation	Outside	NCOR2, Intron, NM_006312	NCOR2, Intron, NM_001077261	NCOR2, Intron, NM_001206654
cg01871427	chr12	90341954	0.648654	0.810796	-0.162143	0.000719868	0.00166744	05 Strong enhancer	Outside	-	-	-
cg11942059	chr6	71014152	0.653239	0.815393	-0.162153	0.000102838	0.000363769	12 Polycomb repressed	Outside	COL9A1, 1.5 kb 5' region, NM_001851	-	-
cg01749742	chr2	18944046	0.642561	0.805297	-0.162736	0.000102838	0.000363769	13 Heterochromatin	Outside	-	-	-
cg13543436	chr9	79488656	0.411228	0.575077	-0.163849	0.0096668	0.0157246	13 Heterochromatin	Outside	PRUNE2, Intron, NM_015225	-	-
cg15443202	chr12	67197850	0.452725	0.617405	-0.16468	0.0185109	0.0280554	13 Heterochromatin	Outside	-	-	-
cg13800802	chr9	98619665	0.628033	0.792854	-0.164821	0.000411353	0.0010406	06 Weak enhancer	Outside	LINC00476, 3'UTR, NR_023390	-	-
cg16425161	chr15	47624583	0.689286	0.854983	-0.165697	0.000719868	0.00166744	13 Heterochromatin	Outside	SEMA6D, 5'UTR, NM_001198999	-	-
cg14757738	chr2	20928036	0.644133	0.810224	-0.166091	0.000411353	0.0010406	07 Weak enhancer	Outside	C2orf43, Intron, NM_021925	-	-
cg26162564	chr20	48629341	0.62147	0.788162	-0.166691	0.00195393	0.00389479	12 Polycomb repressed	Shelf	-	-	-
cg24945462	chr21	46714984	0.558406	0.725107	-0.166701	0.0430893	0.0597524	11 Weak transcribed	Island	LOC642852, 5'UTR, NR_026943	POFUT2, 10 kb 5' region, NM_015227	POFUT2, 10 kb 5' region, NM_133635
cg04549418	chr1	94102053	0.485006	0.651795	-0.166789	0.00462773	0.00812284	09 Transcriptional transition	Outside	BCAR3, Intron, NM_003567	-	-
cg26725502	chr11	27034224	0.741009	0.907802	-0.166793	0.000411353	0.0010406	11 Weak transcribed	Outside	-	-	-
cg00245454	chr4	159746159	0.703877	0.871031	-0.167154	0.000102838	0.000363769	07 Weak enhancer	Outside	FNIP2, Intron 1, NM_020840	-	-
cg10976975	chr2	69098568	0.732754	0.900229	-0.167475	0.00123406	0.00259625	13 Heterochromatin	Outside	BMP10, 5'UTR, NM_014482	-	-
cg26588825	chr4	159093914	0.630735	0.798735	-0.168	0.000411353	0.0010406	02 Weak promoter	Outside	FAM198B, 5'UTR, NM_001128424	FAM198B, 5'UTR, NM_001031700	FAM198B, 1.5 kb 5' region, NM_016613
cg24749470	chr11	115359990	0.684028	0.853292	-0.169263	0.000102838	0.000363769	13 Heterochromatin	Outside	CADM1, Intron, NM_014333	CADM1, Intron, NM_001098517	-
cg08206881	chr2	12317356	0.737112	0.906484	-0.169372	0.000102838	0.000363769	07 Weak enhancer	Outside	-	-	-
cg26983544	chr5	78784023	0.711361	0.880749	-0.169388	0.000102838	0.000363769	13 Heterochromatin	Outside	HOMER1, Intron, NM_004272	-	-
cg04362711	chr16	88564246	0.7446	0.914208	-0.169608	0.000102838	0.000363769	11 Weak transcribed	Island	ZFPM1, Intron, NM_153813	-	-
cg16017979	chr8	74333588	0.729261	0.898877	-0.169616	0.000102838	0.000363769	02 Weak promoter	Outside	LOC100128126, 5'UTR, NR_038406	STAU2, 3'UTR, NM_001164382	STAU2, 3'UTR, NM_001164380
cg08727316	chr10	24545714	0.692655	0.862569	-0.169914	0.00123406	0.00259625	04 Strong enhancer	Outside	KIAA1217, Intron, NM_001098500	KIAA1217, Intron, NM_001098501	KIAA1217, Intron, NM_019590
cg00793937	chr6	156497318	0.392273	0.56221	-0.169937	0.0185109	0.0280554	02 Weak promoter	Outside	-	-	-
cg02828785	chr12	12846545	0.733746	0.904122	-0.170375	0.00123406	0.00259625	13 Heterochromatin	Shelf	GPR19, 5'UTR, NM_006143	-	-
cg06864351	chr14	85938114	0.687995	0.858577	-0.170582	0.000411353	0.0010406	05 Strong enhancer	Outside	-	-	-
cg23780146	chr8	49555595	0.614239	0.785204	-0.170965	0.00123406	0.00259625	11 Weak transcribed	Outside	-	-	-
cg18980148	chr8	134552557	0.692957	0.864662	-0.171705	0.000102838	0.000363769	11 Weak transcribed	Outside	ST3GAL1, 5'UTR, NM_003033	ST3GAL1, 5'UTR, NM_173344	-
cg13388769	chr3	159665667	0.658125	0.829902	-0.171777	0.000205677	0.000605426	13 Heterochromatin	Outside	-	-	-
cg04791718	chr17	77923313	0.451593	0.623733	-0.17214	0.0185109	0.0280554	13 Heterochromatin	Shore	TBC1D16, Intron, NM_019020	-	-
cg02693157	chr15	87892166	0.716185	0.888392	-0.172207	0.000102838	0.000363769	13 Heterochromatin	Outside	-	-	-
cg11496061	chr5	31050151	0.511181	0.683567	-0.172386	0.00462773	0.00812284	13 Heterochromatin	Outside	-	-	-
cg21795255	chr4	10009915	0.373844	0.546777	-0.172933	0.161251	0.200315	05 Strong enhancer	Outside	SLC2A9, Intron, NM_020041	SLC2A9, Intron, NM_001001290	-
cg09353052	chr2	166847296	0.715398	0.88862	-0.173222	0.000102838	0.000363769	13 Heterochromatin	Outside	SCN1A, 3'UTR, NM_006920	SCN1A, 3'UTR, NM_001202435	SCN1A, 3'UTR, NM_001165964
cg11075718	chr8	110701183	0.659897	0.833297	-0.1734	0.000102838	0.000363769	13 Heterochromatin	Shelf	SYBU, 5'UTR, NM_001099744	SYBU, 5'UTR, NM_001099743	SYBU, 10 kb 5' region, NM_001099746
cg05021075	chr11	134612885	0.672428	0.84631	-0.173882	0.000102838	0.000363769	13 Heterochromatin	Outside	-	-	-
cg11251367	chr1	240620176	0.159002	0.332928	-0.173926	0.0330111	0.0467079	13 Heterochromatin	Outside	FMN2, Intron, NM_020066	-	-
cg11758841	chr11	12530154	0.681689	0.855909	-0.17422	0.000411353	0.0010406	10 Transcriptional elongation	Outside	PARVA, Exon, NM_018222	-	-
cg09636245	chr11	7699329	0.676099	0.850444	-0.174344	0.000719868	0.00166744	07 Weak enhancer	Shelf	CYB5R2, 10 kb 5' region, NM_016229	-	-
cg13895650	chr9	84228184	0.7263	0.900774	-0.174474	0.000102838	0.000363769	10 Transcriptional elongation	Outside	TLE1, Intron, NM_005077	-	-
cg26567163	chr10	66268066	0.711653	0.886233	-0.174581	0.000719868	0.00166744	13 Heterochromatin	Outside	-	-	-
cg16931969	chr4	113985494	0.254237	0.428852	-0.174616	0.00462773	0.00812284	13 Heterochromatin	Outside	ANK2, Intron, NM_001127493	ANK2, Intron 1, NM_020977	ANK2, Intron 1, NM_001148
cg07803375	chr7	811205	0.704891	0.879875	-0.174984	0.00308515	0.00581111	11 Weak transcribed	Shelf	HEATR2, Intron, NM_017802	-	-
cg16592897	chr1	111023200	0.666744	0.841867	-0.175123	0.000719868	0.00166744	13 Heterochromatin	Outside	CYMP, TSS-200, NR_003599	-	-
cg08695416	chr2	43309969	0.562647	0.737996	-0.175349	0.000102838	0.000363769	04 Strong enhancer	Outside	-	-	-
cg04664309	chr6	16168457	0.726464	0.901897	-0.175433	0.000102838	0.000363769	12 Polycomb repressed	Outside	-	-	-
cg15094236	chr6	1070388	0.686421	0.861973	-0.175552	0.00308515	0.00581111	06 Weak enhancer	Outside	LOC285768, 3'UTR, NR_027116	LOC285768, 3'UTR, NR_027115	-
cg25694915	chr2	169658980	0.634659	0.810387	-0.175728	0.000719868	0.00166744	12 Polycomb repressed	Outside	NOSTRIN, 5'UTR, NM_001171631	NOSTRIN, TSS-200, NM_001039724	NOSTRIN, TSS-200, NM_001171632
cg24009722	chr2	121104916	0.278833	0.454716	-0.175882	0.0249897	0.036471	12 Polycomb repressed	Island	INHBB, Intron 1, NM_002193	-	-
cg25609393	chr5	45569041	0.605021	0.781307	-0.176286	0.000411353	0.0010406	13 Heterochromatin	Outside	HCN1, Intron, NM_021072	-	-
cg04486886	chr5	56784194	0.708201	0.88544	-0.177239	0.000102838	0.000363769	07 Weak enhancer	Outside	ACTBL2, 10 kb 5' region, NM_001017992	-	-
cg08482307	chr5	14728683	0.329386	0.507003	-0.177617	0.00462773	0.00812284	13 Heterochromatin	Outside	ANKH, Intron, NM_054027	-	-
cg23024158	chr10	78011951	0.69727	0.876148	-0.178878	0.00123406	0.00259625	13 Heterochromatin	Outside	C10orf11, Intron, NM_032024	-	-
cg18530299	chr8	50818282	0.711551	0.890508	-0.178957	0.000102838	0.000363769	13 Heterochromatin	Shelf	SNTG1, 10 kb 5' region, NM_018967	-	-
cg25827524	chr8	87404175	0.439974	0.619336	-0.179361	0.00195393	0.00389479	11 Weak transcribed	Outside	WWP1, Intron, NM_007013	-	-
cg22006060	chr4	170001550	0.685294	0.864691	-0.179396	0.000102838	0.000363769	06 Weak enhancer	Outside	-	-	-
cg26787863	chr1	204286466	0.710687	0.890513	-0.179826	0.000102838	0.000363769	07 Weak enhancer	Outside	PLEKHA6, 5'UTR, NM_014935	-	-
cg22524980	chr12	115893199	0.649552	0.829597	-0.180045	0.000719868	0.00166744	13 Heterochromatin	Shelf	-	-	-
cg16817070	chr1	152020283	0.464095	0.644461	-0.180366	0.00678733	0.0113503	01 Active promoter	Outside	-	-	-
cg00028014	chr2	201601405	0.642347	0.823448	-0.181101	0.00123406	0.00259625	13 Heterochromatin	Outside	AOX2P, 5'UTR, NR_001557	LOC100507140, 10 kb 5' region, NR_037886	-
cg08241360	chr9	129244737	0.412554	0.593761	-0.181207	0.0330111	0.0467079	13 Heterochromatin	Island	FAM125B, Intron, NM_033446	-	-
cg26896979	chr1	10494321	0.542984	0.724766	-0.181782	0.000102838	0.000363769	11 Weak transcribed	Shelf	APITD1-CORT, Intron, NM_198544	APITD1, Intron, NM_199294	APITD1-CORT, Intron, NM_199006
cg00971613	chr6	1667709	0.638033	0.820057	-0.182024	0.000102838	0.000363769	13 Heterochromatin	Outside	GMDS, Intron, NM_001253846	GMDS, Intron, NM_001500	-
cg25383323	chr10	125033829	0.550463	0.7325	-0.182036	0.0096668	0.0157246	12 Polycomb repressed	Outside	-	-	-
cg25996077	chr2	228331318	0.662406	0.844636	-0.18223	0.000205677	0.000605426	05 Strong enhancer	Outside	AGFG1, 10 kb 5' region, NM_004504	AGFG1, 10 kb 5' region, NM_001135188	AGFG1, 10 kb 5' region, NM_001135187
cg26194092	chr1	15819329	0.690298	0.872816	-0.182518	0.000205677	0.000605426	13 Heterochromatin	Outside	CASP9, 3'UTR, NM_001229	CASP9, 3'UTR, NM_032996	CELA2B, 1.5 kb 3' region, NM_015849
cg21185662	chr12	45662796	0.636329	0.818969	-0.18264	0.000102838	0.000363769	04 Strong enhancer	Outside	ANO6, Intron, NM_001142680	ANO6, Intron 1, NM_001142679	ANO6, Intron 1, NM_001204803
cg21139587	chr1	201455369	0.646991	0.829852	-0.182861	0.000102838	0.000363769	10 Transcriptional elongation	Outside	CSRP1, Intron, NM_001193571	CSRP1, Intron, NM_001193570	CSRP1, Intron, NM_004078
cg07830269	chr1	240363445	0.69256	0.875467	-0.182907	0.000205677	0.000605426	13 Heterochromatin	Outside	FMN2, Intron, NM_020066	-	-
cg03509079	chr16	26031137	0.684269	0.86755	-0.183281	0.000102838	0.000363769	13 Heterochromatin	Outside	HS3ST4, Intron 1, NM_006040	-	-
cg04103847	chr10	107442877	0.688242	0.87167	-0.183428	0.000102838	0.000363769	13 Heterochromatin	Outside	-	-	-
cg07155422	chr1	12114401	0.68012	0.863867	-0.183747	0.00123406	0.00259625	11 Weak transcribed	Outside	TNFRSF8, 10 kb 5' region, NM_001243	-	-
cg24098643	chr11	5706434	0.520977	0.704989	-0.184013	0.00195393	0.00389479	04 Strong enhancer	Outside	TRIM5, 1.5 kb 5' region, NM_033034	TRIM5, 1.5 kb 5' region, NM_033093	TRIM5, 1.5 kb 5' region, NM_033092
cg07230440	chr12	130357211	0.423188	0.607524	-0.184336	0.00462773	0.00812284	13 Heterochromatin	Outside	TMEM132D, Intron, NM_133448	-	-
cg00760014	chr1	19267826	0.345765	0.530431	-0.184666	0.00678733	0.0113503	04 Strong enhancer	Outside	IFFO2, Intron, NM_001136265	-	-
cg14978242	chr5	79501130	0.704386	0.889247	-0.184861	0.000205677	0.000605426	10 Transcriptional elongation	Outside	SERINC5, Intron, NM_001174071	SERINC5, Intron, NM_178276	SERINC5, Intron, NM_001174072
cg22741735	chr5	139056803	0.624521	0.809624	-0.185103	0.00462773	0.00812284	12 Polycomb repressed	Island	CXXC5, 5'UTR, NM_016463	-	-
cg13800491	chr13	29051691	0.699894	0.885148	-0.185254	0.000102838	0.000363769	13 Heterochromatin	Outside	FLT1, Intron, NM_002019	FLT1, Intron, NM_001160030	FLT1, Intron, NM_001159920
cg15722533	chr11	12875565	0.697145	0.882675	-0.18553	0.000102838	0.000363769	07 Weak enhancer	Outside	TEAD1, Intron, NM_021961	-	-
cg20187047	chr6	152702443	0.618371	0.8046	-0.186229	0.000102838	0.000363769	01 Active promoter	Outside	SYNE1, Exon, NM_033071	SYNE1, Exon, NM_182961	-
cg04512966	chr2	162859452	0.485995	0.672553	-0.186557	0.00123406	0.00259625	13 Heterochromatin	Outside	DPP4, Intron, NM_001935	-	-
cg09981830	chr7	55376097	0.704098	0.890687	-0.186589	0.000102838	0.000363769	13 Heterochromatin	Outside	-	-	-
cg05012676	chr16	88564365	0.715791	0.902852	-0.187061	0.00123406	0.00259625	11 Weak transcribed	Island	ZFPM1, Intron, NM_153813	-	-
cg11316904	chr7	28355604	0.675521	0.862746	-0.187225	0.000719868	0.00166744	02 Weak promoter	Outside	CREB5, 5'UTR, NM_182899	-	-
cg19430694	chr7	811389	0.652442	0.840642	-0.1882	0.000205677	0.000605426	11 Weak transcribed	Shelf	HEATR2, Intron, NM_017802	-	-
cg11584098	chr5	115914998	0.710978	0.899202	-0.188224	0.000205677	0.000605426	13 Heterochromatin	Shelf	SEMA6A, 10 kb 5' region, NM_020796	-	-
cg16988611	chr10	82224945	0.22201	0.410312	-0.188303	0.000719868	0.00166744	04 Strong enhancer	Outside	TSPAN14, 5'UTR, NM_030927	TSPAN14, 5'UTR, NM_001128309	-
cg00978584	chr2	202122831	0.518997	0.707716	-0.188719	0.0135747	0.0212053	01 Active promoter	Outside	CASP8, 5'UTR, NM_001228	CASP8, 5'UTR, NM_033355	CASP8, 5'UTR, NM_001080124
cg03826688	chr12	16756661	0.563135	0.752188	-0.189053	0.00462773	0.00812284	12 Polycomb repressed	Outside	LMO3, Intron, NM_001243612	LMO3, Intron, NM_001243611	LMO3, 5'UTR, NM_001001395
cg13122498	chr6	38445980	0.45049	0.639832	-0.189342	0.00123406	0.00259625	13 Heterochromatin	Outside	BTBD9, Intron, NM_052893	BTBD9, Intron, NM_152733	BTBD9, Intron, NM_001172418
cg04444771	chr10	45473711	0.6643	0.854178	-0.189879	0.000102838	0.000363769	06 Weak enhancer	Shelf	RASSF4, Intron, NM_032023	C10orf10, 5'UTR, NM_007021	-
cg04111102	chr1	66153793	0.585789	0.776362	-0.190573	0.000205677	0.000605426	08 Insulator	Outside	-	-	-
cg04116469	chr2	102510534	0.46136	0.652636	-0.191276	0.0249897	0.036471	10 Transcriptional elongation	Outside	MAP4K4, 3'UTR, NM_004834	MAP4K4, 3'UTR, NM_001242560	MAP4K4, 3'UTR, NM_145686
cg08595592	chr7	16780161	0.706606	0.898083	-0.191478	0.000102838	0.000363769	05 Strong enhancer	Outside	-	-	-
cg26709988	chr16	84860917	0.67073	0.862372	-0.191642	0.000205677	0.000605426	13 Heterochromatin	Outside	CRISPLD2, 5'UTR, NM_031476	-	-
cg14741888	chr10	3240018	0.489896	0.681813	-0.191917	0.00308515	0.00581111	02 Weak promoter	Outside	-	-	-
cg14241731	chr13	28960732	0.720309	0.912287	-0.191978	0.000205677	0.000605426	13 Heterochromatin	Outside	FLT1, Intron, NM_002019	FLT1, Intron, NM_001160030	FLT1, 3'UTR, NM_001159920
cg20490341	chr8	144549531	0.525979	0.718621	-0.192642	0.00678733	0.0113503	11 Weak transcribed	Shelf	ZC3H3, Intron, NM_015117	-	-
cg18227442	chr1	65352698	0.612596	0.805913	-0.193317	0.00308515	0.00581111	11 Weak transcribed	Outside	JAK1, 5'UTR, NM_002227	-	-
cg03037039	chr4	16787919	0.708593	0.90195	-0.193357	0.000102838	0.000363769	13 Heterochromatin	Outside	LDB2, Intron, NM_001290	LDB2, Intron, NM_001130834	-
cg10606698	chr6	76203641	0.578955	0.772579	-0.193624	0.000205677	0.000605426	12 Polycomb repressed	Outside	FILIP1, 1.5 kb 5' region, NM_015687	-	-
cg07118895	chr17	54398672	0.529406	0.723816	-0.194409	0.0096668	0.0157246	13 Heterochromatin	Outside	ANKFN1, Intron, NM_153228	-	-
cg12519676	chr4	174912209	0.565509	0.760463	-0.194954	0.00195393	0.00389479	13 Heterochromatin	Outside	-	-	-
cg17604985	chr5	124256095	0.511994	0.707512	-0.195518	0.00308515	0.00581111	13 Heterochromatin	Outside	-	-	-
cg07249730	chr17	55362835	0.313584	0.509624	-0.19604	0.00308515	0.00581111	11 Weak transcribed	Outside	MSI2, Intron, NM_138962	MSI2, Intron, NM_170721	-
cg00563678	chr4	141968562	0.648714	0.84515	-0.196437	0.000102838	0.000363769	07 Weak enhancer	Outside	RNF150, Intron, NM_020724	-	-
cg08142096	chr11	111125836	0.538402	0.735072	-0.196671	0.000205677	0.000605426	12 Polycomb repressed	Outside	C11orf53, 1.5 kb 5' region, NM_198498	-	-
cg23337650	chr3	73620924	0.551363	0.748523	-0.19716	0.000102838	0.000363769	12 Polycomb repressed	Outside	PDZRN3, Intron, NM_015009	-	-
cg06648780	chr3	105133816	0.622779	0.820016	-0.197237	0.000102838	0.000363769	13 Heterochromatin	Outside	ALCAM, Intron 1, NM_001627	ALCAM, Intron 1, NM_001243280	ALCAM, Intron 1, NM_001243283
cg05500919	chr17	9234113	0.334321	0.53157	-0.197248	0.00123406	0.00259625	13 Heterochromatin	Outside	STX8, Intron, NM_004853	STX8, 3'UTR, NR_033656	-
cg10763247	chr3	61066613	0.606146	0.80359	-0.197444	0.00462773	0.00812284	13 Heterochromatin	Outside	FHIT, 5'UTR, NM_001166243	FHIT, 5'UTR, NM_002012	-
cg26890621	chr11	72982995	0.661483	0.858996	-0.197514	0.00195393	0.00389479	07 Weak enhancer	Outside	P2RY6, 5'UTR, NM_176797	P2RY6, 5'UTR, NM_176796	P2RY6, 5'UTR, NM_176798
cg27219182	chr17	70680293	0.659429	0.857496	-0.198067	0.000102838	0.000363769	04 Strong enhancer	Outside	SLC39A11, Intron, NM_139177	SLC39A11, Intron, NM_001159770	-
cg08813944	chr17	71258588	0.35407	0.552175	-0.198105	0.00462773	0.00812284	06 Weak enhancer	Outside	CPSF4L, 1.5 kb 5' region, NM_001129885	-	-
cg07209298	chr1	196795942	0.504772	0.703059	-0.198287	0.000102838	0.000363769	13 Heterochromatin	Outside	CFHR1, Intron, NM_002113	-	-
cg07725389	chr6	33174612	0.52368	0.722195	-0.198515	0.00462773	0.00812284	05 Strong enhancer	Shore	MIR219-1, 1.5 kb 5' region, NR_029633	HSD17B8, 1.5 kb 3' region, NM_014234	RXRB, 10 kb 5' region, NM_021976
cg03302897	chr11	72982928	0.665101	0.863716	-0.198616	0.000719868	0.00166744	07 Weak enhancer	Outside	P2RY6, 5'UTR, NM_176797	P2RY6, 5'UTR, NM_176796	P2RY6, 5'UTR, NM_176798
cg21166989	chr2	187583789	0.573718	0.772773	-0.199055	0.00678733	0.0113503	13 Heterochromatin	Outside	FAM171B, Intron 1, NM_177454	-	-
cg14375924	chr12	24168199	0.406691	0.606044	-0.199353	0.00308515	0.00581111	13 Heterochromatin	Outside	SOX5, 5'UTR, NM_152989	-	-
cg06342072	chr13	50985638	0.563663	0.763066	-0.199403	0.000205677	0.000605426	04 Strong enhancer	Outside	-	-	-
cg08626131	chr5	42812508	0.510448	0.710282	-0.199834	0.00308515	0.00581111	07 Weak enhancer	Outside	SEPP1, 1.5 kb 5' region, NM_005410	SEPP1, 1.5 kb 5' region, NM_001093726	SEPP1, 1.5 kb 5' region, NM_001085486
cg02721602	chr6	99755197	0.638617	0.839965	-0.201348	0.000411353	0.0010406	11 Weak transcribed	Outside	C6orf168, Intron, NM_032511	-	-
cg05750926	chr1	159886340	0.544483	0.745888	-0.201405	0.000411353	0.0010406	05 Strong enhancer	Outside	TAGLN2, 10 kb 3' region, NM_003564	-	-
cg00766964	chr13	24693843	0.601852	0.803316	-0.201465	0.000411353	0.0010406	12 Polycomb repressed	Outside	-	-	-
cg17601785	chr5	71475110	0.572624	0.774802	-0.202178	0.00308515	0.00581111	02 Weak promoter	Outside	MAP1B, Intron, NM_005909	MIR4803, 10 kb 3' region, NR_039967	-
cg03223734	chr20	20180210	0.712148	0.914529	-0.202381	0.000102838	0.000363769	12 Polycomb repressed	Outside	C20orf26, Intron, NM_015585	-	-
cg21444421	chr12	90393806	0.699508	0.902088	-0.20258	0.000102838	0.000363769	13 Heterochromatin	Outside	-	-	-
cg00087971	chr6	52225095	0.594491	0.797947	-0.203456	0.000102838	0.000363769	13 Heterochromatin	Shore	PAQR8, 10 kb 5' region, NM_133367	-	-
cg11926444	chr3	119137288	0.722708	0.926191	-0.203483	0.000205677	0.000605426	13 Heterochromatin	Outside	ARHGAP31, 3'UTR, NM_020754	-	-
cg00335735	chr2	222355483	0.660929	0.865075	-0.204146	0.000205677	0.000605426	13 Heterochromatin	Outside	EPHA4, Intron, NM_004438	-	-
cg07107453	chr1	79114975	0.614197	0.818523	-0.204326	0.000102838	0.000363769	13 Heterochromatin	Outside	IFI44, 1.5 kb 5' region, NM_006417	IFI44L, 10 kb 3' region, NM_006820	-
cg10574006	chr5	123965050	0.676198	0.881512	-0.205314	0.000102838	0.000363769	13 Heterochromatin	Outside	ZNF608, 10 kb 3' region, NM_020747	-	-
cg15723222	chr17	59222475	0.668896	0.875009	-0.206113	0.000411353	0.0010406	13 Heterochromatin	Outside	BCAS3, Intron, NM_017679	BCAS3, Intron, NM_001099432	-
cg07201319	chr6	139909640	0.681157	0.887481	-0.206324	0.000102838	0.000363769	13 Heterochromatin	Outside	-	-	-
cg05364038	chr16	5500502	0.240917	0.447846	-0.206929	0.0096668	0.0157246	13 Heterochromatin	Outside	-	-	-
cg15519474	chr17	64300901	0.437474	0.645348	-0.207874	0.00123406	0.00259625	02 Weak promoter	Shore	PRKCA, Intron 1, NM_002737	-	-
cg19540425	chr12	32655835	0.481598	0.690611	-0.209013	0.0135747	0.0212053	07 Weak enhancer	Outside	FGD4, 5'UTR, NM_139241	-	-
cg11164659	chr8	144457676	0.451374	0.660934	-0.20956	0.00678733	0.0113503	13 Heterochromatin	Shore	C8orf51, 10 kb 5' region, NR_026785	RHPN1, Intron 1, NM_052924	-
cg20059928	chr15	40361484	0.42196	0.63152	-0.20956	0.00195393	0.00389479	11 Weak transcribed	Outside	LOC100131089, 10 kb 3' region, NR_040059	LOC100131089, 10 kb 3' region, NR_040060	-
cg13067350	chr1	221274024	0.442507	0.652584	-0.210078	0.000102838	0.000363769	13 Heterochromatin	Outside	-	-	-
cg25773515	chr3	193429001	0.430988	0.641084	-0.210096	0.00308515	0.00581111	13 Heterochromatin	Outside	-	-	-
cg04422625	chr8	125053832	0.640687	0.85235	-0.211663	0.000411353	0.0010406	12 Polycomb repressed	Outside	FER1L6, Intron, NM_001039112	FER1L6-AS1, 1.5 kb 5' region, NR_040044	-
cg24853340	chr13	113546293	0.470051	0.681727	-0.211676	0.0096668	0.0157246	03 Poised promoter	Shelf	ATP11A, 10 kb 3' region, NM_015205	ATP11A, 10 kb 3' region, NM_032189	-
cg21868798	chr1	199481398	0.268495	0.480391	-0.211896	0.00462773	0.00812284	13 Heterochromatin	Outside	-	-	-
cg02513449	chr11	69520417	0.400014	0.61293	-0.212916	0.000411353	0.0010406	12 Polycomb repressed	Shore	FGF19, 1.5 kb 5' region, NM_005117	-	-
cg13399261	chr2	102681070	0.679541	0.893129	-0.213588	0.000102838	0.000363769	05 Strong enhancer	Outside	-	-	-
cg26566407	chr1	2202930	0.555794	0.769553	-0.213759	0.00308515	0.00581111	11 Weak transcribed	Outside	SKI, Intron 1, NM_003036	-	-
cg20354777	chr3	140814132	0.583722	0.797606	-0.213884	0.00462773	0.00812284	12 Polycomb repressed	Island	SPSB4, Intron, NM_080862	-	-
cg06150803	chr13	24144256	0.653489	0.867824	-0.214335	0.000102838	0.000363769	02 Weak promoter	Outside	TNFRSF19, 1.5 kb 5' region, NM_148957	TNFRSF19, 1.5 kb 5' region, NM_001204459	TNFRSF19, 10 kb 5' region, NM_018647
cg00127353	chr6	112210968	0.367246	0.581822	-0.214576	0.00123406	0.00259625	13 Heterochromatin	Outside	-	-	-
cg12569246	chr6	76203665	0.608659	0.823818	-0.215159	0.000102838	0.000363769	12 Polycomb repressed	Outside	FILIP1, 1.5 kb 5' region, NM_015687	-	-
cg02255484	chr6	41735214	0.57586	0.791093	-0.215233	0.000102838	0.000363769	05 Strong enhancer	Outside	FRS3, 10 kb 3' region, NM_006653	-	-
cg10773805	chr6	87466573	0.468266	0.683605	-0.21534	0.0096668	0.0157246	13 Heterochromatin	Outside	-	-	-
cg01118640	chr14	52816914	0.438558	0.654839	-0.216281	0.0249897	0.036471	11 Weak transcribed	Outside	-	-	-
cg04185123	chr5	146812117	0.623028	0.841396	-0.218368	0.000411353	0.0010406	13 Heterochromatin	Outside	DPYSL3, Intron, NM_001387	DPYSL3, Intron, NM_001197294	-
cg14158558	chr2	206585562	0.389941	0.608442	-0.218501	0.00123406	0.00259625	10 Transcriptional elongation	Outside	NRP2, Intron, NM_018534	NRP2, Intron, NM_201279	NRP2, Intron, NM_201267
cg23533267	chr11	120942757	0.367549	0.587062	-0.219513	0.00123406	0.00259625	11 Weak transcribed	Outside	TBCEL, Intron, NM_001130047	TBCEL, Intron, NM_152715	-
cg05958922	chr1	231319824	0.358524	0.58013	-0.221606	0.000719868	0.00166744	12 Polycomb repressed	Outside	TRIM67, Intron 1, NM_001004342	-	-
cg23518541	chr3	25472651	0.608495	0.830231	-0.221737	0.000205677	0.000605426	13 Heterochromatin	Outside	RARB, 5'UTR, NM_016152	RARB, Intron 1, NM_000965	-
cg26837192	chr2	48813183	0.556332	0.778856	-0.222524	0.000411353	0.0010406	13 Heterochromatin	Outside	STON1-GTF2A1L, Intron, NM_001198593	STON1, Intron, NM_006873	STON1, Intron, NM_001198595
cg19015086	chr22	30817819	0.614321	0.836951	-0.22263	0.000102838	0.000363769	05 Strong enhancer	Shore	SEC14L2, Intron, NM_012429	SEC14L2, Intron, NM_001204204	MTFP1, 10 kb 5' region, NM_016498
cg05054438	chr12	112213530	0.578096	0.80242	-0.224324	0.000102838	0.000363769	04 Strong enhancer	Outside	ALDH2, Intron 1, NM_001204889	ALDH2, Intron 1, NM_000690	-
cg02367316	chr7	39125197	0.333136	0.558398	-0.225262	0.00123406	0.00259625	13 Heterochromatin	Outside	POU6F2, Intron, NM_001166018	POU6F2, Intron, NM_007252	-
cg20354882	chr12	96350794	0.518879	0.744358	-0.225479	0.000411353	0.0010406	13 Heterochromatin	Shore	AMDHD1, Intron, NM_152435	-	-
cg13710553	chr7	129598624	0.572469	0.798616	-0.226146	0.000102838	0.000363769	04 Strong enhancer	Outside	UBE2H, 10 kb 5' region, NM_182697	UBE2H, 10 kb 5' region, NM_001202498	UBE2H, 10 kb 5' region, NM_003344
cg02204637	chr5	146888444	0.429538	0.655912	-0.226374	0.000719868	0.00166744	03 Poised promoter	Shore	DPYSL3, Intron, NM_001197294	-	-
cg09420412	chr17	14683947	0.548568	0.77524	-0.226672	0.00308515	0.00581111	13 Heterochromatin	Outside	-	-	-
cg06349851	chr3	64193179	0.672379	0.899782	-0.227404	0.000102838	0.000363769	11 Weak transcribed	Outside	PRICKLE2, 5'UTR, NM_198859	-	-
cg10682957	chr11	117756484	0.606295	0.835192	-0.228897	0.00462773	0.00812284	12 Polycomb repressed	Outside	FXYD6-FXYD2, 10 kb 5' region, NM_001204268	FXYD6-FXYD2, 10 kb 5' region, NM_001243598	FXYD6, 10 kb 5' region, NM_022003
cg02135077	chr8	103820769	0.585084	0.814799	-0.229715	0.000102838	0.000363769	04 Strong enhancer	Shore	-	-	-
cg09115116	chr11	72982949	0.602528	0.832332	-0.229804	0.000411353	0.0010406	07 Weak enhancer	Outside	P2RY6, 5'UTR, NM_176797	P2RY6, 5'UTR, NM_176796	P2RY6, 5'UTR, NM_176798
cg19619014	chr8	37250929	0.607583	0.837415	-0.229832	0.000102838	0.000363769	06 Weak enhancer	Outside	-	-	-
cg09469870	chr6	22785549	0.47165	0.702428	-0.230778	0.00678733	0.0113503	13 Heterochromatin	Outside	-	-	-
cg26410635	chr12	96350719	0.534551	0.765387	-0.230836	0.00195393	0.00389479	13 Heterochromatin	Island	AMDHD1, Exon, NM_152435	-	-
cg16667251	chr2	54697180	0.504317	0.735282	-0.230964	0.000102838	0.000363769	06 Weak enhancer	Outside	SPTBN1, 5'UTR, NM_003128	-	-
cg17337917	chr4	96102202	0.503179	0.73458	-0.231401	0.00308515	0.00581111	13 Heterochromatin	Outside	UNC5C, Intron, NM_003728	-	-
cg21621264	chr12	131488389	0.533204	0.765076	-0.231872	0.00123406	0.00259625	13 Heterochromatin	Shore	GPR133, Intron, NM_198827	-	-
cg06768361	chr12	117480332	0.703516	0.935511	-0.231995	0.000102838	0.000363769	12 Polycomb repressed	Shelf	TESC, Intron, NM_001168325	TESC, Intron, NM_017899	TESC, 3'UTR, NR_031766
cg13586038	chr9	2044054	0.609524	0.843047	-0.233523	0.000205677	0.000605426	11 Weak transcribed	Shelf	SMARCA2, Intron, NM_003070	SMARCA2, Intron, NM_139045	-
cg09854709	chr1	156903096	0.401274	0.636762	-0.235488	0.00195393	0.00389479	11 Weak transcribed	Outside	LRRC71, 1.5 kb 3' region, NM_144702	ARHGEF11, 10 kb 3' region, NM_198236	ARHGEF11, 10 kb 3' region, NM_014784
cg13598109	chr9	82278826	0.462174	0.697817	-0.235643	0.00462773	0.00812284	11 Weak transcribed	Outside	TLE4, Intron, NM_007005	-	-
cg23949782	chr14	79452438	0.338904	0.57556	-0.236655	0.000719868	0.00166744	13 Heterochromatin	Outside	NRXN3, Intron, NM_004796	-	-
cg11966524	chr11	115631761	0.392274	0.630539	-0.238265	0.000102838	0.000363769	06 Weak enhancer	Shore	LOC283143, 1.5 kb 5' region, NR_034148	-	-
cg18235682	chr14	100048073	0.530542	0.769064	-0.238522	0.000719868	0.00166744	09 Transcriptional transition	Outside	CCDC85C, Intron, NM_001144995	-	-
cg14212012	chr3	82860624	0.421384	0.661185	-0.239801	0.000102838	0.000363769	13 Heterochromatin	Shelf	-	-	-
cg03614721	chr5	8700942	0.567289	0.807649	-0.24036	0.000102838	0.000363769	13 Heterochromatin	Outside	-	-	-
cg03508390	chr3	124120795	0.635495	0.875921	-0.240426	0.000102838	0.000363769	13 Heterochromatin	Outside	KALRN, Intron, NM_003947	KALRN, Intron, NM_001024660	-
cg12196570	chr14	93810230	0.40965	0.650319	-0.240669	0.000205677	0.000605426	13 Heterochromatin	Shelf	UNC79, 5'UTR, NM_020818	COX8C, 10 kb 5' region, NM_182971	-
cg19775206	chr14	94393717	0.629135	0.869951	-0.240815	0.00123406	0.00259625	13 Heterochromatin	Outside	FAM181A, Intron, NM_138344	FAM181A, 5'UTR, NM_001207071	FAM181A, 5'UTR, NM_001207074
cg21811911	chr17	77923274	0.404771	0.646341	-0.24157	0.00678733	0.0113503	13 Heterochromatin	Shore	TBC1D16, Intron, NM_019020	-	-
cg13316720	chr17	25840983	0.532811	0.775251	-0.24244	0.000205677	0.000605426	13 Heterochromatin	Outside	KSR1, 5'UTR, NM_014238	-	-
cg24940576	chr11	125904313	0.413931	0.656469	-0.242538	0.00462773	0.00812284	13 Heterochromatin	Outside	CDON, 5'UTR, NM_016952	CDON, 5'UTR, NM_001243597	-
cg01975505	chr19	48497827	0.550512	0.793959	-0.243446	0.000411353	0.0010406	13 Heterochromatin	Outside	BSPH1, 10 kb 5' region, NM_001128326	ELSPBP1, TSS-200, NM_022142	-
cg10142500	chr2	29174347	0.614072	0.85986	-0.245788	0.00308515	0.00581111	11 Weak transcribed	Outside	WDR43, 10 kb 3' region, NM_015131	-	-
cg26294955	chr5	152502170	0.4066	0.652724	-0.246123	0.00308515	0.00581111	13 Heterochromatin	Outside	-	-	-
cg26706803	chr16	50293529	0.567051	0.815662	-0.248611	0.000411353	0.0010406	07 Weak enhancer	Outside	-	-	-
cg22291711	chr15	37349038	0.612219	0.861108	-0.248889	0.0185109	0.0280554	05 Strong enhancer	Outside	MEIS2, Intron, NM_001220482	MEIS2, Intron, NM_172315	MEIS2, Intron, NM_172316
cg15139163	chr3	11408423	0.587299	0.836822	-0.249523	0.000205677	0.000605426	10 Transcriptional elongation	Outside	ATG7, Intron, NM_001144912	ATG7, Intron, NM_001136031	ATG7, Intron, NM_006395
cg00980804	chr2	150977440	0.574784	0.824625	-0.249841	0.000102838	0.000363769	13 Heterochromatin	Outside	-	-	-
cg15408889	chr5	118623660	0.604962	0.85673	-0.251768	0.000102838	0.000363769	04 Strong enhancer	Outside	TNFAIP8, Intron 1, NM_001077654	-	-
cg13810327	chr9	135301249	0.637973	0.890099	-0.252125	0.000102838	0.000363769	12 Polycomb repressed	Outside	C9orf171, Intron 1, NM_207417	-	-
cg17190420	chr6	170545113	0.596367	0.849349	-0.252982	0.000411353	0.0010406	13 Heterochromatin	Shore	-	-	-
cg12546793	chr1	158302739	0.47184	0.726225	-0.254385	0.000102838	0.000363769	13 Heterochromatin	Outside	CD1B, 1.5 kb 5' region, NM_001764	-	-
cg18522603	chr2	205912370	0.474422	0.729187	-0.254765	0.000411353	0.0010406	13 Heterochromatin	Outside	PARD3B, Exon, NM_057177	PARD3B, Exon, NM_205863	PARD3B, Exon, NM_152526
cg21723861	chr17	39686627	0.591596	0.847318	-0.255722	0.000102838	0.000363769	06 Weak enhancer	Shelf	KRT19, 10 kb 5' region, NM_002276	-	-
cg09318721	chr1	101534814	0.45911	0.714928	-0.255818	0.000411353	0.0010406	13 Heterochromatin	Outside	-	-	-
cg03061778	chr10	10337050	0.445396	0.701328	-0.255932	0.00123406	0.00259625	13 Heterochromatin	Outside	-	-	-
cg08500417	chr7	102574444	0.338135	0.594119	-0.255984	0.00195393	0.00389479	13 Heterochromatin	Outside	LRRC17, Exon, NM_001031692	LRRC17, Exon, NM_005824	FBXL13, Intron, NM_145032
cg11455642	chr10	106494953	0.435766	0.692868	-0.257101	0.00123406	0.00259625	12 Polycomb repressed	Outside	SORCS3, Intron 1, NM_014978	-	-
cg24206827	chr2	214098073	0.37731	0.634852	-0.257542	0.00308515	0.00581111	13 Heterochromatin	Outside	-	-	-
cg06071476	chr16	22822338	0.536459	0.794024	-0.257565	0.000102838	0.000363769	13 Heterochromatin	Shelf	HS3ST2, 10 kb 5' region, NM_006043	-	-
cg14227418	chr9	33925555	0.481831	0.739426	-0.257595	0.000102838	0.000363769	10 Transcriptional elongation	Outside	UBAP2, Intron, NM_018449	SNORD121B, 10 kb 5' region, NR_003690	UBE2R2, 10 kb 3' region, NM_017811
cg26733846	chr6	112824383	0.401431	0.65962	-0.258189	0.00462773	0.00812284	13 Heterochromatin	Outside	-	-	-
cg27431625	chr2	107679530	0.562636	0.821312	-0.258677	0.000102838	0.000363769	13 Heterochromatin	Outside	-	-	-
cg11160572	chr4	169706421	0.5722	0.831064	-0.258864	0.000411353	0.0010406	02 Weak promoter	Outside	PALLD, Intron, NM_016081	PALLD, Intron, NM_001166108	PALLD, Intron, NM_001166109
cg18590709	chr17	49122712	0.473516	0.732628	-0.259112	0.000205677	0.000605426	11 Weak transcribed	Outside	SPAG9, Intron, NM_003971	SPAG9, Intron, NM_001130528	SPAG9, Intron, NM_001251971
cg08106319	chr6	37849426	0.256084	0.515517	-0.259432	0.000205677	0.000605426	11 Weak transcribed	Outside	ZFAND3, Intron 1, NM_021943	-	-
cg08926365	chr6	112007563	0.481046	0.740717	-0.259672	0.00462773	0.00812284	11 Weak transcribed	Outside	FYN, Intron, NM_153048	FYN, Intron, NM_153047	FYN, Intron, NM_002037
cg07052041	chr10	135092103	0.63972	0.899587	-0.259867	0.000102838	0.000363769	04 Strong enhancer	Shore	TUBGCP2, 1.5 kb 3' region, NM_006659	ADAM8, 10 kb 5' region, NM_001164490	ADAM8, 10 kb 5' region, NM_001164489
cg04786592	chr13	52375775	0.415115	0.677063	-0.261948	0.000205677	0.000605426	12 Polycomb repressed	Shelf	DHRS12, 5'UTR, NM_024705	DHRS12, 5'UTR, NM_001031719	-
cg03637066	chr5	913110	0.541704	0.805299	-0.263595	0.000205677	0.000605426	04 Strong enhancer	Shore	TRIP13, Intron, NM_004237	TRIP13, 10 kb 3' region, NM_001166260	-
cg13842421	chr12	131488413	0.571099	0.834934	-0.263835	0.00123406	0.00259625	13 Heterochromatin	Shore	GPR133, Intron, NM_198827	-	-
cg16868095	chr3	197090773	0.483022	0.747806	-0.264783	0.000719868	0.00166744	13 Heterochromatin	Outside	-	-	-
cg06257936	chr7	31082762	0.427148	0.692452	-0.265304	0.000205677	0.000605426	12 Polycomb repressed	Outside	ADCYAP1R1, 10 kb 5' region, NM_001118	ADCYAP1R1, 10 kb 5' region, NM_001199635	ADCYAP1R1, 10 kb 5' region, NM_001199636
cg27614534	chr18	56296495	0.508437	0.773888	-0.265452	0.000102838	0.000363769	06 Weak enhancer	Outside	ALPK2, 1.5 kb 5' region, NM_052947	-	-
cg08976646	chr5	77299682	0.534599	0.800365	-0.265766	0.000102838	0.000363769	11 Weak transcribed	Outside	AP3B1, Intron, NM_003664	-	-
cg01215742	chr16	1069550	0.574532	0.840431	-0.265899	0.000719868	0.00166744	12 Polycomb repressed	Island	-	-	-
cg19983221	chr11	46439419	0.570899	0.837186	-0.266287	0.000102838	0.000363769	10 Transcriptional elongation	Outside	AMBRA1, Intron, NM_017749	-	-
cg05098125	chr11	31443408	0.530943	0.79724	-0.266297	0.00123406	0.00259625	13 Heterochromatin	Outside	DNAJC24, Intron, NM_181706	-	-
cg20062116	chr10	98780452	0.504097	0.771162	-0.267065	0.00195393	0.00389479	12 Polycomb repressed	Outside	SLIT1, Intron, NM_003061	-	-
cg04500632	chr8	140834012	0.625472	0.893535	-0.268064	0.000102838	0.000363769	13 Heterochromatin	Outside	TRAPPC9, Intron, NM_001160372	TRAPPC9, Intron, NM_031466	-
cg23341089	chr10	36238933	0.521042	0.789195	-0.268152	0.000102838	0.000363769	13 Heterochromatin	Outside	-	-	-
cg03627881	chr3	134656828	0.480375	0.748612	-0.268237	0.000205677	0.000605426	13 Heterochromatin	Outside	EPHB1, Intron, NM_004441	-	-
cg13974894	chr10	115069482	0.60337	0.872294	-0.268924	0.000102838	0.000363769	13 Heterochromatin	Outside	-	-	-
cg22675922	chr11	2889839	0.365257	0.635671	-0.270414	0.0096668	0.0157246	12 Polycomb repressed	Shore	KCNQ1DN, 1.5 kb 5' region, NR_024627	-	-
cg20332660	chr1	47878426	0.425152	0.696042	-0.270891	0.000205677	0.000605426	12 Polycomb repressed	Shelf	FOXE3, 10 kb 5' region, NM_012186	-	-
cg06159269	chr1	8767346	0.609589	0.881007	-0.271418	0.000102838	0.000363769	06 Weak enhancer	Shelf	RERE, 5'UTR, NM_012102	RERE, 5'UTR, NM_001042681	-
cg21223094	chr12	11975514	0.51342	0.78491	-0.271489	0.000411353	0.0010406	05 Strong enhancer	Outside	ETV6, Intron, NM_001987	-	-
cg16362481	chr2	128413008	0.571796	0.843741	-0.271944	0.000719868	0.00166744	12 Polycomb repressed	Shelf	LIMS2, Intron, NM_017980	LIMS2, Intron, NM_001161404	LIMS2, Intron, NM_001136037
cg18756330	chr12	92569709	0.574431	0.8468	-0.272369	0.000102838	0.000363769	13 Heterochromatin	Outside	-	-	-
cg14802771	chr2	232903779	0.628457	0.901548	-0.273091	0.000102838	0.000363769	13 Heterochromatin	Outside	DIS3L2, Intron, NM_152383	-	-
cg18398753	chr1	180950954	0.602059	0.876121	-0.274062	0.000205677	0.000605426	10 Transcriptional elongation	Outside	STX6, Intron, NM_005819	-	-
cg06537801	chr1	57315464	0.514938	0.789448	-0.27451	0.000719868	0.00166744	13 Heterochromatin	Outside	C8A, 10 kb 5' region, NM_000562	-	-
cg19617217	chr7	90581937	0.311265	0.586229	-0.274964	0.000205677	0.000605426	13 Heterochromatin	Outside	CDK14, Intron, NM_012395	-	-
cg06539449	chr11	69461007	0.519946	0.795348	-0.275402	0.000411353	0.0010406	10 Transcriptional elongation	Shore	CCND1, Intron, NM_053056	-	-
cg06788764	chr1	19756349	0.596761	0.872387	-0.275626	0.000102838	0.000363769	09 Transcriptional transition	Outside	CAPZB, Intron, NM_001206540	CAPZB, Intron, NM_004930	CAPZB, 3'UTR, NR_038125
cg11196529	chr13	107182538	0.522343	0.797989	-0.275647	0.00195393	0.00389479	04 Strong enhancer	Shelf	EFNB2, Intron, NM_004093	-	-
cg12486493	chr15	99417266	0.440051	0.716161	-0.27611	0.00195393	0.00389479	04 Strong enhancer	Outside	IGF1R, Intron, NM_000875	-	-
cg06181069	chr1	154293493	0.515039	0.791222	-0.276183	0.000102838	0.000363769	04 Strong enhancer	Outside	ATP8B2, 10 kb 5' region, NM_001005855	ATP8B2, 10 kb 5' region, NM_020452	AQP10, TSS-200, NM_080429
cg03382250	chr11	126471891	0.305571	0.582229	-0.276659	0.000102838	0.000363769	12 Polycomb repressed	Outside	KIRREL3, Intron, NM_032531	KIRREL3, Intron, NM_001161707	-
cg16106804	chr14	101298823	0.423156	0.700669	-0.277513	0.000102838	0.000363769	13 Heterochromatin	Outside	MEG3, 5'UTR, NR_003531	MEG3, 5'UTR, NR_033360	MEG3, 5'UTR, NR_033359
cg25909396	chr17	64300728	0.422784	0.700759	-0.277975	0.000205677	0.000605426	02 Weak promoter	Shore	PRKCA, Intron 1, NM_002737	-	-
cg15672653	chr11	108371699	0.485318	0.763619	-0.2783	0.000102838	0.000363769	07 Weak enhancer	Shelf	KDELC2, 10 kb 5' region, NM_153705	EXPH5, 10 kb 3' region, NM_015065	-
cg16258229	chr1	5956984	0.489397	0.768392	-0.278995	0.000719868	0.00166744	11 Weak transcribed	Outside	NPHP4, Intron, NM_015102	-	-
cg26400835	chr12	107103888	0.579445	0.858515	-0.27907	0.000102838	0.000363769	12 Polycomb repressed	Outside	RFX4, Intron, NM_213594	RFX4, Intron, NM_001206691	RFX4, Intron, NM_032491
cg00341191	chr10	126332071	0.547375	0.826597	-0.279222	0.000102838	0.000363769	11 Weak transcribed	Outside	FAM53B, Intron, NM_014661	-	-
cg04944853	chr3	139252105	0.609772	0.889615	-0.279842	0.000205677	0.000605426	11 Weak transcribed	Outside	RBP1, Intron, NM_002899	RBP1, Intron, NM_001130993	RBP1, Intron, NM_001130992
cg16710604	chr15	33424751	0.556881	0.837758	-0.280877	0.000102838	0.000363769	06 Weak enhancer	Outside	-	-	-
cg06060874	chr1	3269314	0.457231	0.738519	-0.281288	0.000411353	0.0010406	13 Heterochromatin	Outside	PRDM16, Intron, NM_022114	PRDM16, Intron, NM_199454	-
cg12930422	chr15	55968636	0.576119	0.857982	-0.281862	0.00123406	0.00259625	13 Heterochromatin	Outside	PRTG, Intron, NM_173814	-	-
cg10089919	chr1	216773388	0.464466	0.74724	-0.282774	0.000102838	0.000363769	13 Heterochromatin	Shore	ESRRG, Intron, NM_001134285	ESRRG, Intron, NM_001438	ESRRG, Intron, NM_206595
cg07292311	chr12	124702220	0.402907	0.686842	-0.283936	0.000719868	0.00166744	06 Weak enhancer	Outside	ZNF664-FAM101A, 5'UTR, NM_001204299	-	-
cg20665157	chr7	121969420	0.321667	0.605648	-0.283981	0.00123406	0.00259625	13 Heterochromatin	Outside	CADPS2, Intron, NM_001167940	CADPS2, Intron, NM_017954	CADPS2, Intron, NM_001009571
cg23831517	chr8	34182527	0.485143	0.769528	-0.284385	0.000102838	0.000363769	13 Heterochromatin	Outside	-	-	-
cg19501502	chr10	12401457	0.473187	0.757826	-0.28464	0.000205677	0.000605426	13 Heterochromatin	Outside	CAMK1D, Intron 1, NM_020397	CAMK1D, Intron 1, NM_153498	-
cg23900712	chr15	99344806	0.544294	0.829373	-0.285079	0.000719868	0.00166744	09 Transcriptional transition	Outside	IGF1R, Intron, NM_000875	-	-
cg13135047	chr7	39706298	0.512887	0.79798	-0.285093	0.00123406	0.00259625	11 Weak transcribed	Outside	RALA, 5'UTR, NM_005402	-	-
cg00561803	chr9	140265574	0.405432	0.690607	-0.285176	0.00123406	0.00259625	13 Heterochromatin	Island	EXD3, Intron, NM_017820	-	-
cg12764231	chr4	23163586	0.557305	0.842721	-0.285416	0.000411353	0.0010406	13 Heterochromatin	Outside	-	-	-
cg05300248	chr18	24537062	0.361833	0.647263	-0.285431	0.00123406	0.00259625	13 Heterochromatin	Outside	CHST9, Intron, NM_001243848	CHST9, Intron, NM_031422	CHST9, 3'UTR, NR_045066
cg27047671	chr14	69006139	0.573946	0.859492	-0.285546	0.000102838	0.000363769	11 Weak transcribed	Outside	RAD51B, Intron, NM_133509	-	-
cg13750214	chr19	1302618	0.648975	0.934773	-0.285798	0.000205677	0.000605426	12 Polycomb repressed	Island	EFNA2, 1.5 kb 3' region, NM_001405	-	-
cg07619697	chr3	129407364	0.386097	0.672149	-0.286052	0.00123406	0.00259625	04 Strong enhancer	Outside	TMCC1, Intron, NM_001017395	TMCC1, Intron, NM_001128224	TMCC1, 3'UTR, NR_033361
cg23036340	chr15	69379196	0.420429	0.707157	-0.286728	0.000411353	0.0010406	12 Polycomb repressed	Outside	MIR548H4, 5'UTR, NR_031680	LINC00277, 5'UTR, NR_026949	-
cg24186459	chr3	181459417	0.368038	0.65514	-0.287101	0.000411353	0.0010406	13 Heterochromatin	Outside	SOX2-OT, 1.5 kb 3' region, NR_004053	-	-
cg16377162	chr22	29603193	0.57295	0.860158	-0.287208	0.000102838	0.000363769	12 Polycomb repressed	Shore	EMID1, Intron 1, NM_133455	-	-
cg15158045	chr13	95827028	0.468055	0.75549	-0.287434	0.000205677	0.000605426	11 Weak transcribed	Outside	ABCC4, Intron, NM_005845	ABCC4, Intron, NM_001105515	-
cg08837449	chr10	60723896	0.443893	0.731576	-0.287683	0.000102838	0.000363769	13 Heterochromatin	Outside	-	-	-
cg12224508	chr2	28589781	0.464228	0.752	-0.287771	0.000102838	0.000363769	11 Weak transcribed	Outside	-	-	-
cg23346544	chr8	80731143	0.58008	0.868854	-0.288774	0.000205677	0.000605426	13 Heterochromatin	Outside	-	-	-
cg12947138	chr5	71475302	0.499859	0.788838	-0.288979	0.000102838	0.000363769	02 Weak promoter	Outside	MAP1B, Intron, NM_005909	MIR4803, 10 kb 3' region, NR_039967	-
cg05805445	chr4	124225942	0.444761	0.733838	-0.289077	0.000719868	0.00166744	13 Heterochromatin	Outside	SPATA5, Intron, NM_145207	-	-
cg07786995	chr1	162114713	0.183114	0.473144	-0.29003	0.000411353	0.0010406	13 Heterochromatin	Outside	NOS1AP, Intron 1, NM_014697	NOS1AP, Intron 1, NM_001164757	-
cg08876274	chr1	3028229	0.493638	0.783743	-0.290105	0.000205677	0.000605426	13 Heterochromatin	Island	PRDM16, Intron 1, NM_022114	PRDM16, Intron 1, NM_199454	-
cg15217784	chr6	54722226	0.582056	0.87272	-0.290665	0.000102838	0.000363769	10 Transcriptional elongation	Outside	FAM83B, 5'UTR, NM_001010872	-	-
cg27127608	chr5	158488658	0.46454	0.755678	-0.291138	0.00123406	0.00259625	03 Poised promoter	Outside	EBF1, Intron, NM_024007	-	-
cg16767870	chr6	124479385	0.470087	0.761587	-0.2915	0.000205677	0.000605426	13 Heterochromatin	Outside	NKAIN2, Intron 1, NM_153355	NKAIN2, Intron 1, NM_001040214	-
cg23560546	chr2	159652018	0.487366	0.779076	-0.29171	0.000102838	0.000363769	02 Weak promoter	Outside	DAPL1, Intron 1, NM_001017920	-	-
cg03501539	chr11	114760597	0.507379	0.799759	-0.292381	0.00462773	0.00812284	13 Heterochromatin	Outside	-	-	-
cg04926380	chr11	44213375	0.465031	0.758123	-0.293092	0.000205677	0.000605426	09 Transcriptional transition	Outside	EXT2, Intron, NM_001178083	EXT2, Intron, NM_207122	EXT2, Intron, NM_000401
cg09770095	chr13	95826993	0.595552	0.890343	-0.294791	0.00308515	0.00581111	11 Weak transcribed	Outside	ABCC4, Intron, NM_005845	ABCC4, Intron, NM_001105515	-
cg20585410	chrX	110654568	0.375526	0.671681	-0.296155	0.000411353	0.0010406	13 Heterochromatin	Outside	DCX, 5'UTR, NM_178153	DCX, 5'UTR, NM_178152	DCX, 5'UTR, NM_001195553
cg09109520	chr16	57673257	0.362446	0.658618	-0.296171	0.000719868	0.00166744	10 Transcriptional elongation	Outside	GPR56, 5'UTR, NM_001145770	GPR56, 5'UTR, NM_005682	GPR56, 5'UTR, NM_001145772
cg22867629	chr14	96699067	0.577079	0.876257	-0.299178	0.000102838	0.000363769	10 Transcriptional elongation	Outside	BDKRB2, 5'UTR, NM_000623	-	-
cg15701412	chr13	45242108	0.556164	0.855411	-0.299247	0.000102838	0.000363769	13 Heterochromatin	Outside	-	-	-
cg14827832	chr17	2454988	0.38693	0.686217	-0.299287	0.00195393	0.00389479	13 Heterochromatin	Outside	-	-	-
cg12683068	chr2	26869987	0.52926	0.829405	-0.300145	0.00123406	0.00259625	12 Polycomb repressed	Outside	CIB4, 10 kb 5' region, NM_001029881	-	-
cg12094552	chr21	46449960	0.398426	0.6989	-0.300475	0.00123406	0.00259625	13 Heterochromatin	Shore	-	-	-
cg04637961	chr16	87499976	0.563806	0.86434	-0.300535	0.000719868	0.00166744	07 Weak enhancer	Outside	ZCCHC14, Intron, NM_015144	-	-
cg05421965	chr6	126465313	0.525185	0.826507	-0.301322	0.000102838	0.000363769	13 Heterochromatin	Outside	-	-	-
cg03797139	chr6	139472303	0.552633	0.854353	-0.30172	0.000102838	0.000363769	05 Strong enhancer	Outside	HECA, Intron 1, NM_016217	-	-
cg02331902	chr5	90610302	0.552639	0.854452	-0.301813	0.000102838	0.000363769	05 Strong enhancer	Outside	-	-	-
cg12690246	chr12	50356868	0.555062	0.857925	-0.302863	0.000205677	0.000605426	12 Polycomb repressed	Shore	AQP6, 10 kb 5' region, NM_001652	AQP2, 10 kb 3' region, NM_000486	AQP5, Intron 1, NM_001651
cg22592160	chr5	124995554	0.324217	0.627111	-0.302894	0.000719868	0.00166744	13 Heterochromatin	Outside	-	-	-
cg21536074	chr7	42105480	0.479823	0.78299	-0.303167	0.000719868	0.00166744	11 Weak transcribed	Outside	GLI3, Intron, NM_000168	-	-
cg11145302	chr10	134556532	0.515738	0.819938	-0.3042	0.00308515	0.00581111	13 Heterochromatin	Shore	INPP5A, Intron, NM_005539	-	-
cg08843623	chr16	85627647	0.517836	0.823077	-0.305241	0.000411353	0.0010406	13 Heterochromatin	Outside	-	-	-
cg08807414	chr16	85608504	0.457099	0.762802	-0.305703	0.000205677	0.000605426	11 Weak transcribed	Outside	-	-	-
cg03437887	chr2	22605687	0.502858	0.809102	-0.306243	0.000205677	0.000605426	13 Heterochromatin	Outside	-	-	-
cg22537334	chr15	70354690	0.547816	0.854716	-0.3069	0.00195393	0.00389479	10 Transcriptional elongation	Outside	TLE3, Intron, NM_005078	TLE3, Intron, NM_001105192	TLE3, Intron, NM_020908
cg05279291	chr15	93856294	0.449257	0.756901	-0.307644	0.000411353	0.0010406	13 Heterochromatin	Outside	-	-	-
cg07727358	chr4	1008737	0.545726	0.85348	-0.307754	0.000102838	0.000363769	13 Heterochromatin	Shore	FGFRL1, Intron, NM_001004356	FGFRL1, Intron, NM_001004358	FGFRL1, Intron 1, NM_021923
cg01330016	chr17	28549805	0.507967	0.816204	-0.308237	0.000102838	0.000363769	12 Polycomb repressed	Outside	SLC6A4, 5'UTR, NM_001045	-	-
cg09787089	chr1	54739175	0.444298	0.752993	-0.308694	0.00123406	0.00259625	11 Weak transcribed	Outside	SSBP3, Intron, NM_001009955	SSBP3, Intron, NM_145716	SSBP3, Intron, NM_018070
cg18108818	chr7	102574474	0.390632	0.699932	-0.3093	0.00462773	0.00812284	13 Heterochromatin	Outside	LRRC17, Exon, NM_001031692	LRRC17, Exon, NM_005824	FBXL13, Intron, NM_145032
cg22158051	chr5	143172091	0.505439	0.814868	-0.309429	0.000102838	0.000363769	13 Heterochromatin	Outside	-	-	-
cg22900057	chr10	134481295	0.567656	0.877143	-0.309487	0.00462773	0.00812284	11 Weak transcribed	Shelf	INPP5A, Intron, NM_005539	-	-
cg01700124	chr3	193620953	0.487968	0.798261	-0.310293	0.000205677	0.000605426	12 Polycomb repressed	Outside	-	-	-
cg19851563	chr19	2546843	0.43765	0.748198	-0.310548	0.00195393	0.00389479	11 Weak transcribed	Island	GNG7, 5'UTR, NM_052847	-	-
cg18896184	chr8	77108661	0.496575	0.807748	-0.311173	0.000411353	0.0010406	13 Heterochromatin	Outside	-	-	-
cg00546117	chr1	8445544	0.511618	0.823401	-0.311783	0.000102838	0.000363769	11 Weak transcribed	Outside	RERE, Intron, NM_012102	RERE, Intron, NM_001042681	RERE, 5'UTR, NM_001042682
cg07127888	chr8	41400788	0.579087	0.891312	-0.312225	0.000102838	0.000363769	11 Weak transcribed	Outside	GINS4, 3'UTR, NM_032336	-	-
cg21690760	chr6	9842701	0.326822	0.639279	-0.312457	0.000411353	0.0010406	13 Heterochromatin	Outside	-	-	-
cg25198340	chr3	57186282	0.522303	0.834996	-0.312693	0.000205677	0.000605426	13 Heterochromatin	Outside	IL17RD, Intron, NM_017563	-	-
cg26035105	chr2	121105463	0.276669	0.589375	-0.312706	0.000719868	0.00166744	12 Polycomb repressed	Shore	INHBB, Intron 1, NM_002193	-	-
cg14529412	chr9	133349222	0.485464	0.798444	-0.31298	0.000719868	0.00166744	13 Heterochromatin	Outside	ASS1, Intron, NM_054012	ASS1, Intron, NM_000050	-
cg26254345	chr10	2971683	0.281658	0.5947	-0.313042	0.000719868	0.00166744	13 Heterochromatin	Outside	-	-	-
cg00786909	chr1	227163426	0.583213	0.896343	-0.31313	0.000102838	0.000363769	11 Weak transcribed	Shore	ADCK3, Intron, NM_020247	-	-
cg13154925	chr8	41158675	0.415728	0.729451	-0.313723	0.000102838	0.000363769	10 Transcriptional elongation	Outside	SFRP1, Intron, NM_003012	-	-
cg25858132	chr17	1808670	0.507255	0.821329	-0.314074	0.000719868	0.00166744	03 Poised promoter	Island	RPA1, 10 kb 3' region, NM_002945	-	-
cg15440157	chr3	149753445	0.448332	0.762764	-0.314432	0.000205677	0.000605426	13 Heterochromatin	Outside	-	-	-
cg14807945	chr2	145189101	0.385908	0.701075	-0.315167	0.000411353	0.0010406	13 Heterochromatin	Outside	ZEB2, Intron, NM_014795	ZEB2, Intron, NM_001171653	-
cg06589757	chr10	77300982	0.45845	0.774003	-0.315552	0.000411353	0.0010406	13 Heterochromatin	Outside	-	-	-
cg05973305	chr5	87168996	0.483123	0.798849	-0.315726	0.000102838	0.000363769	13 Heterochromatin	Outside	-	-	-
cg19253831	chr1	10795019	0.534208	0.850724	-0.316516	0.000205677	0.000605426	11 Weak transcribed	Outside	CASZ1, 5'UTR, NM_001079843	CASZ1, 5'UTR, NM_017766	-
cg19302285	chr8	98505007	0.563347	0.880276	-0.316929	0.000205677	0.000605426	13 Heterochromatin	Outside	-	-	-
cg25894019	chr10	115169100	0.588379	0.905446	-0.317067	0.000102838	0.000363769	13 Heterochromatin	Outside	-	-	-
cg00710180	chr2	95723452	0.492208	0.810366	-0.318159	0.000205677	0.000605426	13 Heterochromatin	Outside	MAL, 10 kb 3' region, NM_002371	MAL, 10 kb 3' region, NM_022438	MAL, 10 kb 3' region, NM_022440
cg06815411	chr4	57737650	0.326085	0.644583	-0.318498	0.000719868	0.00166744	13 Heterochromatin	Outside	-	-	-
cg00107982	chr22	37813097	0.501973	0.820867	-0.318893	0.000411353	0.0010406	13 Heterochromatin	Shelf	ELFN2, 5'UTR, NM_052906	-	-
cg12408250	chr1	3121726	0.551816	0.870884	-0.319068	0.000102838	0.000363769	13 Heterochromatin	Outside	PRDM16, Intron, NM_022114	PRDM16, Intron, NM_199454	-
cg13171904	chr15	63051003	0.369168	0.689443	-0.320275	0.000411353	0.0010406	04 Strong enhancer	Outside	TLN2, Intron, NM_015059	-	-
cg24529814	chr1	3028456	0.505389	0.826886	-0.321497	0.000205677	0.000605426	13 Heterochromatin	Island	PRDM16, Intron 1, NM_022114	PRDM16, Intron 1, NM_199454	-
cg12587213	chr1	206589867	0.55745	0.879431	-0.321982	0.000102838	0.000363769	09 Transcriptional transition	Outside	SRGAP2, Intron, NM_001170637	SRGAP2, Intron, NM_001042758	SRGAP2, Intron, NM_015326
cg11035687	chr14	101297248	0.511916	0.834333	-0.322417	0.000102838	0.000363769	13 Heterochromatin	Shelf	MEG3, 5'UTR, NR_003531	MEG3, 5'UTR, NR_033360	MEG3, 5'UTR, NR_033359
cg02891048	chr1	8044990	0.53921	0.862246	-0.323037	0.000102838	0.000363769	10 Transcriptional elongation	Outside	PARK7, Exon, NM_001123377	PARK7, Exon, NM_007262	-
cg13701991	chr14	101298919	0.491634	0.815102	-0.323469	0.000102838	0.000363769	13 Heterochromatin	Outside	MEG3, 5'UTR, NR_003531	MEG3, 5'UTR, NR_033360	MEG3, 5'UTR, NR_033359
cg07736658	chr2	121105174	0.192501	0.516021	-0.323519	0.000411353	0.0010406	12 Polycomb repressed	Shore	INHBB, Intron 1, NM_002193	-	-
cg05576845	chr5	146176617	0.338483	0.662601	-0.324118	0.000411353	0.0010406	13 Heterochromatin	Outside	PPP2R2B, Intron, NM_181678	PPP2R2B, Intron, NM_181677	PPP2R2B, Intron, NM_181676
cg13618529	chr8	32334810	0.602093	0.927605	-0.325512	0.000102838	0.000363769	13 Heterochromatin	Outside	NRG1, Intron 1, NM_013962	-	-
cg18466162	chr5	114792872	0.478217	0.803744	-0.325526	0.000102838	0.000363769	11 Weak transcribed	Outside	-	-	-
cg06927807	chr1	229056865	0.523882	0.849908	-0.326026	0.000102838	0.000363769	12 Polycomb repressed	Outside	-	-	-
cg07735920	chr10	2815546	0.514398	0.840874	-0.326476	0.00195393	0.00389479	13 Heterochromatin	Shore	-	-	-
cg04486382	chr17	55483893	0.533505	0.860979	-0.327474	0.000102838	0.000363769	13 Heterochromatin	Outside	MSI2, Intron, NM_138962	MSI2, Intron, NM_170721	-
cg10429508	chr16	85608555	0.462358	0.789915	-0.327557	0.000205677	0.000605426	11 Weak transcribed	Outside	-	-	-
cg06219206	chr12	24383176	0.278986	0.60655	-0.327564	0.000205677	0.000605426	11 Weak transcribed	Outside	SOX5, 5'UTR, NM_152989	-	-
cg11224984	chr1	2203044	0.583518	0.911559	-0.328042	0.000102838	0.000363769	11 Weak transcribed	Outside	SKI, Intron 1, NM_003036	-	-
cg04857926	chr11	8334717	0.463479	0.792175	-0.328697	0.000102838	0.000363769	12 Polycomb repressed	Outside	-	-	-
cg13187539	chr15	31394187	0.449668	0.779761	-0.330092	0.000102838	0.000363769	12 Polycomb repressed	Outside	TRPM1, Intron, NM_001252020	TRPM1, 1.5 kb 5' region, NM_002420	TRPM1, 1.5 kb 5' region, NM_001252024
cg05686026	chr10	6253876	0.478224	0.809022	-0.330798	0.000205677	0.000605426	11 Weak transcribed	Outside	PFKFB3, Intron 1, NM_001145443	PFKFB3, Intron 1, NM_004566	-
cg21730805	chr12	114254889	0.492168	0.823364	-0.331196	0.000205677	0.000605426	13 Heterochromatin	Outside	RBM19, 3'UTR, NM_001146699	RBM19, 10 kb 3' region, NM_016196	RBM19, 10 kb 3' region, NM_001146698
cg10181414	chr19	2546597	0.466114	0.797616	-0.331502	0.000411353	0.0010406	11 Weak transcribed	Shore	GNG7, 5'UTR, NM_052847	-	-
cg19893929	chr2	16105822	0.487512	0.819038	-0.331526	0.00195393	0.00389479	13 Heterochromatin	Outside	-	-	-
cg03389720	chr16	8780047	0.427336	0.759812	-0.332477	0.000205677	0.000605426	07 Weak enhancer	Outside	ABAT, 5'UTR, NM_020686	-	-
cg15328072	chr2	52785720	0.44587	0.779613	-0.333743	0.000102838	0.000363769	13 Heterochromatin	Outside	-	-	-
cg13039539	chr7	70038626	0.557866	0.891632	-0.333767	0.000102838	0.000363769	11 Weak transcribed	Outside	AUTS2, Intron, NM_001127231	AUTS2, Intron, NM_015570	-
cg10340801	chr14	94160561	0.553422	0.887482	-0.33406	0.000102838	0.000363769	13 Heterochromatin	Outside	UNC79, Intron, NM_020818	-	-
cg10776104	chr1	62953856	0.494697	0.829933	-0.335237	0.000205677	0.000605426	11 Weak transcribed	Outside	DOCK7, Intron, NM_033407	-	-
cg20389063	chr6	89284075	0.450394	0.786938	-0.336544	0.000102838	0.000363769	13 Heterochromatin	Outside	-	-	-
cg17346639	chr2	210479400	0.533154	0.870133	-0.336979	0.000102838	0.000363769	13 Heterochromatin	Outside	MAP2, 5'UTR, NM_001039538	MAP2, 5'UTR, NM_031845	MAP2, 5'UTR, NM_002374
cg19810715	chr17	55483843	0.509694	0.847273	-0.337579	0.000102838	0.000363769	13 Heterochromatin	Outside	MSI2, Intron, NM_138962	MSI2, Intron, NM_170721	-
cg02375208	chr5	77804380	0.51846	0.856147	-0.337686	0.000102838	0.000363769	11 Weak transcribed	Shore	LHFPL2, Intron, NM_005779	-	-
cg27120405	chr2	6212960	0.481321	0.820228	-0.338907	0.000102838	0.000363769	13 Heterochromatin	Outside	-	-	-
cg15550100	chr2	242606288	0.51794	0.85713	-0.33919	0.00308515	0.00581111	10 Transcriptional elongation	Island	ATG4B, Intron, NM_013325	ATG4B, Intron, NM_178326	DTYMK, 10 kb 3' region, NR_033255
cg20541191	chr8	32504109	0.358083	0.698326	-0.340244	0.000102838	0.000363769	10 Transcriptional elongation	Outside	NRG1, Intron, NM_013962	NRG1, Intron, NM_004495	NRG1, Intron, NM_001160008
cg24866363	chr5	80050836	0.531425	0.872061	-0.340636	0.000102838	0.000363769	11 Weak transcribed	Outside	MSH3, Intron, NM_002439	-	-
cg25493948	chr15	33154261	0.436286	0.777993	-0.341707	0.00123406	0.00259625	04 Strong enhancer	Outside	FMN1, Intron, NM_001103184	-	-
cg18437144	chr1	10788927	0.497324	0.839068	-0.341744	0.000102838	0.000363769	11 Weak transcribed	Outside	CASZ1, 5'UTR, NM_001079843	CASZ1, 5'UTR, NM_017766	-
cg02770252	chr6	14450311	0.554421	0.897542	-0.34312	0.000102838	0.000363769	11 Weak transcribed	Outside	-	-	-
cg24466939	chr10	128376043	0.443302	0.787602	-0.3443	0.000411353	0.0010406	13 Heterochromatin	Outside	-	-	-
cg02807859	chr13	28350406	0.408855	0.753792	-0.344937	0.000411353	0.0010406	12 Polycomb repressed	Outside	-	-	-
cg13367234	chr1	17253196	0.549353	0.895069	-0.345716	0.000102838	0.000363769	09 Transcriptional transition	Outside	CROCC, Intron, NM_014675	-	-
cg10724576	chr8	144561661	0.576009	0.922239	-0.34623	0.000102838	0.000363769	11 Weak transcribed	Shelf	ZC3H3, Intron, NM_015117	-	-
cg21386863	chr2	150977021	0.501165	0.847675	-0.34651	0.000102838	0.000363769	13 Heterochromatin	Outside	-	-	-
cg00221650	chr2	6819649	0.236985	0.58471	-0.347724	0.000102838	0.000363769	13 Heterochromatin	Outside	-	-	-
cg14311481	chr12	108920533	0.480492	0.82926	-0.348768	0.000102838	0.000363769	10 Transcriptional elongation	Outside	SART3, Intron, NM_014706	FICD, 10 kb 3' region, NM_007076	-
cg15457187	chr1	81691606	0.46259	0.811414	-0.348824	0.000102838	0.000363769	13 Heterochromatin	Outside	-	-	-
cg01037496	chr18	686345	0.345544	0.695275	-0.349731	0.000205677	0.000605426	10 Transcriptional elongation	Outside	ENOSF1, Intron, NM_001126123	ENOSF1, Intron, NM_017512	ENOSF1, Intron, NM_202758
cg04078644	chr3	155458974	0.49037	0.840803	-0.350434	0.000102838	0.000363769	12 Polycomb repressed	Shelf	-	-	-
cg22207584	chr2	85416792	0.462005	0.81264	-0.350635	0.000205677	0.000605426	11 Weak transcribed	Outside	TCF7L1, Intron, NM_031283	-	-
cg18822117	chr12	32242869	0.482178	0.832881	-0.350703	0.000102838	0.000363769	06 Weak enhancer	Outside	-	-	-
cg26611650	chr16	73461312	0.524343	0.876805	-0.352462	0.000102838	0.000363769	13 Heterochromatin	Outside	LOC100506172, 10 kb 3' region, NR_038234	-	-
cg18134851	chr14	36027971	0.316114	0.669404	-0.35329	0.000411353	0.0010406	13 Heterochromatin	Outside	RALGAPA1, Intron, NM_014990	RALGAPA1, Intron, NM_194301	-
cg21933359	chr8	136531648	0.532681	0.886109	-0.353428	0.000102838	0.000363769	13 Heterochromatin	Outside	KHDRBS3, Intron 1, NM_006558	-	-
cg08557624	chr6	5378916	0.465718	0.819295	-0.353577	0.000102838	0.000363769	11 Weak transcribed	Outside	FARS2, Intron, NM_006567	-	-
cg00459992	chr7	158819231	0.506808	0.86082	-0.354012	0.000411353	0.0010406	13 Heterochromatin	Shore	LOC154822, 1.5 kb 3' region, NR_024394	VIPR2, 10 kb 3' region, NM_003382	-
cg12182453	chr5	2206789	0.514415	0.868466	-0.354051	0.000102838	0.000363769	13 Heterochromatin	Outside	-	-	-
cg15778433	chr3	42304069	0.472489	0.826625	-0.354136	0.000102838	0.000363769	05 Strong enhancer	Shore	CCK, Intron, NM_001174138	CCK, Intron, NM_000729	-
cg06051159	chr16	1195372	0.526652	0.88155	-0.354898	0.000102838	0.000363769	13 Heterochromatin	Shelf	CACNA1H, 10 kb 5' region, NM_021098	CACNA1H, 10 kb 5' region, NM_001005407	-
cg07837078	chr2	12695812	0.545595	0.900502	-0.354906	0.000102838	0.000363769	06 Weak enhancer	Outside	-	-	-
cg22868272	chr8	65936214	0.508472	0.865047	-0.356575	0.000102838	0.000363769	13 Heterochromatin	Outside	-	-	-
cg16409977	chr12	4099940	0.439319	0.796068	-0.35675	0.000102838	0.000363769	12 Polycomb repressed	Outside	-	-	-
cg13297097	chr2	174123659	0.476951	0.834063	-0.357112	0.000102838	0.000363769	11 Weak transcribed	Outside	ZAK, Intron, NM_016653	MLK7-AS1, 3'UTR, NR_033882	-
cg00700866	chr1	38096104	0.447888	0.805137	-0.357249	0.000102838	0.000363769	12 Polycomb repressed	Shelf	RSPO1, 5'UTR, NM_001242910	RSPO1, 5'UTR, NM_001242908	RSPO1, 5'UTR, NM_001242909
cg27031484	chr7	129502833	0.464355	0.82177	-0.357415	0.000102838	0.000363769	11 Weak transcribed	Outside	UBE2H, Intron, NM_182697	UBE2H, Intron, NM_003344	UBE2H, 5'UTR, NM_001202498
cg10234511	chr1	10788800	0.367535	0.725365	-0.35783	0.000102838	0.000363769	11 Weak transcribed	Outside	CASZ1, 5'UTR, NM_001079843	CASZ1, 5'UTR, NM_017766	-
cg03175677	chr10	106495208	0.337561	0.695936	-0.358375	0.000102838	0.000363769	12 Polycomb repressed	Outside	SORCS3, Intron 1, NM_014978	-	-
cg19009417	chr10	86004703	0.505054	0.864506	-0.359452	0.000102838	0.000363769	13 Heterochromatin	Outside	LRIT1, 10 kb 5' region, NM_015613	RGR, TSS-200, NM_001012722	RGR, TSS-200, NM_002921
cg10808195	chr2	60442526	0.420682	0.780848	-0.360166	0.000102838	0.000363769	06 Weak enhancer	Outside	-	-	-
cg10837383	chr6	9096295	0.474292	0.834888	-0.360596	0.000102838	0.000363769	13 Heterochromatin	Outside	-	-	-
cg16661269	chr2	223103742	0.340894	0.701829	-0.360936	0.000102838	0.000363769	12 Polycomb repressed	Outside	PAX3, Intron, NM_001127366	PAX3, Intron, NM_181461	PAX3, Intron, NM_181459
cg03420978	chr4	37542309	0.304146	0.66514	-0.360994	0.000102838	0.000363769	07 Weak enhancer	Outside	C4orf19, 5'UTR, NM_001104629	-	-
cg27508545	chr1	10240016	0.542115	0.904368	-0.362253	0.000411353	0.0010406	10 Transcriptional elongation	Outside	UBE4B, 3'UTR, NM_006048	UBE4B, 3'UTR, NM_001105562	-
cg06918917	chr10	11547854	0.458944	0.821454	-0.36251	0.000102838	0.000363769	11 Weak transcribed	Outside	USP6NL, Intron, NM_014688	USP6NL, Intron, NM_001080491	-
cg00828762	chr8	42234731	0.380405	0.743944	-0.363539	0.000205677	0.000605426	01 Active promoter	Outside	DKK4, 1.5 kb 5' region, NM_014420	POLB, 10 kb 3' region, NM_002690	-
cg03350366	chr11	71752918	0.390947	0.754832	-0.363885	0.000411353	0.0010406	04 Strong enhancer	Outside	NUMA1, 5'UTR, NM_006185	-	-
cg06087623	chr1	2203011	0.565646	0.930223	-0.364577	0.000102838	0.000363769	11 Weak transcribed	Outside	SKI, Intron 1, NM_003036	-	-
cg15393903	chr10	87909210	0.541367	0.906698	-0.365331	0.000102838	0.000363769	13 Heterochromatin	Outside	GRID1, Intron, NM_017551	-	-
cg19097265	chr3	112805278	0.512287	0.878498	-0.366212	0.000102838	0.000363769	13 Heterochromatin	Outside	-	-	-
cg10754215	chr4	8073803	0.553259	0.919753	-0.366493	0.000102838	0.000363769	12 Polycomb repressed	Outside	ABLIM2, Intron, NM_001130087	ABLIM2, Intron, NM_001130086	ABLIM2, Intron, NM_001130085
cg03450593	chr15	55968869	0.499711	0.866382	-0.366671	0.000102838	0.000363769	13 Heterochromatin	Outside	PRTG, Intron, NM_173814	-	-
cg06981781	chr4	110842887	0.523569	0.890434	-0.366865	0.000102838	0.000363769	13 Heterochromatin	Outside	EGF, Intron 1, NM_001963	EGF, Intron 1, NM_001178131	EGF, Intron 1, NM_001178130
cg22125433	chr8	143386978	0.418685	0.785817	-0.367132	0.000102838	0.000363769	05 Strong enhancer	Outside	TSNARE1, Intron, NM_145003	-	-
cg23957159	chr1	10843153	0.498637	0.86587	-0.367233	0.000102838	0.000363769	13 Heterochromatin	Outside	CASZ1, 5'UTR, NM_001079843	CASZ1, 5'UTR, NM_017766	-
cg23625823	chr4	183698077	0.449855	0.818425	-0.368571	0.000102838	0.000363769	11 Weak transcribed	Outside	ODZ3, Intron, NM_001080477	-	-
cg09554701	chr1	180323122	0.500698	0.869931	-0.369232	0.000102838	0.000363769	13 Heterochromatin	Outside	ACBD6, Intron, NM_032360	-	-
cg21245875	chr15	70354824	0.443499	0.813202	-0.369704	0.000411353	0.0010406	10 Transcriptional elongation	Outside	TLE3, Intron, NM_005078	TLE3, Intron, NM_001105192	TLE3, Intron, NM_020908
cg02093902	chr2	45501531	0.423352	0.79371	-0.370357	0.000411353	0.0010406	12 Polycomb repressed	Outside	-	-	-
cg14361654	chr9	139615214	0.468536	0.840697	-0.372161	0.000102838	0.000363769	11 Weak transcribed	Shelf	FAM69B, Intron, NM_152421	SNHG7, 10 kb 3' region, NR_024543	SNHG7, 10 kb 3' region, NR_024542
cg18085517	chr15	31394284	0.504977	0.880781	-0.375805	0.000102838	0.000363769	12 Polycomb repressed	Outside	TRPM1, Intron, NM_001252020	TRPM1, 1.5 kb 5' region, NM_002420	TRPM1, 1.5 kb 5' region, NM_001252024
cg26608430	chr2	103858076	0.473901	0.850463	-0.376562	0.000102838	0.000363769	13 Heterochromatin	Outside	-	-	-
[truncated: 90 more rows]

## Sheet: Control DAn vs iPSCs
(B) Comparison of control iPSC-derived DAn vs. iPSCs
CpG ID	Chromosome	Chromosomic location	Control DAn methylation mean	iPSC methylation mean	Control DAn Δβ methylation	P value	FDR-adjusted P value	Chromatin state annotation (in NHEK)	Relative location CpG island	Relative location Gene (1)	Relative location Gene (2)	Relative location Gene (3)
cg15219228	chr6	35479627	0.814335	0.0451897	0.769145	0.00606061	0.00929352	12 Polycomb repressed	Island	TULP1, Intron, NM_003322	-	-
cg11246938	chr12	115112432	0.754441	0.0329643	0.721476	0.00606061	0.00929352	10 Transcriptional elongation	Island	TBX3, Exon, NM_016569	TBX3, Exon, NM_005996	-
cg18188782	chr20	61659542	0.882454	0.162601	0.719853	0.00606061	0.00929352	12 Polycomb repressed	Shore	LOC63930, 5'UTR, NR_033370	LOC100144597, 10 kb 5' region, NR_033369	LINC00029, 10 kb 3' region, NR_028295
cg27064063	chr6	117869286	0.820111	0.100496	0.719616	0.00606061	0.00929352	09 Transcriptional transition	Island	DCBLD1, Intron, NM_173674	-	-
cg17681516	chr2	43295388	0.862574	0.148454	0.71412	0.00606061	0.00929352	13 Heterochromatin	Island	-	-	-
cg01570480	chr11	64951915	0.865914	0.153671	0.712243	0.00606061	0.00929352	09 Transcriptional transition	Island	CAPN1, Intron, NM_001198868	CAPN1, Intron, NM_001198869	CAPN1, Intron, NM_005186
cg13836638	chr22	42679803	0.874398	0.175707	0.698691	0.00606061	0.00929352	12 Polycomb repressed	Island	LOC388906, 10 kb 3' region, NR_036498	-	-
cg05756918	chr7	27253706	0.774277	0.0771284	0.697149	0.00606061	0.00929352	12 Polycomb repressed	Island	HOTTIP, 10 kb 3' region, NR_037843	-	-
cg08814800	chr4	174421376	0.758963	0.0619666	0.696996	0.00606061	0.00929352	12 Polycomb repressed	Island	-	-	-
cg04840702	chr4	174422625	0.791408	0.112898	0.67851	0.00606061	0.00929352	12 Polycomb repressed	Shore	-	-	-
cg22660933	chr17	46608354	0.782067	0.103658	0.678409	0.00606061	0.00929352	13 Heterochromatin	Island	HOXB1, 1.5 kb 5' region, NM_002144	-	-
cg02307239	chr4	174421557	0.754893	0.0769008	0.677992	0.00606061	0.00929352	12 Polycomb repressed	Island	-	-	-
cg08076955	chr17	46608461	0.758234	0.0807026	0.677532	0.00606061	0.00929352	13 Heterochromatin	Shore	HOXB1, 1.5 kb 5' region, NM_002144	-	-
cg00709966	chr7	27253142	0.782234	0.105691	0.676543	0.00606061	0.00929352	12 Polycomb repressed	Island	HOTTIP, 10 kb 3' region, NR_037843	-	-
cg11178337	chr17	43065744	0.731475	0.0557225	0.675752	0.00606061	0.00929352	12 Polycomb repressed	Outside	-	-	-
cg04004787	chr7	27286233	0.787038	0.112725	0.674313	0.00606061	0.00929352	12 Polycomb repressed	Island	EVX1, 1.5 kb 3' region, NM_001989	-	-
cg16277169	chr12	115112188	0.777474	0.117972	0.659502	0.00606061	0.00929352	10 Transcriptional elongation	Island	TBX3, Exon, NM_016569	TBX3, Exon, NM_005996	-
cg23330204	chr6	91321676	0.743225	0.0920708	0.651155	0.00606061	0.00929352	03 Poised promoter	Shore	-	-	-
cg01571001	chr3	128215432	0.765157	0.11516	0.649997	0.00606061	0.00929352	12 Polycomb repressed	Island	GATA2, 10 kb 5' region, NM_032638	GATA2, 10 kb 5' region, NM_001145661	GATA2, 10 kb 5' region, NM_001145662
cg18161956	chr12	115112625	0.731434	0.0817022	0.649732	0.00606061	0.00929352	10 Transcriptional elongation	Island	TBX3, Exon, NM_016569	TBX3, Exon, NM_005996	-
cg01324372	chr22	42679576	0.809519	0.159893	0.649626	0.00606061	0.00929352	12 Polycomb repressed	Island	LOC388906, 10 kb 3' region, NR_036498	-	-
cg21401642	chr4	174421113	0.840623	0.201356	0.639267	0.00606061	0.00929352	12 Polycomb repressed	Shore	-	-	-
cg08307469	chr5	37835888	0.710399	0.0766658	0.633733	0.00606061	0.00929352	11 Weak transcribed	Shore	GDNF, 5'UTR, NM_001190468	GDNF, 5'UTR, NM_001190469	GDNF, 5'UTR, NM_000514
cg19172575	chr8	11567720	0.686806	0.0582237	0.628583	0.00606061	0.00929352	12 Polycomb repressed	Shore	GATA4, Intron, NM_002052	-	-
cg05857996	chr20	2675417	0.710006	0.0821889	0.627817	0.00606061	0.00929352	12 Polycomb repressed	Shore	EBF4, Intron, NM_001110514	-	-
cg01364769	chr10	22607607	0.723107	0.105697	0.61741	0.00606061	0.00929352	11 Weak transcribed	Shore	COMMD3, Exon, NM_012071	COMMD3-BMI1, Intron, NM_001204062	BMI1, 10 kb 5' region, NM_005180
cg01298731	chr4	154711456	0.684405	0.0684901	0.615915	0.00606061	0.00929352	12 Polycomb repressed	Shore	SFRP2, 1.5 kb 5' region, NM_003013	-	-
cg04566512	chr22	46457587	0.743739	0.129737	0.614002	0.00606061	0.00929352	11 Weak transcribed	Island	C22orf26, 10 kb 5' region, NM_018280	LOC150381, 10 kb 3' region, NR_027034	-
cg27659049	chr12	115173712	0.708656	0.0989595	0.609696	0.00606061	0.00929352	12 Polycomb repressed	Island	-	-	-
cg26567423	chr12	54500618	0.747049	0.138143	0.608906	0.00606061	0.00929352	12 Polycomb repressed	Island	FLJ12825, 5'UTR, NR_026655	LOC100240734, 10 kb 3' region, NR_026657	-
cg03909863	chr11	638403	0.898918	0.292423	0.606495	0.00606061	0.00929352	12 Polycomb repressed	Island	DEAF1, 10 kb 3' region, NM_021008	DRD4, Intron 1, NM_000797	-
cg04605287	chr1	54953485	0.673451	0.067599	0.605852	0.00606061	0.00929352	02 Weak promoter	Shore	-	-	-
cg26935536	chr5	77145355	0.68263	0.0775079	0.605122	0.00606061	0.00929352	12 Polycomb repressed	Shore	-	-	-
cg10089865	chr10	8100285	0.719005	0.114843	0.604162	0.00606061	0.00929352	04 Strong enhancer	Shore	GATA3, Exon, NM_002051	GATA3, Exon, NM_001002295	FLJ45983, 10 kb 5' region, NR_024256
cg07409418	chr4	174429648	0.6575	0.0562411	0.601259	0.00606061	0.00929352	12 Polycomb repressed	Shore	-	-	-
cg15256492	chr12	115125474	0.692921	0.0916794	0.601242	0.00606061	0.00929352	13 Heterochromatin	Shore	TBX3, 10 kb 5' region, NM_016569	TBX3, 10 kb 5' region, NM_005996	-
cg16247183	chr1	225865109	0.762856	0.164094	0.598762	0.00606061	0.00929352	13 Heterochromatin	Island	-	-	-
cg08125755	chr4	174422907	0.723541	0.126824	0.596717	0.00606061	0.00929352	12 Polycomb repressed	Shore	-	-	-
cg08128768	chr9	124462181	0.738325	0.148796	0.589529	0.00606061	0.00929352	01 Active promoter	Island	DAB2IP, Intron, NM_032552	-	-
cg06809252	chr1	110612043	0.777516	0.188567	0.588949	0.00606061	0.00929352	12 Polycomb repressed	Island	ALX3, Intron, NM_006492	-	-
cg07580591	chr15	68851465	0.645044	0.0566138	0.588431	0.00606061	0.00929352	02 Weak promoter	Shore	-	-	-
cg17489908	chr10	8101565	0.686946	0.0986851	0.588261	0.00606061	0.00929352	04 Strong enhancer	Shore	GATA3, Intron, NM_002051	GATA3, Intron, NM_001002295	FLJ45983, 10 kb 5' region, NR_024256
cg09323727	chr2	176936435	0.659606	0.074901	0.584705	0.00606061	0.00929352	12 Polycomb repressed	Island	EVX2, 10 kb 3' region, NM_001080458	-	-
cg17017189	chr6	40722396	0.724243	0.142502	0.581741	0.00606061	0.00929352	12 Polycomb repressed	Outside	-	-	-
cg02940714	chr6	41438062	0.645485	0.0648231	0.580662	0.00606061	0.00929352	03 Poised promoter	Island	-	-	-
cg11985480	chr2	74729099	0.76257	0.182527	0.580043	0.00606061	0.00929352	12 Polycomb repressed	Shore	LBX2, Intron, NM_001009812	LOC151534, 1.5 kb 5' region, NR_024606	TTC31, 10 kb 3' region, NM_022492
cg03855291	chr11	639422	0.848797	0.269846	0.57895	0.00606061	0.00929352	12 Polycomb repressed	Island	DEAF1, 10 kb 3' region, NM_021008	DRD4, Intron 1, NM_000797	-
cg13372456	chr5	153569245	0.717374	0.139202	0.578172	0.00606061	0.00929352	03 Poised promoter	Shore	GALNT10, 1.5 kb 5' region, NM_198321	-	-
cg02246055	chr16	72821352	0.670727	0.092808	0.577919	0.00606061	0.00929352	06 Weak enhancer	Island	ZFHX3, Exon, NM_001164766	ZFHX3, Exon, NM_006885	-
cg04196143	chr2	162096031	0.62915	0.051483	0.577667	0.00606061	0.00929352	11 Weak transcribed	Island	TANK, 10 kb 3' region, NM_004180	TANK, 10 kb 3' region, NM_001199135	-
cg03071876	chr17	45929433	0.630237	0.0528049	0.577432	0.00606061	0.00929352	03 Poised promoter	Shore	SP6, 5'UTR, NM_199262	-	-
cg14925616	chr19	13125725	0.669376	0.0922856	0.577091	0.00606061	0.00929352	04 Strong enhancer	Shore	NFIX, Intron 1, NM_002501	-	-
cg02037307	chr5	134363561	0.680073	0.104759	0.575314	0.00606061	0.00929352	12 Polycomb repressed	Island	PITX1, 3'UTR, NM_002653	-	-
cg17696006	chr2	26521371	0.680788	0.105794	0.574994	0.00606061	0.00929352	04 Strong enhancer	Outside	HADHB, 10 kb 3' region, NM_000183	GPR113, 10 kb 3' region, NM_153835	GPR113, 10 kb 3' region, NM_001145169
cg04892836	chr12	115174284	0.656586	0.0826933	0.573893	0.00606061	0.00929352	12 Polycomb repressed	Island	-	-	-
cg15038286	chr3	128200722	0.728055	0.154591	0.573464	0.00606061	0.00929352	12 Polycomb repressed	Outside	GATA2, Exon, NM_032638	GATA2, Exon, NM_001145661	GATA2, Exon, NM_001145662
cg08732352	chr7	35298390	0.64474	0.0724997	0.572241	0.00606061	0.00929352	12 Polycomb repressed	Shore	TBX20, 10 kb 5' region, NM_001077653	TBX20, 10 kb 5' region, NM_001166220	-
cg24948406	chr17	46608267	0.691505	0.120529	0.570976	0.00606061	0.00929352	13 Heterochromatin	Island	HOXB1, 5'UTR, NM_002144	-	-
cg09660878	chr5	77142694	0.681085	0.112178	0.568907	0.00606061	0.00929352	12 Polycomb repressed	Shore	-	-	-
cg23938483	chr14	74185510	0.871695	0.303389	0.568306	0.00606061	0.00929352	10 Transcriptional elongation	Island	C14orf43, 3'UTR, NM_001043318	C14orf43, 3'UTR, NM_194278	PNMA1, 10 kb 5' region, NM_006029
cg10163955	chr10	8101401	0.694816	0.127883	0.566933	0.00606061	0.00929352	04 Strong enhancer	Shore	GATA3, Intron, NM_002051	GATA3, Intron, NM_001002295	FLJ45983, 10 kb 5' region, NR_024256
cg16406078	chr20	825633	0.722551	0.156395	0.566157	0.00606061	0.00929352	02 Weak promoter	Island	FAM110A, Exon 1, NM_031424	FAM110A, Exon, NM_001042353	FAM110A, Exon, NM_207121
cg03146625	chr12	54448728	0.637816	0.0747578	0.563058	0.00606061	0.00929352	13 Heterochromatin	Shore	HOXC4, Exon, NM_014620	HOXC4, Exon, NM_153633	FLJ12825, 10 kb 5' region, NR_026655
cg11332163	chr4	54975592	0.636266	0.0732817	0.562984	0.00606061	0.00929352	03 Poised promoter	Island	GSX2, 10 kb 3' region, NM_133267	-	-
cg14567963	chr13	112815865	0.821286	0.258802	0.562485	0.00606061	0.00929352	13 Heterochromatin	Shore	-	-	-
cg15976883	chr4	54960971	0.634185	0.0718453	0.562339	0.00606061	0.00929352	12 Polycomb repressed	Shelf	GSX2, 10 kb 5' region, NM_133267	-	-
cg17397364	chr2	63273435	0.715418	0.153449	0.561969	0.00606061	0.00929352	06 Weak enhancer	Shore	EHBP1, 3'UTR, NM_001142615	EHBP1, 3'UTR, NM_015252	EHBP1, 3'UTR, NM_001142616
cg06132727	chr4	174422190	0.627046	0.0662553	0.560791	0.00606061	0.00929352	12 Polycomb repressed	Island	-	-	-
cg05690644	chr8	97158014	0.589363	0.0296646	0.559698	0.00606061	0.00929352	12 Polycomb repressed	Island	GDF6, Intron, NM_001001557	-	-
cg04109661	chrX	133680248	0.75915	0.200417	0.558733	0.00606061	0.00929352	11 Weak transcribed	Island	MGC16121, 3'UTR, NR_024607	MIR503, 1.5 kb 3' region, NR_030228	MIR424, 1.5 kb 3' region, NR_029946
cg03935183	chr10	8100562	0.708435	0.150277	0.558157	0.00606061	0.00929352	01 Active promoter	Island	GATA3, Exon, NM_002051	GATA3, Exon, NM_001002295	FLJ45983, 10 kb 5' region, NR_024256
cg19788317	chr4	174429299	0.671979	0.116137	0.555841	0.00606061	0.00929352	12 Polycomb repressed	Shore	-	-	-
cg01757168	chr3	128215564	0.762536	0.207192	0.555344	0.00606061	0.00929352	12 Polycomb repressed	Island	GATA2, 10 kb 5' region, NM_032638	GATA2, 10 kb 5' region, NM_001145661	GATA2, 10 kb 5' region, NM_001145662
cg22183049	chr5	139143971	0.808201	0.25296	0.555241	0.00606061	0.00929352	12 Polycomb repressed	Island	-	-	-
cg00459623	chr2	176936580	0.606164	0.0509532	0.555211	0.00606061	0.00929352	12 Polycomb repressed	Island	EVX2, 10 kb 3' region, NM_001080458	-	-
cg03199745	chr12	54454444	0.638022	0.0828637	0.555159	0.00606061	0.00929352	07 Weak enhancer	Island	FLJ12825, 5'UTR, NR_026655	HOXC4, 10 kb 3' region, NM_014620	HOXC4, 10 kb 3' region, NM_153633
cg21405799	chr16	84002842	0.724806	0.17007	0.554736	0.00606061	0.00929352	12 Polycomb repressed	Island	OSGIN1, 10 kb 3' region, NM_182981	NECAB2, Intron 1, NM_019065	-
cg03684807	chr22	46457383	0.81354	0.260682	0.552858	0.00606061	0.00929352	11 Weak transcribed	Island	C22orf26, 10 kb 5' region, NM_018280	LOC150381, 10 kb 3' region, NR_027034	-
cg13549497	chr6	1621092	0.713323	0.162063	0.55126	0.00606061	0.00929352	11 Weak transcribed	Island	FOXC1, 10 kb 3' region, NM_001453	GMDS, 10 kb 3' region, NM_001253846	GMDS, 10 kb 3' region, NM_001500
cg00396667	chr5	134364386	0.617205	0.0686159	0.548589	0.00606061	0.00929352	12 Polycomb repressed	Island	PITX1, 3'UTR, NM_002653	-	-
cg10254035	chr6	21741634	0.618497	0.0711004	0.547396	0.00606061	0.00929352	13 Heterochromatin	Outside	LINC00340, 5'UTR, NR_015410	-	-
cg02918903	chrX	114141865	0.724086	0.178274	0.545812	0.00606061	0.00929352	13 Heterochromatin	Outside	HTR2C, Exon, NM_000868	-	-
cg06554036	chr8	61834533	0.577422	0.0325877	0.544834	0.00606061	0.00929352	12 Polycomb repressed	Shore	-	-	-
cg14354168	chr6	1619133	0.734614	0.190277	0.544337	0.00606061	0.00929352	11 Weak transcribed	Island	FOXC1, 10 kb 3' region, NM_001453	GMDS, 10 kb 3' region, NM_001253846	GMDS, 10 kb 3' region, NM_001500
cg09670128	chr12	52627046	0.583886	0.042082	0.541804	0.00606061	0.00929352	02 Weak promoter	Island	KRT7, 5'UTR, NM_005556	LOC283404, 10 kb 3' region, NR_027358	-
cg19592898	chr6	1620888	0.67959	0.139035	0.540555	0.00606061	0.00929352	11 Weak transcribed	Island	FOXC1, 10 kb 3' region, NM_001453	GMDS, 10 kb 3' region, NM_001253846	GMDS, 10 kb 3' region, NM_001500
cg24878115	chr19	18545061	0.670657	0.130583	0.540074	0.00606061	0.00929352	11 Weak transcribed	Island	SSBP4, 3'UTR, NM_032627	SSBP4, 3'UTR, NM_001009998	ISYNA1, 1.5 kb 3' region, NM_001170938
cg16787431	chr17	46629349	0.719035	0.180192	0.538843	0.00606061	0.00929352	12 Polycomb repressed	Shore	HOXB3, Intron, NM_002146	HOXB2, 10 kb 5' region, NM_002145	-
cg00956964	chr18	12420861	0.62039	0.081637	0.538753	0.00606061	0.00929352	11 Weak transcribed	Island	SLMO1, Intron, NM_006553	SLMO1, Intron, NM_001142405	-
cg15662184	chr19	10464841	0.611837	0.074684	0.537153	0.00606061	0.00929352	10 Transcriptional elongation	Island	TYK2, Exon, NM_003331	-	-
cg19236493	chr17	46629595	0.662082	0.124955	0.537127	0.00606061	0.00929352	12 Polycomb repressed	Island	HOXB3, Exon, NM_002146	HOXB2, 10 kb 5' region, NM_002145	-
cg23817096	chr6	1620686	0.592826	0.0562573	0.536569	0.00606061	0.00929352	11 Weak transcribed	Island	FOXC1, 10 kb 3' region, NM_001453	GMDS, 10 kb 3' region, NM_001253846	GMDS, 10 kb 3' region, NM_001500
cg11679455	chr10	8100760	0.591768	0.0561482	0.53562	0.00606061	0.00929352	01 Active promoter	Island	GATA3, Exon, NM_002051	GATA3, Exon, NM_001002295	FLJ45983, 10 kb 5' region, NR_024256
cg08176353	chr6	90120164	0.630852	0.09598	0.534872	0.00606061	0.00929352	12 Polycomb repressed	Shore	RRAGD, Intron, NM_021244	-	-
cg09607276	chr11	637490	0.592236	0.0577109	0.534525	0.00606061	0.00929352	12 Polycomb repressed	Island	DRD4, Exon 1, NM_000797	DEAF1, 10 kb 3' region, NM_021008	-
cg12123693	chr15	96454401	0.74361	0.210669	0.532941	0.00606061	0.00929352	13 Heterochromatin	Outside	-	-	-
cg04510282	chr5	77253377	0.620793	0.0884754	0.532318	0.00606061	0.00929352	12 Polycomb repressed	Shore	-	-	-
cg09413529	chr12	115112224	0.652728	0.121196	0.531532	0.00606061	0.00929352	10 Transcriptional elongation	Island	TBX3, Exon, NM_016569	TBX3, Exon, NM_005996	-
cg05258757	chr3	125690985	0.684384	0.153661	0.530723	0.00606061	0.00929352	03 Poised promoter	Shelf	ROPN1B, Exon, NM_001012337	-	-
cg02497558	chr17	46608569	0.572454	0.0424333	0.530021	0.00606061	0.00929352	13 Heterochromatin	Shore	HOXB1, 1.5 kb 5' region, NM_002144	-	-
cg24150623	chr11	121971091	0.588899	0.0589143	0.529985	0.00606061	0.00929352	04 Strong enhancer	Outside	MIR100HG, 3'UTR, NR_024430	MIR125B1, 1.5 kb 5' region, NR_029671	-
cg11930926	chr4	174429325	0.605462	0.0771615	0.528301	0.00606061	0.00929352	12 Polycomb repressed	Shore	-	-	-
cg11079129	chr5	172669915	0.689854	0.161932	0.527922	0.00606061	0.00929352	12 Polycomb repressed	Shore	NKX2-5, 10 kb 5' region, NM_004387	NKX2-5, 10 kb 5' region, NM_001166175	NKX2-5, 10 kb 5' region, NM_001166176
cg15497761	chr1	155147396	0.60041	0.0740007	0.526409	0.00606061	0.00929352	06 Weak enhancer	Island	KRTCAP2, 10 kb 5' region, NM_173852	TRIM46, Intron 1, NM_025058	-
cg14706297	chr2	43328265	0.57466	0.0486174	0.526043	0.00606061	0.00929352	11 Weak transcribed	Island	-	-	-
cg14584215	chr5	153991032	0.676014	0.150445	0.525569	0.00606061	0.00929352	03 Poised promoter	Shore	-	-	-
cg03738707	chr2	128453334	0.800091	0.274707	0.525384	0.00606061	0.00929352	06 Weak enhancer	Island	SFT2D3, 10 kb 5' region, NM_032740	WDR33, 10 kb 3' region, NM_018383	-
cg23687603	chr12	113957748	0.646907	0.121615	0.525292	0.00606061	0.00929352	12 Polycomb repressed	Outside	-	-	-
cg02458062	chr17	46629677	0.62684	0.101768	0.525071	0.00606061	0.00929352	12 Polycomb repressed	Island	HOXB3, Exon, NM_002146	HOXB2, 10 kb 5' region, NM_002145	-
cg06388730	chr7	35297698	0.583471	0.0585109	0.52496	0.00606061	0.00929352	12 Polycomb repressed	Island	TBX20, 10 kb 5' region, NM_001077653	TBX20, 10 kb 5' region, NM_001166220	-
cg00868875	chr18	24127236	0.70443	0.180192	0.524239	0.00606061	0.00929352	01 Active promoter	Island	KCTD1, Exon 1, NM_001142730	KCTD1, 5'UTR, NM_001136205	KCTD1, 5'UTR, NM_198991
cg21618730	chr13	112815898	0.825944	0.302997	0.522947	0.00606061	0.00929352	13 Heterochromatin	Shore	-	-	-
cg16498391	chr18	12421071	0.707104	0.184914	0.522191	0.00606061	0.00929352	11 Weak transcribed	Shore	SLMO1, Intron, NM_006553	SLMO1, Intron, NM_001142405	-
cg27577928	chr4	54975387	0.588096	0.0683269	0.519769	0.00606061	0.00929352	03 Poised promoter	Island	GSX2, 10 kb 3' region, NM_133267	-	-
cg04113094	chr14	54686624	0.783378	0.263639	0.519739	0.00606061	0.00929352	12 Polycomb repressed	Outside	-	-	-
cg13187349	chr17	46627383	0.760699	0.240997	0.519703	0.00606061	0.00929352	11 Weak transcribed	Shore	HOXB3, 3'UTR, NM_002146	HOXB2, 10 kb 5' region, NM_002145	-
cg26435178	chr10	73848457	0.703468	0.186222	0.517246	0.00606061	0.00929352	12 Polycomb repressed	Shore	SPOCK2, 5'UTR, NM_014767	SPOCK2, 5'UTR, NM_001244950	SPOCK2, 5'UTR, NM_001134434
cg00091064	chr6	41376603	0.650707	0.133708	0.516999	0.00606061	0.00929352	13 Heterochromatin	Island	-	-	-
cg13471599	chr12	120835777	0.782234	0.265515	0.516719	0.00606061	0.00929352	12 Polycomb repressed	Island	-	-	-
cg15318570	chr10	22726873	0.660446	0.144321	0.516125	0.00606061	0.00929352	01 Active promoter	Shore	LOC100499489, 1.5 kb 5' region, NR_036533	-	-
cg13752649	chr17	46608558	0.584506	0.0752428	0.509264	0.00606061	0.00929352	13 Heterochromatin	Shore	HOXB1, 1.5 kb 5' region, NM_002144	-	-
cg18530956	chr13	100544746	0.603161	0.0954189	0.507742	0.00606061	0.00929352	13 Heterochromatin	Shelf	CLYBL, 3'UTR, NM_206808	-	-
cg17542408	chr11	78673099	0.580122	0.0742788	0.505843	0.00606061	0.00929352	11 Weak transcribed	Island	ODZ4, Intron, NM_001098816	-	-
cg06368300	chr17	43065839	0.749241	0.24444	0.504802	0.00606061	0.00929352	12 Polycomb repressed	Outside	-	-	-
cg06084952	chr16	30959314	0.66703	0.162451	0.504579	0.00606061	0.00929352	11 Weak transcribed	Island	FBXL19, 3'UTR, NM_001099784	ORAI3, 1.5 kb 5' region, NM_152288	SETD1A, 10 kb 5' region, NM_014712
cg04835811	chr4	174431921	0.607166	0.104795	0.502372	0.00606061	0.00929352	12 Polycomb repressed	Shore	-	-	-
cg03510605	chr12	115104733	0.642121	0.142745	0.499376	0.00606061	0.00929352	12 Polycomb repressed	Shore	TBX3, 10 kb 3' region, NM_016569	TBX3, 10 kb 3' region, NM_005996	-
cg01102073	chr3	128204812	0.654035	0.154784	0.499251	0.00606061	0.00929352	12 Polycomb repressed	Shore	GATA2, Exon, NM_032638	GATA2, Exon, NM_001145661	GATA2, Exon, NM_001145662
cg17427675	chr5	43045554	0.666694	0.167571	0.499123	0.00606061	0.00929352	13 Heterochromatin	Shelf	LOC153684, 1.5 kb 3' region, NR_015447	C5orf39, 10 kb 5' region, NM_001014279	-
cg04050824	chr8	11538244	0.561466	0.0628212	0.498645	0.00606061	0.00929352	12 Polycomb repressed	Island	-	-	-
cg21540621	chr11	115531032	0.573086	0.0751792	0.497907	0.00606061	0.00929352	06 Weak enhancer	Shore	-	-	-
cg17007339	chr11	85430628	0.785862	0.288773	0.497089	0.00606061	0.00929352	07 Weak enhancer	Outside	SYTL2, Intron, NM_032943	SYTL2, Intron, NM_206927	SYTL2, Intron, NM_206928
cg21069005	chr8	11537429	0.607265	0.1105	0.496765	0.00606061	0.00929352	12 Polycomb repressed	Island	-	-	-
cg08079806	chr11	65635511	0.722527	0.226427	0.4961	0.00606061	0.00929352	10 Transcriptional elongation	Outside	EFEMP2, Exon, NM_016938	EFEMP2, 3'UTR, NR_037718	CFL1, 10 kb 5' region, NM_005507
cg05809668	chr7	35301187	0.53875	0.0433121	0.495438	0.00606061	0.00929352	12 Polycomb repressed	Island	TBX20, 10 kb 5' region, NM_001077653	TBX20, 10 kb 5' region, NM_001166220	-
cg26503078	chr7	27286812	0.738093	0.245357	0.492736	0.00606061	0.00929352	12 Polycomb repressed	Shore	EVX1, 1.5 kb 3' region, NM_001989	-	-
cg11335335	chr11	637884	0.670709	0.178372	0.492337	0.00606061	0.00929352	12 Polycomb repressed	Island	DEAF1, 10 kb 3' region, NM_021008	DRD4, Intron 1, NM_000797	-
cg12187687	chr7	27253833	0.586578	0.094346	0.492232	0.00606061	0.00929352	12 Polycomb repressed	Island	HOTTIP, 10 kb 3' region, NR_037843	-	-
cg17544177	chr10	103589244	0.578271	0.0863207	0.491951	0.00606061	0.00929352	06 Weak enhancer	Island	KCNIP2, Intron, NM_173193	KCNIP2, Intron, NM_173192	KCNIP2, Intron, NM_173191
cg17862903	chr1	221058804	0.717698	0.226476	0.491223	0.00606061	0.00929352	12 Polycomb repressed	Shore	HLX, 1.5 kb 3' region, NM_021958	-	-
cg00605063	chr7	27289127	0.648562	0.157693	0.490869	0.00606061	0.00929352	03 Poised promoter	Shore	EVX1, 10 kb 3' region, NM_001989	-	-
cg10496150	chr17	77923602	0.694684	0.204191	0.490493	0.00606061	0.00929352	13 Heterochromatin	Shore	TBC1D16, Exon, NM_019020	-	-
cg07823492	chr17	46608098	0.558184	0.070039	0.488145	0.00606061	0.00929352	13 Heterochromatin	Island	HOXB1, Exon 1, NM_002144	-	-
cg18948488	chr10	102998080	0.675133	0.187917	0.487216	0.00606061	0.00929352	12 Polycomb repressed	Shore	FLJ41350, 5'UTR, NR_029380	LBX1, 10 kb 5' region, NM_006562	-
cg08006625	chr16	51147490	0.712273	0.2252	0.487073	0.00606061	0.00929352	12 Polycomb repressed	Island	-	-	-
cg01637404	chr16	86322357	0.627714	0.141253	0.48646	0.00606061	0.00929352	12 Polycomb repressed	Shore	LOC146513, 5'UTR, NR_038438	-	-
cg08940570	chr2	74780616	0.647255	0.161414	0.485841	0.00606061	0.00929352	13 Heterochromatin	Shore	LOXL3, 5'UTR, NM_032603	DOK1, 5'UTR, NM_001197260	DOK1, 1.5 kb 5' region, NM_001381
cg03177847	chr6	76044677	0.621367	0.136041	0.485326	0.00606061	0.00929352	12 Polycomb repressed	Outside	FILIP1, Intron, NM_015687	-	-
cg23475035	chr14	54686183	0.542968	0.0587672	0.484201	0.00606061	0.00929352	12 Polycomb repressed	Outside	-	-	-
cg08974244	chr17	45929713	0.57783	0.0965194	0.481311	0.00606061	0.00929352	03 Poised promoter	Shore	SP6, 5'UTR, NM_199262	-	-
cg21017569	chr17	7832768	0.520975	0.041065	0.47991	0.00606061	0.00929352	11 Weak transcribed	Island	KCNAB3, 1.5 kb 5' region, NM_004732	TRAPPC1, 1.5 kb 3' region, NR_030697	TRAPPC1, 1.5 kb 3' region, NM_001166621
cg18141744	chr11	69924155	0.803447	0.324287	0.47916	0.00606061	0.00929352	02 Weak promoter	Shore	ANO1, 1.5 kb 5' region, NM_018043	ANO1, 10 kb 5' region, NR_030691	-
cg18940830	chr10	22726857	0.582074	0.103755	0.47832	0.00606061	0.00929352	01 Active promoter	Shore	LOC100499489, Exon 1, NR_036533	-	-
cg19480724	chr7	27285830	0.536069	0.0578809	0.478188	0.00606061	0.00929352	03 Poised promoter	Island	EVX1, Exon, NM_001989	-	-
cg07194250	chrX	133680462	0.59709	0.121506	0.475584	0.00606061	0.00929352	11 Weak transcribed	Island	MGC16121, 3'UTR, NR_024607	MIR424, 1.5 kb 3' region, NR_029946	MIR450B, 10 kb 5' region, NR_030587
cg03811319	chr11	2884117	0.658424	0.184866	0.473558	0.00606061	0.00929352	12 Polycomb repressed	Island	KCNQ1DN, 10 kb 5' region, NR_024627	-	-
cg10856045	chr10	73848462	0.644754	0.171589	0.473165	0.00606061	0.00929352	12 Polycomb repressed	Shore	SPOCK2, 5'UTR, NM_014767	SPOCK2, 5'UTR, NM_001244950	SPOCK2, 5'UTR, NM_001134434
cg04805577	chr7	27286683	0.658501	0.185671	0.47283	0.00606061	0.00929352	12 Polycomb repressed	Shore	EVX1, 1.5 kb 3' region, NM_001989	-	-
cg15111475	chr3	10547225	0.571861	0.0992704	0.472591	0.00606061	0.00929352	12 Polycomb repressed	Island	ATP2B2, 5'UTR, NM_001683	ATP2B2, 5'UTR, NM_001001331	-
cg23390920	chr12	97858119	0.594808	0.122551	0.472257	0.00606061	0.00929352	12 Polycomb repressed	Outside	RMST, 1.5 kb 5' region, NR_024037	-	-
cg26006870	chr8	11559038	0.538953	0.0667906	0.472162	0.00606061	0.00929352	12 Polycomb repressed	Shore	GATA4, 10 kb 5' region, NM_002052	-	-
cg16329589	chr4	174430140	0.628734	0.156684	0.472049	0.00606061	0.00929352	12 Polycomb repressed	Shore	-	-	-
cg05616969	chr2	118982660	0.668158	0.196796	0.471362	0.00606061	0.00929352	12 Polycomb repressed	Shore	-	-	-
cg06596654	chr16	86527922	0.628665	0.157587	0.471078	0.00606061	0.00929352	12 Polycomb repressed	Shore	LOC400550, 3'UTR, NR_033925	LOC400550, 3'UTR, NR_036444	-
cg06614044	chr18	42324630	0.70926	0.238437	0.470823	0.00606061	0.00929352	11 Weak transcribed	Island	SETBP1, Intron, NM_001130110	SETBP1, Intron, NM_015559	-
cg18749563	chr17	77924370	0.586065	0.115295	0.47077	0.00606061	0.00929352	13 Heterochromatin	Island	TBC1D16, Exon, NM_019020	-	-
cg25348927	chr12	112306623	0.872957	0.402883	0.470074	0.00606061	0.00929352	10 Transcriptional elongation	Outside	MAPKAPK5, Exon, NM_139078	MAPKAPK5, Exon, NM_003668	-
cg08206318	chr5	134363636	0.616387	0.146661	0.469726	0.00606061	0.00929352	12 Polycomb repressed	Island	PITX1, 3'UTR, NM_002653	-	-
cg14636575	chr9	2241255	0.829254	0.359696	0.469558	0.00606061	0.00929352	02 Weak promoter	Shore	-	-	-
cg15648389	chr12	54448768	0.567572	0.0998635	0.467709	0.00606061	0.00929352	13 Heterochromatin	Shore	HOXC4, Exon, NM_014620	HOXC4, Exon, NM_153633	FLJ12825, 10 kb 5' region, NR_026655
cg01357429	chr7	27285562	0.51234	0.0446767	0.467663	0.00606061	0.00929352	03 Poised promoter	Island	EVX1, Exon, NM_001989	-	-
cg19206146	chr6	28661758	0.562514	0.0952647	0.46725	0.00606061	0.00929352	03 Poised promoter	Outside	-	-	-
cg20727217	chr4	154711279	0.543082	0.0761608	0.466921	0.00606061	0.00929352	12 Polycomb repressed	Shore	SFRP2, 1.5 kb 5' region, NM_003013	-	-
cg20740157	chr4	83720628	0.618861	0.152518	0.466343	0.00606061	0.00929352	02 Weak promoter	Shore	SCD5, 1.5 kb 5' region, NM_001037582	SCD5, 1.5 kb 5' region, NM_024906	-
cg05412788	chr12	120835720	0.821888	0.357137	0.464751	0.00606061	0.00929352	12 Polycomb repressed	Island	-	-	-
cg12835736	chr6	1395163	0.536115	0.0717578	0.464357	0.00606061	0.00929352	12 Polycomb repressed	Shore	FOXF2, 3'UTR, NM_001452	-	-
cg00896182	chr14	54686588	0.591303	0.127423	0.46388	0.00606061	0.00929352	12 Polycomb repressed	Outside	-	-	-
cg08733172	chr4	174431859	0.703181	0.239426	0.463755	0.00606061	0.00929352	12 Polycomb repressed	Shore	-	-	-
cg09839170	chr5	134376246	0.602007	0.139038	0.462969	0.00606061	0.00929352	12 Polycomb repressed	Island	PITX1, 10 kb 5' region, NM_002653	-	-
cg04904318	chr17	46607827	0.838412	0.37675	0.461663	0.00606061	0.00929352	13 Heterochromatin	Island	HOXB1, Exon 1, NM_002144	-	-
cg14312063	chr3	85010605	0.602168	0.141522	0.460646	0.00606061	0.00929352	12 Polycomb repressed	Shore	CADM2, Intron 1, NM_001167674	CADM2, Intron 1, NM_001167675	-
cg27521476	chr10	102896375	0.679575	0.219166	0.460408	0.00606061	0.00929352	12 Polycomb repressed	Island	TLX1, Intron, NM_005521	TLX1, Intron, NM_001195517	TLX1NB, 10 kb 5' region, NM_001085398
cg27470066	chr17	59485778	0.703154	0.243297	0.459857	0.00606061	0.00929352	12 Polycomb repressed	Island	TBX2, Exon, NM_005994	C17orf82, 10 kb 5' region, NM_203425	-
cg05583608	chr16	51147535	0.606767	0.147243	0.459524	0.00606061	0.00929352	12 Polycomb repressed	Island	-	-	-
cg02194223	chr7	27285432	0.547131	0.0877998	0.459331	0.00606061	0.00929352	03 Poised promoter	Island	EVX1, Intron, NM_001989	-	-
cg06451900	chr15	37172273	0.556904	0.0976792	0.459225	0.00606061	0.00929352	03 Poised promoter	Shore	LOC145845, 3'UTR, NR_024264	-	-
cg04223420	chr5	134363876	0.52822	0.069192	0.459028	0.00606061	0.00929352	12 Polycomb repressed	Island	PITX1, 3'UTR, NM_002653	-	-
cg07438288	chr3	10547186	0.673421	0.214439	0.458983	0.00606061	0.00929352	12 Polycomb repressed	Island	ATP2B2, 5'UTR, NM_001683	ATP2B2, 5'UTR, NM_001001331	-
cg04492228	chr10	8101512	0.58639	0.128662	0.457728	0.00606061	0.00929352	04 Strong enhancer	Shore	GATA3, Intron, NM_002051	GATA3, Intron, NM_001002295	FLJ45983, 10 kb 5' region, NR_024256
cg22964918	chr7	27286074	0.501928	0.0443686	0.457559	0.00606061	0.00929352	03 Poised promoter	Island	EVX1, 3'UTR, NM_001989	-	-
cg10983208	chr10	73848319	0.673024	0.215535	0.45749	0.00606061	0.00929352	03 Poised promoter	Shore	SPOCK2, 5'UTR, NM_014767	SPOCK2, 5'UTR, NM_001244950	SPOCK2, 5'UTR, NM_001134434
cg23465650	chr5	158522898	0.622918	0.165884	0.457033	0.00606061	0.00929352	12 Polycomb repressed	Shore	EBF1, Intron, NM_024007	-	-
cg15679892	chr7	1267056	0.708757	0.251772	0.456985	0.00606061	0.00929352	12 Polycomb repressed	Shore	UNCX, 10 kb 5' region, NM_001080461	-	-
cg03296204	chr17	77923970	0.642236	0.185339	0.456897	0.00606061	0.00929352	13 Heterochromatin	Shore	TBC1D16, Intron, NM_019020	-	-
cg16235582	chr11	78673211	0.581903	0.125066	0.456837	0.00606061	0.00929352	11 Weak transcribed	Island	ODZ4, Intron, NM_001098816	-	-
cg04153838	chr12	115132014	0.560039	0.105433	0.454606	0.00606061	0.00929352	06 Weak enhancer	Shore	-	-	-
cg12560020	chr15	93823644	0.568302	0.113699	0.454603	0.00606061	0.00929352	13 Heterochromatin	Outside	-	-	-
cg00573352	chr10	35754299	0.694754	0.240317	0.454438	0.00606061	0.00929352	09 Transcriptional transition	Outside	CCNY, 5'UTR, NM_181698	CCNY, Intron 1, NM_145012	-
cg06974592	chr5	172665148	0.544897	0.0905306	0.454367	0.00606061	0.00929352	12 Polycomb repressed	Shore	NKX2-5, 10 kb 5' region, NM_004387	NKX2-5, 10 kb 5' region, NM_001166175	NKX2-5, 10 kb 5' region, NM_001166176
cg01616529	chr11	638423	0.629617	0.175738	0.453879	0.00606061	0.00929352	12 Polycomb repressed	Island	DEAF1, 10 kb 3' region, NM_021008	DRD4, Intron 1, NM_000797	-
cg07328317	chr4	174429871	0.56004	0.106478	0.453562	0.00606061	0.00929352	12 Polycomb repressed	Shore	-	-	-
cg21309167	chr4	55143284	0.608889	0.156461	0.452428	0.00606061	0.00929352	04 Strong enhancer	Outside	PDGFRA, Intron, NM_006206	-	-
cg15834355	chr12	54442074	0.759567	0.307955	0.451613	0.00606061	0.00929352	13 Heterochromatin	Shore	HOXC4, 5'UTR, NM_014620	HOXC4, 10 kb 5' region, NM_153633	FLJ12825, 10 kb 5' region, NR_026655
cg21678813	chr11	20229878	0.637524	0.186642	0.450882	0.00606061	0.00929352	12 Polycomb repressed	Outside	-	-	-
cg05165935	chr12	113957940	0.644144	0.193633	0.450511	0.00606061	0.00929352	12 Polycomb repressed	Outside	-	-	-
cg27302301	chr7	1268187	0.584993	0.13544	0.449553	0.00606061	0.00929352	12 Polycomb repressed	Shore	UNCX, 10 kb 5' region, NM_001080461	-	-
cg14505694	chr17	77924274	0.642482	0.193603	0.448879	0.00606061	0.00929352	13 Heterochromatin	Island	TBC1D16, Exon, NM_019020	-	-
cg04650948	chr17	46798297	0.622302	0.1735	0.448803	0.00606061	0.00929352	12 Polycomb repressed	Shore	PRAC, 1.5 kb 3' region, NM_032391	HOXB13-AS1, 10 kb 5' region, NR_024103	MIR3185, 10 kb 3' region, NR_036150
cg27198632	chr4	174429262	0.554842	0.106392	0.448451	0.00606061	0.00929352	12 Polycomb repressed	Shore	-	-	-
cg21901395	chr17	46604234	0.621859	0.173558	0.448301	0.00606061	0.00929352	03 Poised promoter	Shore	HOXB1, 10 kb 3' region, NM_002144	-	-
cg02046665	chr2	63273683	0.550004	0.102313	0.44769	0.00606061	0.00929352	02 Weak promoter	Shore	LOC100132215, 3'UTR, NR_033389	LOC100132215, 3'UTR, NR_027069	EHBP1, 1.5 kb 3' region, NM_001142615
cg26844909	chr10	21788133	0.664413	0.217218	0.447195	0.00606061	0.00929352	11 Weak transcribed	Shore	C10orf114, 10 kb 5' region, NM_001010911	MIR1915, 10 kb 5' region, NR_031736	-
cg26687072	chr17	46608344	0.551298	0.104141	0.447157	0.00606061	0.00929352	13 Heterochromatin	Island	HOXB1, 1.5 kb 5' region, NM_002144	-	-
cg00959922	chr16	86611048	0.641013	0.194178	0.446836	0.00606061	0.00929352	06 Weak enhancer	Shore	FOXL1, 1.5 kb 5' region, NM_005250	FOXC2, 10 kb 3' region, NM_005251	-
cg23332955	chr17	77904094	0.613022	0.166328	0.446694	0.00606061	0.00929352	12 Polycomb repressed	Island	TBC1D16, 10 kb 3' region, NM_019020	-	-
cg24377150	chr1	2179932	0.66608	0.219931	0.446149	0.00606061	0.00929352	10 Transcriptional elongation	Outside	SKI, Intron 1, NM_003036	-	-
cg25159927	chr3	49947933	0.672063	0.225922	0.446141	0.00606061	0.00929352	10 Transcriptional elongation	Island	MON1A, Exon, NM_032355	MON1A, Exon, NM_001142501	MST1R, 10 kb 5' region, NM_002447
cg26933866	chr1	214153035	0.568893	0.123386	0.445507	0.00606061	0.00929352	12 Polycomb repressed	Shore	PROX1, 10 kb 5' region, NM_002763	-	-
cg12764221	chr11	2883697	0.583026	0.139064	0.443962	0.00606061	0.00929352	12 Polycomb repressed	Island	KCNQ1DN, 10 kb 5' region, NR_024627	-	-
cg09626636	chr7	19151057	0.547016	0.103947	0.443069	0.00606061	0.00929352	12 Polycomb repressed	Shore	TWIST1, 10 kb 3' region, NM_000474	-	-
cg22158650	chr7	27291387	0.562109	0.119479	0.44263	0.00606061	0.00929352	03 Poised promoter	Island	EVX1, 10 kb 3' region, NM_001989	-	-
cg13951572	chr8	22408999	0.510838	0.0685576	0.442281	0.00606061	0.00929352	03 Poised promoter	Island	SORBS3, 1.5 kb 5' region, NM_005775	-	-
cg12566152	chr10	102998072	0.591926	0.150906	0.441021	0.00606061	0.00929352	12 Polycomb repressed	Shore	FLJ41350, 5'UTR, NR_029380	LBX1, 10 kb 5' region, NM_006562	-
cg26199241	chr17	59529485	0.51216	0.0725324	0.439628	0.00606061	0.00929352	12 Polycomb repressed	Island	TBX4, 10 kb 5' region, NM_018488	-	-
cg02052915	chr17	46797567	0.525039	0.0854572	0.439582	0.00606061	0.00929352	12 Polycomb repressed	Shore	HOXB13-AS1, 10 kb 5' region, NR_024103	PRAC, 10 kb 3' region, NM_032391	MIR3185, 10 kb 3' region, NR_036150
cg00061629	chr11	44325257	0.507493	0.0684355	0.439058	0.00606061	0.00929352	12 Polycomb repressed	Shore	ALX4, Intron, NM_021926	-	-
cg22961457	chr20	62370309	0.550555	0.111672	0.438883	0.00606061	0.00929352	07 Weak enhancer	Island	LIME1, 3'UTR, NM_017806	SLC2A4RG, 1.5 kb 5' region, NM_020062	ZGPAT, 10 kb 3' region, NM_001083113
cg15254559	chr7	27292144	0.492236	0.0536319	0.438604	0.00606061	0.00929352	12 Polycomb repressed	Island	EVX1, 10 kb 3' region, NM_001989	-	-
cg20908789	chr8	11551963	0.737856	0.299602	0.438254	0.00606061	0.00929352	12 Polycomb repressed	Shore	GATA4, 10 kb 5' region, NM_002052	-	-
cg09765089	chr7	27291345	0.492996	0.055074	0.437922	0.00606061	0.00929352	03 Poised promoter	Island	EVX1, 10 kb 3' region, NM_001989	-	-
cg12219325	chr8	59058584	0.730978	0.293392	0.437586	0.00606061	0.00929352	02 Weak promoter	Island	FAM110B, 5'UTR, NM_147189	-	-
cg27577583	chr6	144294846	0.526753	0.089181	0.437572	0.00606061	0.00929352	13 Heterochromatin	Outside	PLAGL1, 5'UTR, NM_006718	PLAGL1, 5'UTR, NM_002656	PLAGL1, 5'UTR, NM_001080955
cg25654705	chr4	174424941	0.685321	0.247769	0.437552	0.00606061	0.00929352	12 Polycomb repressed	Shelf	-	-	-
cg03676485	chr7	2563815	0.737633	0.300445	0.437188	0.00606061	0.00929352	04 Strong enhancer	Island	LFNG, Intron, NM_001166355	LFNG, Intron, NM_002304	MIR4648, 10 kb 5' region, NR_039791
cg13677149	chr7	27284788	0.479347	0.0422984	0.437048	0.00606061	0.00929352	12 Polycomb repressed	Island	EVX1, Exon, NM_001989	-	-
cg06115614	chr3	128205142	0.665923	0.229219	0.436705	0.00606061	0.00929352	12 Polycomb repressed	Shore	GATA2, Exon, NM_032638	GATA2, Exon, NM_001145661	GATA2, Exon, NM_001145662
cg14710465	chr1	160369868	0.493064	0.0568094	0.436254	0.00606061	0.00929352	04 Strong enhancer	Shore	VANGL2, 1.5 kb 5' region, NM_020335	-	-
cg12118269	chr10	102893979	0.578384	0.142957	0.435427	0.00606061	0.00929352	12 Polycomb repressed	Island	TLX1, Exon, NM_005521	TLX1, Exon, NM_001195517	TLX1NB, 10 kb 5' region, NM_001085398
cg24393673	chr1	102312609	0.548113	0.112855	0.435258	0.00606061	0.00929352	13 Heterochromatin	Outside	OLFM3, Intron, NM_058170	-	-
cg17694351	chr7	27252736	0.72335	0.288261	0.43509	0.00606061	0.00929352	03 Poised promoter	Island	HOTTIP, 10 kb 3' region, NR_037843	-	-
cg18782604	chr6	100895049	0.709964	0.275368	0.434596	0.0242424	0.0325782	03 Poised promoter	Island	SIM1, Intron, NM_005068	-	-
cg12630714	chr4	54975893	0.462225	0.0277111	0.434514	0.00606061	0.00929352	03 Poised promoter	Island	GSX2, 10 kb 3' region, NM_133267	-	-
cg00108351	chr16	86529657	0.538035	0.103988	0.434047	0.00606061	0.00929352	12 Polycomb repressed	Shore	LOC400550, 3'UTR, NR_033925	LOC400550, 3'UTR, NR_036444	-
cg08217124	chr5	172662349	0.516629	0.0834095	0.433219	0.00606061	0.00929352	03 Poised promoter	Shore	NKX2-5, 1.5 kb 5' region, NM_004387	NKX2-5, 1.5 kb 5' region, NM_001166175	NKX2-5, 1.5 kb 5' region, NM_001166176
cg21165027	chr5	172663783	0.679462	0.247063	0.432399	0.00606061	0.00929352	12 Polycomb repressed	Island	NKX2-5, 1.5 kb 5' region, NM_004387	NKX2-5, 1.5 kb 5' region, NM_001166175	NKX2-5, 1.5 kb 5' region, NM_001166176
cg00070383	chr4	174429373	0.597228	0.164846	0.432383	0.00606061	0.00929352	12 Polycomb repressed	Shore	-	-	-
cg10814803	chr2	63273939	0.538116	0.106659	0.431457	0.00606061	0.00929352	01 Active promoter	Shore	LOC100132215, 3'UTR, NR_033389	LOC100132215, 3'UTR, NR_027069	EHBP1, 1.5 kb 3' region, NM_001142615
cg04134754	chr2	223134023	0.761652	0.332027	0.429625	0.00606061	0.00929352	12 Polycomb repressed	Outside	PAX3, Intron, NM_001127366	PAX3, Intron, NM_181461	PAX3, Intron, NM_181459
cg00604112	chr7	27287287	0.62795	0.199646	0.428304	0.00606061	0.00929352	12 Polycomb repressed	Shore	EVX1, 1.5 kb 3' region, NM_001989	-	-
cg19385090	chr7	27292613	0.717453	0.291283	0.42617	0.00606061	0.00929352	12 Polycomb repressed	Shore	EVX1, 10 kb 3' region, NM_001989	-	-
cg07474126	chr12	121975242	0.529627	0.103895	0.425732	0.00606061	0.00929352	02 Weak promoter	Island	KDM2B, Intron, NM_032590	KDM2B, Intron, NM_001005366	-
cg01602153	chr8	59058659	0.813758	0.388971	0.424787	0.00606061	0.00929352	02 Weak promoter	Island	FAM110B, 5'UTR, NM_147189	-	-
cg10838001	chr10	97850093	0.852127	0.427443	0.424683	0.0727273	0.0896526	01 Active promoter	Island	LOC728558, 1.5 kb 5' region, NR_038444	-	-
cg16935061	chr6	1395277	0.582687	0.158502	0.424186	0.00606061	0.00929352	12 Polycomb repressed	Shore	FOXF2, 3'UTR, NM_001452	-	-
cg23250574	chr6	28661309	0.478976	0.0553741	0.423602	0.00606061	0.00929352	03 Poised promoter	Outside	-	-	-
cg25067242	chr1	115881258	0.503771	0.0803534	0.423418	0.00606061	0.00929352	06 Weak enhancer	Island	NGF, 1.5 kb 5' region, NM_002506	-	-
cg01098320	chr8	11557596	0.557493	0.134777	0.422716	0.00606061	0.00929352	12 Polycomb repressed	Shore	GATA4, 10 kb 5' region, NM_002052	-	-
cg10585661	chr3	184056617	0.690091	0.267377	0.422714	0.00606061	0.00929352	04 Strong enhancer	Island	FAM131A, Intron, NM_144635	FAM131A, 5'UTR, NM_001171093	EIF4G1, 10 kb 3' region, NM_001194947
cg22953960	chr10	22766080	0.551336	0.128753	0.422584	0.00606061	0.00929352	12 Polycomb repressed	Island	-	-	-
cg23563443	chr8	22408988	0.483133	0.0618628	0.42127	0.00606061	0.00929352	03 Poised promoter	Island	SORBS3, 1.5 kb 5' region, NM_005775	-	-
cg14480262	chr14	73703843	0.694461	0.274023	0.420439	0.00606061	0.00929352	12 Polycomb repressed	Shore	PAPLN, 1.5 kb 5' region, NM_173462	-	-
cg10210909	chr8	11559487	0.595367	0.174938	0.420429	0.00606061	0.00929352	12 Polycomb repressed	Shore	GATA4, 10 kb 5' region, NM_002052	-	-
cg20945566	chr17	46800019	0.495419	0.0749911	0.420428	0.00606061	0.00929352	12 Polycomb repressed	Shore	PRAC, 1.5 kb 5' region, NM_032391	HOXB13-AS1, 1.5 kb 5' region, NR_024103	MIR3185, 10 kb 3' region, NR_036150
cg07274716	chr5	134363972	0.551215	0.131099	0.420116	0.00606061	0.00929352	12 Polycomb repressed	Island	PITX1, 3'UTR, NM_002653	-	-
cg23059946	chr2	217500593	0.516729	0.0971786	0.419551	0.00606061	0.00929352	12 Polycomb repressed	Shore	IGFBP2, Intron 1, NM_000597	-	-
cg10764068	chr7	27289828	0.608199	0.188725	0.419474	0.00606061	0.00929352	12 Polycomb repressed	Shore	EVX1, 10 kb 3' region, NM_001989	-	-
cg00179374	chr7	132259149	0.710635	0.291476	0.419159	0.00606061	0.00929352	12 Polycomb repressed	Shore	PLXNA4, 5'UTR, NM_020911	PLXNA4, 5'UTR, NM_001105543	PLXNA4, 5'UTR, NM_181775
cg04007841	chr11	65307005	0.717282	0.299446	0.417836	0.00606061	0.00929352	02 Weak promoter	Island	LTBP3, Intron, NM_001164266	LTBP3, Intron, NM_001130144	LTBP3, Intron, NM_021070
cg08483376	chr7	27285135	0.520008	0.102789	0.417218	0.00606061	0.00929352	03 Poised promoter	Island	EVX1, Intron, NM_001989	-	-
cg24128590	chr14	74185273	0.758413	0.341994	0.416419	0.00606061	0.00929352	10 Transcriptional elongation	Shore	C14orf43, 3'UTR, NM_001043318	C14orf43, 3'UTR, NM_194278	PNMA1, 10 kb 5' region, NM_006029
cg24933127	chr1	217263506	0.501156	0.0850911	0.416065	0.00606061	0.00929352	03 Poised promoter	Shore	ESRRG, 5'UTR, NM_001134285	ESRRG, 1.5 kb 5' region, NM_206595	ESRRG, 1.5 kb 5' region, NM_206594
cg06457811	chr7	155175060	0.511817	0.0972273	0.41459	0.00606061	0.00929352	12 Polycomb repressed	Island	-	-	-
cg09491120	chr6	1394985	0.675926	0.261407	0.414519	0.00606061	0.00929352	12 Polycomb repressed	Shore	FOXF2, Exon, NM_001452	-	-
cg14257199	chr9	114837	0.741811	0.32754	0.41427	0.00606061	0.00929352	03 Poised promoter	Island	FOXD4, 1.5 kb 3' region, NM_207305	CBWD1, 10 kb 3' region, NM_001145356	CBWD1, 10 kb 3' region, NM_001145355
cg05340094	chr16	73095394	0.522684	0.108964	0.41372	0.00606061	0.00929352	13 Heterochromatin	Shore	ZFHX3, 10 kb 5' region, NM_001164766	-	-
cg01946191	chr12	54444462	0.471193	0.0576059	0.413587	0.00606061	0.00929352	07 Weak enhancer	Shore	HOXC4, 5'UTR, NM_014620	HOXC4, 10 kb 5' region, NM_153633	FLJ12825, 10 kb 5' region, NR_026655
cg11644585	chr17	8958018	0.577561	0.164063	0.413498	0.00606061	0.00929352	13 Heterochromatin	Outside	NTN1, Intron, NM_004822	-	-
cg02697649	chr2	202901044	0.505909	0.0924276	0.413481	0.00606061	0.00929352	13 Heterochromatin	Island	FZD7, Exon 1, NM_003507	-	-
cg00452882	chr16	67687118	0.447462	0.0346489	0.412813	0.00606061	0.00929352	03 Poised promoter	Island	RLTPR, Exon, NM_001013838	PARD6A, 10 kb 5' region, NM_001037281	PARD6A, 10 kb 5' region, NM_016948
cg06382559	chr10	102896639	0.619969	0.207537	0.412431	0.00606061	0.00929352	12 Polycomb repressed	Island	TLX1, Exon, NM_005521	TLX1, 3'UTR, NM_001195517	TLX1NB, 10 kb 5' region, NM_001085398
cg09852607	chr3	128205199	0.746463	0.334435	0.412027	0.00606061	0.00929352	12 Polycomb repressed	Shore	GATA2, Exon, NM_032638	GATA2, Exon, NM_001145661	GATA2, Exon, NM_001145662
cg06647600	chr1	221051187	0.501083	0.089176	0.411907	0.00606061	0.00929352	12 Polycomb repressed	Shore	HLX, 10 kb 5' region, NM_021958	-	-
cg04535236	chr3	128200768	0.768346	0.356827	0.41152	0.00606061	0.00929352	12 Polycomb repressed	Outside	GATA2, Exon, NM_032638	GATA2, Exon, NM_001145661	GATA2, Intron, NM_001145662
cg00318111	chr7	6010083	0.687466	0.276126	0.411341	0.00606061	0.00929352	06 Weak enhancer	Island	RSPH10B, 5'UTR, NM_173565	RSPH10B2, 5'UTR, NM_001099697	PMS2, 10 kb 3' region, NM_000535
cg26206196	chr14	37052770	0.681801	0.27093	0.410872	0.00606061	0.00929352	12 Polycomb repressed	Island	NKX2-8, 1.5 kb 5' region, NM_014360	-	-
cg05234035	chr5	172673202	0.585538	0.174751	0.410787	0.00606061	0.00929352	12 Polycomb repressed	Shore	-	-	-
cg02455820	chr16	51147768	0.526836	0.116087	0.410748	0.00606061	0.00929352	12 Polycomb repressed	Island	-	-	-
cg02063817	chr7	27253520	0.723215	0.312551	0.410663	0.00606061	0.00929352	12 Polycomb repressed	Island	HOTTIP, 10 kb 3' region, NR_037843	-	-
cg13668207	chr12	65904451	0.782424	0.372364	0.41006	0.00606061	0.00929352	12 Polycomb repressed	Outside	-	-	-
cg05679108	chr6	1395060	0.550722	0.141252	0.40947	0.00606061	0.00929352	12 Polycomb repressed	Shore	FOXF2, Exon, NM_001452	-	-
cg19968840	chr15	45409318	0.457231	0.0479248	0.409306	0.00606061	0.00929352	03 Poised promoter	Island	DUOXA2, Exon, NM_207581	DUOXA1, 1.5 kb 3' region, NM_144565	DUOX2, 10 kb 5' region, NM_014080
cg06567635	chr5	72526725	0.522976	0.113867	0.409109	0.00606061	0.00929352	11 Weak transcribed	Shore	-	-	-
cg07541744	chr16	55363276	0.518628	0.109885	0.408742	0.00606061	0.00929352	12 Polycomb repressed	Island	IRX6, Intron, NM_024335	-	-
cg08908987	chr8	10589904	0.514924	0.106994	0.40793	0.00606061	0.00929352	12 Polycomb repressed	Island	SOX7, 10 kb 5' region, NM_031439	-	-
cg08141518	chrX	133680973	0.715643	0.308005	0.407637	0.00606061	0.00929352	06 Weak enhancer	Shore	MGC16121, 1.5 kb 5' region, NR_024607	MIR503, 1.5 kb 5' region, NR_030228	MIR424, 1.5 kb 5' region, NR_029946
cg22955387	chrX	133680467	0.525259	0.117793	0.407466	0.0121212	0.017244	11 Weak transcribed	Island	MGC16121, 3'UTR, NR_024607	MIR424, 1.5 kb 3' region, NR_029946	MIR450B, 10 kb 5' region, NR_030587
cg05603527	chr2	71131628	0.463055	0.0560476	0.407007	0.00606061	0.00929352	12 Polycomb repressed	Island	VAX2, Intron 1, NM_012476	-	-
cg01803461	chr16	86604521	0.770799	0.364481	0.406318	0.00606061	0.00929352	12 Polycomb repressed	Shore	FOXL1, 10 kb 5' region, NM_005250	FOXC2, 10 kb 3' region, NM_005251	-
cg02060584	chr4	113970738	0.623312	0.217099	0.406213	0.00606061	0.00929352	13 Heterochromatin	Outside	ANK2, Intron, NM_001127493	ANK2, TSS-200, NM_020977	ANK2, TSS-200, NM_001148
cg08470742	chr6	169653904	0.651535	0.245405	0.40613	0.0121212	0.017244	01 Active promoter	Outside	THBS2, 5'UTR, NM_003247	-	-
cg18701343	chr14	37053600	0.547128	0.141507	0.405621	0.00606061	0.00929352	12 Polycomb repressed	Island	NKX2-8, 10 kb 5' region, NM_014360	-	-
cg09661010	chr10	73848152	0.521578	0.116203	0.405375	0.00606061	0.00929352	03 Poised promoter	Island	SPOCK2, 5'UTR, NM_014767	SPOCK2, 5'UTR, NM_001244950	SPOCK2, 5'UTR, NM_001134434
cg17733447	chr17	45929398	0.560068	0.155189	0.404879	0.00606061	0.00929352	03 Poised promoter	Shore	SP6, 5'UTR, NM_199262	-	-
cg03717836	chr15	96596176	0.528176	0.123395	0.404781	0.00606061	0.00929352	03 Poised promoter	Outside	-	-	-
cg12479933	chr4	174428789	0.539351	0.1357	0.403651	0.00606061	0.00929352	12 Polycomb repressed	Shore	-	-	-
cg00821731	chr2	219744625	0.571142	0.168322	0.40282	0.00606061	0.00929352	06 Weak enhancer	Shore	WNT10A, 1.5 kb 5' region, NM_025216	WNT6, 10 kb 3' region, NM_006522	-
cg20925841	chr2	121104399	0.532837	0.130245	0.402592	0.00606061	0.00929352	12 Polycomb repressed	Island	INHBB, Intron 1, NM_002193	-	-
cg03085785	chr7	27247650	0.742771	0.340398	0.402373	0.00606061	0.00929352	12 Polycomb repressed	Shelf	HOXA13, 10 kb 5' region, NM_000522	HOTTIP, 10 kb 3' region, NR_037843	-
cg20693607	chr3	184319565	0.500612	0.0985307	0.402082	0.00606061	0.00929352	06 Weak enhancer	Island	-	-	-
cg05143842	chr17	77904235	0.57943	0.178368	0.401062	0.00606061	0.00929352	12 Polycomb repressed	Island	TBC1D16, 10 kb 3' region, NM_019020	-	-
cg03535284	chr6	169653958	0.658625	0.258465	0.40016	0.0121212	0.017244	01 Active promoter	Outside	THBS2, 5'UTR, NM_003247	-	-
cg26365925	chr3	44063314	0.550882	0.15149	0.399392	0.00606061	0.00929352	03 Poised promoter	Island	-	-	-
cg03625415	chr5	172662740	0.716514	0.317294	0.399219	0.00606061	0.00929352	12 Polycomb repressed	Shore	NKX2-5, 1.5 kb 5' region, NM_004387	NKX2-5, 1.5 kb 5' region, NM_001166175	NKX2-5, 1.5 kb 5' region, NM_001166176
cg23489434	chr12	54500174	0.557171	0.158463	0.398708	0.00606061	0.00929352	12 Polycomb repressed	Island	FLJ12825, 5'UTR, NR_026655	LOC100240734, 10 kb 3' region, NR_026657	-
cg07841173	chr3	128210149	0.582011	0.184375	0.397636	0.00606061	0.00929352	12 Polycomb repressed	Island	GATA2, 5'UTR, NM_032638	GATA2, 10 kb 5' region, NM_001145661	GATA2, 10 kb 5' region, NM_001145662
cg02606058	chr16	67195657	0.487155	0.089576	0.397579	0.00606061	0.00929352	06 Weak enhancer	Island	FBXL8, 5'UTR, NM_018378	TRADD, 10 kb 5' region, NM_003789	HSF4, 10 kb 5' region, NM_001538
cg24879782	chr2	19561481	0.504643	0.10785	0.396792	0.00606061	0.00929352	03 Poised promoter	Island	OSR1, 10 kb 5' region, NM_145260	-	-
cg09410389	chr8	41168204	0.632284	0.236147	0.396137	0.00606061	0.00929352	13 Heterochromatin	Shore	SFRP1, 1.5 kb 5' region, NM_003012	-	-
cg19175386	chr12	115134495	0.511714	0.115743	0.39597	0.00606061	0.00929352	12 Polycomb repressed	Shore	-	-	-
cg18121224	chr5	176559562	0.446978	0.0510953	0.395883	0.00606061	0.00929352	11 Weak transcribed	Island	NSD1, 1.5 kb 5' region, NM_172349	NSD1, 1.5 kb 5' region, NM_022455	-
cg07263393	chr3	128205273	0.557652	0.161954	0.395698	0.0121212	0.017244	12 Polycomb repressed	Shore	GATA2, Intron, NM_032638	GATA2, Intron, NM_001145661	GATA2, Intron, NM_001145662
cg23553912	chr3	159558030	0.555011	0.159322	0.39569	0.00606061	0.00929352	11 Weak transcribed	Outside	IQCJ-SCHIP1, Intron, NM_001197113	IQCJ-SCHIP1, Intron, NM_001197114	SCHIP1, Intron, NM_014575
cg22488797	chr5	134363323	0.459038	0.063355	0.395683	0.00606061	0.00929352	12 Polycomb repressed	Island	PITX1, 1.5 kb 3' region, NM_002653	-	-
cg18859174	chr2	118982678	0.548826	0.153539	0.395287	0.00606061	0.00929352	12 Polycomb repressed	Shore	-	-	-
cg21847720	chr8	2075776	0.524016	0.128865	0.395151	0.0242424	0.0325782	01 Active promoter	Island	MYOM2, Intron, NM_003970	-	-
cg20120208	chr10	102896868	0.614406	0.220468	0.393937	0.00606061	0.00929352	12 Polycomb repressed	Shore	TLX1, 3'UTR, NM_005521	TLX1, 3'UTR, NM_001195517	TLX1NB, 10 kb 5' region, NM_001085398
cg26993500	chr12	121975120	0.460564	0.0671851	0.393379	0.00606061	0.00929352	02 Weak promoter	Island	KDM2B, Intron, NM_032590	KDM2B, Intron, NM_001005366	-
cg17101450	chr10	102900364	0.455927	0.0629394	0.392987	0.00606061	0.00929352	12 Polycomb repressed	Shore	TLX1NB, 10 kb 5' region, NM_001085398	TLX1, 10 kb 3' region, NM_005521	TLX1, 10 kb 3' region, NM_001195517
cg02172492	chr2	19553421	0.548594	0.156802	0.391792	0.00606061	0.00929352	12 Polycomb repressed	Island	OSR1, Exon, NM_145260	MIR4757, 10 kb 3' region, NR_039914	-
cg23197405	chr12	54451937	0.516074	0.124753	0.391322	0.00606061	0.00929352	13 Heterochromatin	Shelf	HOXC4, 10 kb 3' region, NM_014620	HOXC4, 10 kb 3' region, NM_153633	FLJ12825, TSS-200, NR_026655
cg12673103	chr5	134364716	0.48905	0.0979057	0.391144	0.00606061	0.00929352	12 Polycomb repressed	Island	PITX1, Exon, NM_002653	-	-
cg00919971	chr7	1286148	0.513183	0.122315	0.390868	0.00606061	0.00929352	12 Polycomb repressed	Island	UNCX, 10 kb 3' region, NM_001080461	-	-
cg04650238	chr16	54625689	0.786078	0.396253	0.389825	0.00606061	0.00929352	13 Heterochromatin	Outside	-	-	-
cg16792302	chr2	172945057	0.46987	0.0802815	0.389588	0.00606061	0.00929352	12 Polycomb repressed	Island	METAP1D, Exon, NM_199227	DLX1, 10 kb 5' region, NM_178120	DLX1, 10 kb 5' region, NM_001038493
cg02256049	chr11	115531000	0.468088	0.0795718	0.388517	0.00606061	0.00929352	06 Weak enhancer	Shore	-	-	-
cg01182865	chr8	11559333	0.54983	0.162159	0.38767	0.00606061	0.00929352	12 Polycomb repressed	Shore	GATA4, 10 kb 5' region, NM_002052	-	-
cg20615879	chr10	102892390	0.655777	0.268792	0.386984	0.00606061	0.00929352	12 Polycomb repressed	Shore	TLX1NB, 1.5 kb 5' region, NM_001085398	TLX1, Intron 1, NM_005521	TLX1, Intron 1, NM_001195517
cg16871763	chr8	11537908	0.52205	0.135068	0.386982	0.00606061	0.00929352	12 Polycomb repressed	Island	-	-	-
cg09867290	chr4	174431729	0.640355	0.25351	0.386845	0.00606061	0.00929352	12 Polycomb repressed	Shore	-	-	-
cg14244013	chr17	59473123	0.441731	0.0551696	0.386561	0.00606061	0.00929352	12 Polycomb repressed	Island	TBX2, 10 kb 5' region, NM_005994	BCAS3, 10 kb 3' region, NM_017679	BCAS3, 10 kb 3' region, NM_001099432
cg26096837	chr11	69519973	0.680365	0.294462	0.385904	0.00606061	0.00929352	12 Polycomb repressed	Shore	FGF19, 1.5 kb 5' region, NM_005117	-	-
cg17791977	chr5	72529126	0.539335	0.15374	0.385595	0.00606061	0.00929352	11 Weak transcribed	Island	-	-	-
cg16588649	chr19	3463240	0.437673	0.0523247	0.385348	0.00606061	0.00929352	11 Weak transcribed	Island	NFIC, 3'UTR, NM_001245005	NFIC, 3'UTR, NM_205843	NFIC, 3'UTR, NM_001245004
cg14861089	chr10	102895042	0.505867	0.123253	0.382614	0.00606061	0.00929352	03 Poised promoter	Island	TLX1, Intron, NM_005521	TLX1, Intron, NM_001195517	TLX1NB, 10 kb 5' region, NM_001085398
cg02078943	chr7	155175193	0.626569	0.245135	0.381434	0.00606061	0.00929352	12 Polycomb repressed	Island	-	-	-
cg15931168	chr5	72528677	0.550175	0.168814	0.38136	0.00606061	0.00929352	11 Weak transcribed	Shore	-	-	-
cg13546414	chr14	37053663	0.482702	0.101357	0.381345	0.0121212	0.017244	12 Polycomb repressed	Island	NKX2-8, 10 kb 5' region, NM_014360	-	-
cg06542022	chr7	155174990	0.690475	0.309292	0.381183	0.00606061	0.00929352	12 Polycomb repressed	Island	-	-	-
cg08994045	chr11	2883911	0.455269	0.0743391	0.38093	0.00606061	0.00929352	12 Polycomb repressed	Island	KCNQ1DN, 10 kb 5' region, NR_024627	-	-
cg03923561	chr12	54447219	0.443626	0.0633166	0.380309	0.00606061	0.00929352	07 Weak enhancer	Shore	HOXC4, 5'UTR, NM_014620	HOXC4, 1.5 kb 5' region, NM_153633	FLJ12825, 10 kb 5' region, NR_026655
cg22592142	chr15	45409169	0.473112	0.0936843	0.379428	0.00606061	0.00929352	03 Poised promoter	Island	DUOXA2, Intron, NM_207581	DUOXA1, 1.5 kb 3' region, NM_144565	DUOX2, 10 kb 5' region, NM_014080
cg19016816	chr7	1267986	0.50158	0.122542	0.379038	0.00606061	0.00929352	12 Polycomb repressed	Shore	UNCX, 10 kb 5' region, NM_001080461	-	-
cg13326647	chr4	174428190	0.581336	0.202413	0.378923	0.00606061	0.00929352	12 Polycomb repressed	Island	-	-	-
cg05717871	chr11	638506	0.691537	0.312647	0.37889	0.00606061	0.00929352	12 Polycomb repressed	Island	DEAF1, 10 kb 3' region, NM_021008	DRD4, Intron 1, NM_000797	-
cg01998213	chr7	19149988	0.494608	0.11695	0.377658	0.00606061	0.00929352	12 Polycomb repressed	Shore	TWIST1, 10 kb 3' region, NM_000474	-	-
cg12781568	chr11	32452037	0.552327	0.175395	0.376933	0.00606061	0.00929352	12 Polycomb repressed	Shore	WT1, Intron, NM_000378	WT1, Intron, NM_001198552	WT1, Intron, NM_001198551
cg14605948	chr9	98315341	0.76293	0.386294	0.376635	0.00606061	0.00929352	12 Polycomb repressed	Island	-	-	-
cg01882880	chr17	46623818	0.469122	0.0931061	0.376016	0.00606061	0.00929352	12 Polycomb repressed	Shelf	HOXB2, 1.5 kb 5' region, NM_002145	HOXB3, 10 kb 3' region, NM_002146	-
cg15230883	chr3	53321204	0.693955	0.318432	0.375523	0.00606061	0.00929352	10 Transcriptional elongation	Outside	DCP1A, 3'UTR, NM_018403	-	-
cg03906434	chr7	27231818	0.406309	0.0320743	0.374234	0.00606061	0.00929352	12 Polycomb repressed	Island	HOXA11, 10 kb 5' region, NM_005523	HOTTIP, 10 kb 5' region, NR_037843	HOXA11-AS1, 10 kb 3' region, NR_002795
cg10792302	chr12	54376018	0.406828	0.033345	0.373483	0.00606061	0.00929352	01 Active promoter	Shelf	HOXC10, 10 kb 5' region, NM_017409	MIR196A2, 10 kb 5' region, NR_029617	HOXC11, 10 kb 3' region, NM_014212
cg24244500	chr13	112815960	0.674943	0.301601	0.373342	0.00606061	0.00929352	13 Heterochromatin	Shore	-	-	-
cg01440452	chr5	139491578	0.625705	0.253305	0.3724	0.00606061	0.00929352	11 Weak transcribed	Shore	PURA, 10 kb 5' region, NM_005859	-	-
cg16681083	chr1	44727236	0.807567	0.435408	0.372158	0.00606061	0.00929352	02 Weak promoter	Outside	ERI3, Intron, NM_024066	-	-
cg13936863	chr2	71132245	0.537422	0.165755	0.371667	0.00606061	0.00929352	12 Polycomb repressed	Island	VAX2, Intron 1, NM_012476	-	-
cg25334934	chr2	121269347	0.777858	0.406304	0.371554	0.00606061	0.00929352	12 Polycomb repressed	Outside	-	-	-
cg01240795	chr5	72528313	0.47347	0.102756	0.370714	0.00606061	0.00929352	11 Weak transcribed	Shore	-	-	-
cg14824386	chr8	41167922	0.499243	0.129106	0.370137	0.00606061	0.00929352	13 Heterochromatin	Shore	SFRP1, 1.5 kb 5' region, NM_003012	-	-
cg17983632	chr6	1621929	0.422289	0.0524605	0.369829	0.00606061	0.00929352	11 Weak transcribed	Shore	FOXC1, 10 kb 3' region, NM_001453	GMDS, 10 kb 3' region, NM_001253846	GMDS, 10 kb 3' region, NM_001500
cg17608103	chr6	169653611	0.692044	0.323278	0.368766	0.0121212	0.017244	01 Active promoter	Outside	THBS2, 5'UTR, NM_003247	-	-
cg10665961	chr17	8958038	0.463923	0.0955894	0.368334	0.00606061	0.00929352	13 Heterochromatin	Outside	NTN1, Intron, NM_004822	-	-
cg03333634	chr8	11555250	0.427118	0.0595866	0.367531	0.00606061	0.00929352	12 Polycomb repressed	Island	GATA4, 10 kb 5' region, NM_002052	-	-
cg12014818	chr2	219744633	0.590278	0.222866	0.367412	0.00606061	0.00929352	06 Weak enhancer	Shore	WNT10A, 1.5 kb 5' region, NM_025216	WNT6, 10 kb 3' region, NM_006522	-
cg06670039	chr16	12530245	0.805887	0.438481	0.367406	0.00606061	0.00929352	11 Weak transcribed	Outside	SNX29, Intron, NM_032167	-	-
cg04446345	chr22	45680843	0.455794	0.0893397	0.366455	0.00606061	0.00929352	12 Polycomb repressed	Island	UPK3A, TSS-200, NM_006953	UPK3A, TSS-200, NM_001167574	-
cg25266629	chr10	102894147	0.504635	0.138256	0.366379	0.00606061	0.00929352	03 Poised promoter	Island	TLX1, Intron, NM_005521	TLX1, Intron, NM_001195517	TLX1NB, 10 kb 5' region, NM_001085398
cg20457275	chr6	1394070	0.472313	0.10758	0.364733	0.00606061	0.00929352	03 Poised promoter	Island	FOXF2, Intron 1, NM_001452	-	-
cg01084215	chr17	77924268	0.747097	0.382612	0.364485	0.00606061	0.00929352	13 Heterochromatin	Island	TBC1D16, Exon, NM_019020	-	-
cg16196175	chr7	27289119	0.545194	0.181393	0.363801	0.00606061	0.00929352	03 Poised promoter	Shelf	EVX1, 10 kb 3' region, NM_001989	-	-
cg00036788	chr4	54974681	0.459101	0.0961825	0.362918	0.00606061	0.00929352	03 Poised promoter	Shore	GSX2, 10 kb 3' region, NM_133267	-	-
cg06490988	chr3	128212000	0.475766	0.112963	0.362803	0.00606061	0.00929352	12 Polycomb repressed	Island	GATA2, 5'UTR, NM_032638	GATA2, 10 kb 5' region, NM_001145661	GATA2, 10 kb 5' region, NM_001145662
cg07021644	chr22	45680878	0.425481	0.0630713	0.36241	0.00606061	0.00929352	12 Polycomb repressed	Island	UPK3A, 5'UTR, NM_006953	UPK3A, 5'UTR, NM_001167574	-
cg26706077	chr16	17255058	0.752154	0.390854	0.3613	0.00606061	0.00929352	13 Heterochromatin	Outside	XYLT1, Intron, NM_022166	-	-
cg11789612	chr15	41794411	0.437555	0.0764265	0.361129	0.00606061	0.00929352	03 Poised promoter	Island	ITPKA, Intron, NM_002220	LTK, 1.5 kb 3' region, NM_001135685	LTK, 1.5 kb 3' region, NM_002344
cg00575665	chr20	39315210	0.552559	0.191631	0.360928	0.00606061	0.00929352	03 Poised promoter	Shore	MAFB, 3'UTR, NM_005461	-	-
cg06567836	chr13	112330929	0.824206	0.463663	0.360543	0.00606061	0.00929352	03 Poised promoter	Outside	-	-	-
cg02124022	chr4	54974885	0.524062	0.163898	0.360163	0.00606061	0.00929352	03 Poised promoter	Shore	GSX2, 10 kb 3' region, NM_133267	-	-
cg03547840	chr5	72715926	0.423595	0.064039	0.359556	0.00606061	0.00929352	03 Poised promoter	Island	-	-	-
cg16543094	chr11	20229516	0.517298	0.157767	0.359531	0.00606061	0.00929352	12 Polycomb repressed	Outside	-	-	-
cg23881926	chr8	59058655	0.87858	0.519088	0.359492	0.00606061	0.00929352	02 Weak promoter	Island	FAM110B, 5'UTR, NM_147189	-	-
cg26047066	chr1	221069135	0.424205	0.0650662	0.359138	0.00606061	0.00929352	12 Polycomb repressed	Island	-	-	-
cg16370398	chr12	54448912	0.514014	0.155867	0.358146	0.00606061	0.00929352	13 Heterochromatin	Shore	HOXC4, Exon, NM_014620	HOXC4, Exon, NM_153633	FLJ12825, 10 kb 5' region, NR_026655
cg06796779	chr3	128204926	0.689725	0.332757	0.356968	0.00606061	0.00929352	12 Polycomb repressed	Shore	GATA2, Exon, NM_032638	GATA2, Exon, NM_001145661	GATA2, Exon, NM_001145662
cg03575666	chr8	41168185	0.570408	0.214157	0.356251	0.00606061	0.00929352	13 Heterochromatin	Shore	SFRP1, 1.5 kb 5' region, NM_003012	-	-
cg21104276	chr7	90896571	0.478412	0.122379	0.356033	0.00606061	0.00929352	06 Weak enhancer	Island	FZD1, 3'UTR, NM_003505	-	-
cg09284026	chr14	70040898	0.596244	0.240535	0.355709	0.0121212	0.017244	03 Poised promoter	Shore	C14orf162, 10 kb 5' region, NR_024630	-	-
cg27119612	chr15	57491000	0.664373	0.308718	0.355655	0.0121212	0.017244	07 Weak enhancer	Outside	TCF12, Intron, NM_207038	TCF12, Intron, NM_207036	TCF12, Intron, NM_003205
cg05408649	chr12	54446018	0.46618	0.110556	0.355624	0.00606061	0.00929352	04 Strong enhancer	Island	HOXC4, 5'UTR, NM_014620	HOXC4, 10 kb 5' region, NM_153633	FLJ12825, 10 kb 5' region, NR_026655
cg11051738	chr14	54687159	0.418036	0.0628148	0.355221	0.00606061	0.00929352	02 Weak promoter	Outside	-	-	-
cg00102183	chr1	109772438	0.67285	0.317758	0.355092	0.00606061	0.00929352	10 Transcriptional elongation	Outside	SARS, Intron, NM_006513	-	-
cg18621142	chr10	21788637	0.509269	0.154635	0.354634	0.00606061	0.00929352	11 Weak transcribed	Island	C10orf114, 10 kb 5' region, NM_001010911	MIR1915, 10 kb 5' region, NR_031736	-
cg23365739	chr14	57277177	0.426939	0.0726815	0.354258	0.00606061	0.00929352	12 Polycomb repressed	Shore	OTX2, 5'UTR, NM_021728	OTX2, 10 kb 5' region, NM_172337	OTX2OS1, 10 kb 5' region, NR_029385
cg19439123	chr17	17687620	0.43074	0.0768622	0.353878	0.00606061	0.00929352	04 Strong enhancer	Shore	RAI1, 5'UTR, NM_030665	SMCR5, 10 kb 5' region, NR_024007	-
cg03241909	chr11	64952033	0.6926	0.339033	0.353567	0.00606061	0.00929352	09 Transcriptional transition	Island	CAPN1, Intron, NM_001198868	CAPN1, Intron, NM_001198869	CAPN1, Intron, NM_005186
cg15774864	chr2	63272213	0.476533	0.123395	0.353138	0.00606061	0.00929352	11 Weak transcribed	Island	EHBP1, Exon, NM_001142615	EHBP1, Exon, NM_015252	EHBP1, Exon, NM_001142616
cg16388178	chr4	174427506	0.552481	0.201045	0.351436	0.00606061	0.00929352	12 Polycomb repressed	Shore	-	-	-
cg14467654	chr9	131155818	0.50734	0.15615	0.35119	0.00606061	0.00929352	11 Weak transcribed	Island	MIR219-2, 1.5 kb 5' region, NR_029837	MIR2964A, 1.5 kb 3' region, NR_039815	URM1, 10 kb 3' region, NM_030914
cg26280713	chr6	169653927	0.713144	0.362949	0.350196	0.0121212	0.017244	01 Active promoter	Outside	THBS2, 5'UTR, NM_003247	-	-
cg21840697	chr2	121101387	0.614981	0.265431	0.349551	0.00606061	0.00929352	03 Poised promoter	Island	INHBB, 10 kb 5' region, NM_002193	-	-
cg26174583	chr6	1392623	0.569252	0.219917	0.349335	0.00606061	0.00929352	12 Polycomb repressed	Shore	FOXF2, Intron 1, NM_001452	-	-
cg14518346	chr13	100544909	0.84163	0.493749	0.347882	0.00606061	0.00929352	13 Heterochromatin	Shelf	CLYBL, 3'UTR, NM_206808	-	-
cg10264687	chr16	51147460	0.706014	0.359893	0.346121	0.00606061	0.00929352	12 Polycomb repressed	Shore	-	-	-
cg10839823	chr4	174429369	0.544645	0.19886	0.345785	0.00606061	0.00929352	12 Polycomb repressed	Shore	-	-	-
cg09998861	chr16	86538105	0.496904	0.151593	0.345311	0.00606061	0.00929352	12 Polycomb repressed	Shore	LOC400550, 3'UTR, NR_033925	LOC400550, 3'UTR, NR_036444	FOXF1, 10 kb 5' region, NM_001451
cg08465346	chr12	54441457	0.459991	0.114711	0.34528	0.00606061	0.00929352	13 Heterochromatin	Island	HOXC4, 5'UTR, NM_014620	HOXC4, 10 kb 5' region, NM_153633	-
cg26407571	chr12	54473533	0.412557	0.0678849	0.344672	0.00606061	0.00929352	13 Heterochromatin	Island	FLJ12825, 5'UTR, NR_026655	LOC100240735, 3'UTR, NR_026658	-
cg14717557	chr6	100895617	0.743479	0.399299	0.34418	0.0121212	0.017244	03 Poised promoter	Shore	SIM1, Intron, NM_005068	-	-
cg05781999	chr7	155174128	0.434356	0.0903295	0.344027	0.00606061	0.00929352	12 Polycomb repressed	Island	-	-	-
cg09645993	chr5	77289835	0.788873	0.444911	0.343962	0.00606061	0.00929352	11 Weak transcribed	Outside	AP3B1, 10 kb 3' region, NM_003664	-	-
cg05987823	chr12	54428591	0.622633	0.278715	0.343918	0.00606061	0.00929352	11 Weak transcribed	Island	HOXC5, 5'UTR, NR_003084	HOXC4, 5'UTR, NM_014620	HOXC5, 3'UTR, NM_018953
cg13805001	chr9	89555717	0.590368	0.246601	0.343766	0.00606061	0.00929352	12 Polycomb repressed	Outside	GAS1, 10 kb 3' region, NM_002048	-	-
cg16357224	chr16	86530052	0.447766	0.104769	0.342997	0.00606061	0.00929352	12 Polycomb repressed	Shore	LOC400550, 3'UTR, NR_033925	LOC400550, 3'UTR, NR_036444	-
cg08834902	chr16	8806689	0.623079	0.281131	0.341948	0.00606061	0.00929352	13 Heterochromatin	Outside	ABAT, 5'UTR, NM_020686	ABAT, 10 kb 5' region, NM_001127448	ABAT, TSS-200, NM_000663
cg24812837	chr10	102894119	0.4583	0.116926	0.341374	0.00606061	0.00929352	03 Poised promoter	Island	TLX1, Exon, NM_005521	TLX1, Exon, NM_001195517	TLX1NB, 10 kb 5' region, NM_001085398
cg20357628	chr20	58179846	0.427612	0.0868677	0.340744	0.00606061	0.00929352	12 Polycomb repressed	Island	PHACTR3, 5'UTR, NM_080672	PHACTR3, Intron 1, NM_001199505	-
cg12602405	chr17	79456823	0.584918	0.244207	0.340711	0.0121212	0.017244	12 Polycomb repressed	Shore	-	-	-
cg02360367	chr1	2180026	0.666474	0.326997	0.339477	0.00606061	0.00929352	10 Transcriptional elongation	Outside	SKI, Intron 1, NM_003036	-	-
cg24177393	chr5	43037516	0.57413	0.234728	0.339402	0.00606061	0.00929352	02 Weak promoter	Island	LOC153684, 10 kb 5' region, NR_015447	C5orf39, 10 kb 3' region, NM_001014279	-
cg04660422	chr4	4860550	0.459323	0.119944	0.339379	0.00606061	0.00929352	12 Polycomb repressed	Shore	MSX1, 1.5 kb 5' region, NM_002448	-	-
cg15779837	chr19	48918115	0.492402	0.153605	0.338797	0.0242424	0.0325782	06 Weak enhancer	Island	GRIN2D, Intron, NM_000836	-	-
cg07028733	chr10	29228803	0.676345	0.337977	0.338367	0.00606061	0.00929352	12 Polycomb repressed	Outside	-	-	-
cg03733760	chr11	69517840	0.400875	0.06339	0.337485	0.00606061	0.00929352	12 Polycomb repressed	Island	FGF19, Intron, NM_005117	-	-
cg06578825	chr11	69520185	0.566594	0.230152	0.336441	0.00606061	0.00929352	12 Polycomb repressed	Shore	FGF19, 1.5 kb 5' region, NM_005117	-	-
cg01323777	chr17	7832942	0.370078	0.0358201	0.334257	0.00606061	0.00929352	02 Weak promoter	Island	KCNAB3, 1.5 kb 5' region, NM_004732	TRAPPC1, 1.5 kb 3' region, NR_030697	TRAPPC1, 1.5 kb 3' region, NM_001166621
cg03024537	chr8	11557216	0.520162	0.185961	0.334201	0.00606061	0.00929352	12 Polycomb repressed	Shore	GATA4, 10 kb 5' region, NM_002052	-	-
cg07618085	chr17	77924581	0.562524	0.228398	0.334126	0.00606061	0.00929352	13 Heterochromatin	Shore	TBC1D16, Intron, NM_019020	-	-
cg17438030	chr5	72526378	0.363207	0.0305429	0.332664	0.00606061	0.00929352	11 Weak transcribed	Island	-	-	-
cg06386307	chr6	100895210	0.668338	0.337103	0.331234	0.0242424	0.0325782	03 Poised promoter	Island	SIM1, Exon, NM_005068	-	-
cg19638477	chr3	128212272	0.458982	0.127897	0.331085	0.00606061	0.00929352	12 Polycomb repressed	Island	GATA2, 1.5 kb 5' region, NM_032638	GATA2, 10 kb 5' region, NM_001145661	GATA2, 10 kb 5' region, NM_001145662
cg01817364	chr5	43037410	0.528364	0.197659	0.330706	0.00606061	0.00929352	02 Weak promoter	Island	LOC153684, 10 kb 5' region, NR_015447	C5orf39, 10 kb 3' region, NM_001014279	-
cg20752005	chr17	78449261	0.688656	0.360173	0.328483	0.0121212	0.017244	03 Poised promoter	Shore	NPTX1, Intron, NM_002522	-	-
cg01040654	chr5	172663218	0.770638	0.443181	0.327456	0.00606061	0.00929352	12 Polycomb repressed	Shore	NKX2-5, 1.5 kb 5' region, NM_004387	NKX2-5, 1.5 kb 5' region, NM_001166175	NKX2-5, 1.5 kb 5' region, NM_001166176
cg11251367	chr1	240620176	0.660276	0.332928	0.327348	0.163636	0.189307	13 Heterochromatin	Outside	FMN2, Intron, NM_020066	-	-
cg15244786	chr12	54446278	0.536456	0.209748	0.326708	0.00606061	0.00929352	04 Strong enhancer	Shore	HOXC4, 5'UTR, NM_014620	HOXC4, 1.5 kb 5' region, NM_153633	FLJ12825, 10 kb 5' region, NR_026655
cg10400707	chr1	160369839	0.384694	0.0587955	0.325898	0.00606061	0.00929352	04 Strong enhancer	Shore	VANGL2, 1.5 kb 5' region, NM_020335	-	-
cg02126031	chr14	54686315	0.660106	0.334266	0.32584	0.00606061	0.00929352	12 Polycomb repressed	Outside	-	-	-
cg25772723	chr3	128211125	0.50219	0.176512	0.325678	0.00606061	0.00929352	12 Polycomb repressed	Island	GATA2, 5'UTR, NM_032638	GATA2, 10 kb 5' region, NM_001145661	GATA2, 10 kb 5' region, NM_001145662
cg14135731	chr9	98315815	0.640709	0.315631	0.325078	0.00606061	0.00929352	12 Polycomb repressed	Shore	-	-	-
cg14314744	chr6	100897444	0.549414	0.224585	0.324829	0.0121212	0.017244	12 Polycomb repressed	Island	SIM1, Intron, NM_005068	-	-
cg01025233	chr5	72732059	0.447088	0.122428	0.32466	0.00606061	0.00929352	12 Polycomb repressed	Island	-	-	-
cg16441259	chr8	11557905	0.507851	0.183918	0.323933	0.00606061	0.00929352	12 Polycomb repressed	Island	GATA4, 10 kb 5' region, NM_002052	-	-
cg01192077	chr5	158523506	0.509792	0.186064	0.323728	0.00606061	0.00929352	12 Polycomb repressed	Shore	EBF1, Intron, NM_024007	-	-
cg15964309	chr12	114886560	0.368674	0.045099	0.323575	0.00606061	0.00929352	12 Polycomb repressed	Island	-	-	-
cg18156486	chr11	2884294	0.682117	0.358641	0.323476	0.0242424	0.0325782	12 Polycomb repressed	Island	KCNQ1DN, 10 kb 5' region, NR_024627	-	-
cg20941855	chr3	111718456	0.533144	0.212306	0.320838	0.00606061	0.00929352	01 Active promoter	Outside	TAGLN3, Intron, NM_001008272	TAGLN3, Intron, NM_013259	ABHD10, 10 kb 3' region, NM_018394
cg01895333	chr3	109035404	0.398424	0.0785415	0.319883	0.0242424	0.0325782	13 Heterochromatin	Outside	DPPA2, 1.5 kb 5' region, NM_138815	DPPA4, 10 kb 3' region, NM_018189	-
cg24407096	chr6	169653617	0.458222	0.138577	0.319645	0.0121212	0.017244	01 Active promoter	Outside	THBS2, 5'UTR, NM_003247	-	-
cg01792117	chr17	27088226	0.768712	0.450224	0.318488	0.00606061	0.00929352	09 Transcriptional transition	Outside	C17orf63, Intron, NM_018182	C17orf63, Intron, NM_001077498	-
cg05573809	chr5	14036480	0.422123	0.103822	0.318301	0.00606061	0.00929352	04 Strong enhancer	Outside	-	-	-
cg23141355	chr3	44063592	0.349885	0.0318796	0.318006	0.00606061	0.00929352	03 Poised promoter	Island	-	-	-
cg15987732	chr7	155174253	0.54304	0.225256	0.317784	0.00606061	0.00929352	12 Polycomb repressed	Island	-	-	-
cg11382082	chr5	43038610	0.464098	0.146607	0.317491	0.00606061	0.00929352	02 Weak promoter	Shore	C5orf39, 1.5 kb 3' region, NM_001014279	LOC153684, 10 kb 5' region, NR_015447	-
cg12651914	chr12	130642778	0.470701	0.153696	0.317004	0.00606061	0.00929352	12 Polycomb repressed	Shelf	FLJ31485, 3'UTR, NR_033834	FZD10, 10 kb 5' region, NM_007197	-
cg15240082	chr22	45680686	0.375953	0.0598453	0.316108	0.00606061	0.00929352	12 Polycomb repressed	Island	UPK3A, TSS-200, NM_006953	UPK3A, TSS-200, NM_001167574	-
cg01020484	chr14	74185293	0.69751	0.381577	0.315933	0.00606061	0.00929352	10 Transcriptional elongation	Shore	C14orf43, 3'UTR, NM_001043318	C14orf43, 3'UTR, NM_194278	PNMA1, 10 kb 5' region, NM_006029
cg02485328	chr5	158522602	0.602128	0.28656	0.315569	0.00606061	0.00929352	12 Polycomb repressed	Shore	EBF1, Intron, NM_024007	-	-
cg04131583	chr16	86529960	0.430655	0.115147	0.315508	0.00606061	0.00929352	12 Polycomb repressed	Shore	LOC400550, 3'UTR, NR_033925	LOC400550, 3'UTR, NR_036444	-
cg08834350	chr10	29228915	0.618838	0.303528	0.31531	0.00606061	0.00929352	12 Polycomb repressed	Outside	-	-	-
cg18798289	chr5	72530244	0.364559	0.0496733	0.314886	0.00606061	0.00929352	11 Weak transcribed	Shore	-	-	-
cg21287054	chr19	54928011	0.836713	0.522393	0.31432	0.00606061	0.00929352	12 Polycomb repressed	Island	TTYH1, Intron 1, NM_020659	TTYH1, Intron 1, NM_001201461	TTYH1, Intron 1, NM_001005367
cg21249595	chr6	30848810	0.570998	0.256992	0.314006	0.00606061	0.00929352	11 Weak transcribed	Shelf	DDR1, 10 kb 5' region, NM_001954	DDR1, 10 kb 5' region, NM_013993	DDR1, 10 kb 5' region, NM_001202523
cg26248075	chr6	100895480	0.670826	0.357011	0.313816	0.0242424	0.0325782	03 Poised promoter	Shore	SIM1, Intron, NM_005068	-	-
cg14944944	chr22	45680701	0.343043	0.0302629	0.31278	0.00606061	0.00929352	12 Polycomb repressed	Island	UPK3A, TSS-200, NM_006953	UPK3A, TSS-200, NM_001167574	-
cg17053963	chr3	44063831	0.518043	0.206535	0.311508	0.00606061	0.00929352	03 Poised promoter	Island	-	-	-
cg02173749	chr2	121104028	0.450364	0.139928	0.310437	0.00606061	0.00929352	12 Polycomb repressed	Island	INHBB, Exon 1, NM_002193	-	-
cg25930229	chr10	102997888	0.644858	0.334673	0.310184	0.00606061	0.00929352	12 Polycomb repressed	Shore	FLJ41350, 5'UTR, NR_029380	LBX1, 10 kb 5' region, NM_006562	-
cg07122178	chr8	41168480	0.409516	0.0993772	0.310138	0.00606061	0.00929352	13 Heterochromatin	Shore	SFRP1, 1.5 kb 5' region, NM_003012	-	-
cg09682128	chr13	100613239	0.543512	0.233412	0.3101	0.00606061	0.00929352	12 Polycomb repressed	Shore	ZIC5, 10 kb 3' region, NM_033132	-	-
cg03469862	chr11	68924852	0.844531	0.535906	0.308625	0.00606061	0.00929352	12 Polycomb repressed	Island	-	-	-
cg06504526	chr6	100894628	0.624286	0.316566	0.307719	0.0242424	0.0325782	12 Polycomb repressed	Shore	SIM1, Intron, NM_005068	-	-
cg16292132	chr6	138893110	0.634823	0.328348	0.306476	0.0121212	0.017244	04 Strong enhancer	Outside	NHSL1, 5'UTR, NM_020464	-	-
cg19905270	chr5	92635710	0.577781	0.272341	0.305439	0.0121212	0.017244	13 Heterochromatin	Outside	-	-	-
cg01978237	chr6	100896802	0.627159	0.322586	0.304573	0.0242424	0.0325782	12 Polycomb repressed	Shore	SIM1, Intron, NM_005068	-	-
cg05895353	chr16	54611721	0.613083	0.308541	0.304542	0.00606061	0.00929352	13 Heterochromatin	Outside	-	-	-
cg06293782	chr6	32713187	0.700372	0.397028	0.303343	0.315152	0.347817	12 Polycomb repressed	Outside	HLA-DQA2, Intron, NM_020056	-	-
cg16639692	chr5	43037665	0.74072	0.437818	0.302902	0.00606061	0.00929352	02 Weak promoter	Shore	LOC153684, 10 kb 5' region, NR_015447	C5orf39, 10 kb 3' region, NM_001014279	-
cg16565394	chr6	100896673	0.66685	0.364036	0.302814	0.0242424	0.0325782	12 Polycomb repressed	Shore	SIM1, Intron, NM_005068	-	-
cg26099134	chr6	100897308	0.579476	0.278096	0.301379	0.0121212	0.017244	12 Polycomb repressed	Island	SIM1, Exon, NM_005068	-	-
cg08074534	chr6	100895142	0.469404	0.168336	0.301068	0.0242424	0.0325782	03 Poised promoter	Island	SIM1, Exon, NM_005068	-	-
cg18307912	chr17	42856772	0.362979	0.0622781	0.300701	0.00606061	0.00929352	02 Weak promoter	Island	ADAM11, Intron, NM_002390	-	-
cg04222582	chr15	45405102	0.353166	0.0526426	0.300523	0.00606061	0.00929352	03 Poised promoter	Island	DUOX2, Intron, NM_014080	DUOXA2, 1.5 kb 5' region, NM_207581	DUOXA1, 10 kb 3' region, NM_144565
cg15837233	chr2	162279323	0.592155	0.293208	0.298947	0.00606061	0.00929352	12 Polycomb repressed	Shore	TBR1, Intron, NM_006593	-	-
cg14235768	chr2	71132249	0.534885	0.237211	0.297674	0.0121212	0.017244	12 Polycomb repressed	Island	VAX2, Intron 1, NM_012476	-	-
cg05658107	chr4	40198391	0.758122	0.46157	0.296552	0.0727273	0.0896526	13 Heterochromatin	Outside	RHOH, TSS-200, NM_004310	-	-
cg09984047	chr13	112330953	0.694695	0.398444	0.296251	0.0727273	0.0896526	03 Poised promoter	Outside	-	-	-
cg21652958	chr6	169653960	0.701898	0.406172	0.295726	0.0121212	0.017244	01 Active promoter	Outside	THBS2, 5'UTR, NM_003247	-	-
cg06422883	chr5	72528295	0.439594	0.143979	0.295615	0.00606061	0.00929352	11 Weak transcribed	Shore	-	-	-
cg03699182	chr2	121104186	0.609804	0.314947	0.294857	0.0121212	0.017244	12 Polycomb repressed	Island	INHBB, Exon 1, NM_002193	-	-
cg11067786	chr2	74780466	0.536766	0.243413	0.293354	0.00606061	0.00929352	13 Heterochromatin	Shore	LOXL3, 5'UTR, NM_032603	DOK1, 5'UTR, NM_001197260	DOK1, 1.5 kb 5' region, NM_001381
cg23444265	chr19	48918204	0.617699	0.324817	0.292882	0.0242424	0.0325782	06 Weak enhancer	Island	GRIN2D, Exon, NM_000836	-	-
cg00500498	chr6	169653934	0.617062	0.325257	0.291805	0.0242424	0.0325782	01 Active promoter	Outside	THBS2, 5'UTR, NM_003247	-	-
cg01693350	chr11	32452186	0.341736	0.0499837	0.291753	0.00606061	0.00929352	12 Polycomb repressed	Island	WT1, Intron, NM_000378	WT1, Intron, NM_024426	WT1, Intron, NM_024424
cg10694781	chr7	132260288	0.483425	0.191807	0.291618	0.00606061	0.00929352	12 Polycomb repressed	Shore	PLXNA4, 5'UTR, NM_020911	PLXNA4, 5'UTR, NM_001105543	PLXNA4, 5'UTR, NM_181775
cg09373676	chr4	186227242	0.746568	0.456281	0.290287	0.00606061	0.00929352	05 Strong enhancer	Outside	SNX25, Intron, NM_031953	-	-
cg23075506	chr1	212688996	0.658119	0.36815	0.289969	0.00606061	0.00929352	12 Polycomb repressed	Shore	-	-	-
cg02402843	chr12	24168192	0.812487	0.522697	0.28979	0.00606061	0.00929352	13 Heterochromatin	Outside	SOX5, 5'UTR, NM_152989	-	-
cg25446191	chr3	170077544	0.472995	0.18481	0.288185	0.00606061	0.00929352	09 Transcriptional transition	Shore	SKIL, 5'UTR, NM_001145098	SKIL, 5'UTR, NM_005414	SKIL, 5'UTR, NM_001145097
cg27034294	chr10	29448871	0.533523	0.24625	0.287273	0.0121212	0.017244	05 Strong enhancer	Outside	-	-	-
cg13889934	chr4	86851398	0.690476	0.403702	0.286774	0.00606061	0.00929352	13 Heterochromatin	Outside	ARHGAP24, Intron, NM_001025616	ARHGAP24, Intron, NM_001042669	ARHGAP24, TSS-200, NM_031305
cg19778003	chr3	111718061	0.365406	0.0799344	0.285472	0.00606061	0.00929352	01 Active promoter	Outside	TAGLN3, 5'UTR, NM_001008272	TAGLN3, 5'UTR, NM_013259	TAGLN3, 5'UTR, NM_001008273
cg23920953	chr14	70038504	0.347559	0.0626791	0.284879	0.00606061	0.00929352	03 Poised promoter	Island	C14orf162, 1.5 kb 5' region, NR_024630	-	-
cg03830329	chr6	100897080	0.574868	0.290718	0.28415	0.0242424	0.0325782	12 Polycomb repressed	Island	SIM1, Intron, NM_005068	-	-
cg26796245	chr4	113970819	0.462854	0.178929	0.283925	0.0121212	0.017244	13 Heterochromatin	Outside	ANK2, Intron, NM_001127493	ANK2, 5'UTR, NM_020977	ANK2, 5'UTR, NM_001148
cg17204557	chr2	121223908	0.511612	0.2284	0.283212	0.00606061	0.00929352	13 Heterochromatin	Outside	LOC84931, 3'UTR, NR_027181	-	-
cg19228034	chr7	92672811	0.71574	0.433313	0.282427	0.00606061	0.00929352	04 Strong enhancer	Island	-	-	-
cg25001102	chr1	221068934	0.552207	0.27015	0.282057	0.00606061	0.00929352	12 Polycomb repressed	Island	-	-	-
cg15067806	chr1	149146747	0.785048	0.503167	0.281882	0.109091	0.130546	12 Polycomb repressed	Shore	-	-	-
cg18959907	chr2	54517308	0.845018	0.563719	0.2813	0.00606061	0.00929352	13 Heterochromatin	Outside	ACYP2, Intron, NM_138448	-	-
cg10536349	chr17	49123975	0.776076	0.495543	0.280533	0.00606061	0.00929352	11 Weak transcribed	Outside	SPAG9, Exon 1, NM_001251971	SPAG9, Intron, NM_003971	SPAG9, Intron, NM_001130528
cg17982178	chr6	29895214	0.601545	0.321689	0.279856	0.0424242	0.0544188	02 Weak promoter	Shore	HCG4B, 10 kb 5' region, NR_001317	-	-
cg13881964	chr6	41537475	0.690976	0.411673	0.279303	0.00606061	0.00929352	10 Transcriptional elongation	Outside	FOXP4, Intron, NM_138457	FOXP4, Intron, NM_001012427	FOXP4, Intron, NM_001012426
cg07212818	chr11	638075	0.757661	0.479081	0.278579	0.00606061	0.00929352	12 Polycomb repressed	Island	DEAF1, 10 kb 3' region, NM_021008	DRD4, Intron 1, NM_000797	-
cg06783429	chr7	127673037	0.611521	0.333511	0.27801	0.00606061	0.00929352	11 Weak transcribed	Shore	SND1, Intron, NM_014390	LRRC4, 10 kb 5' region, NM_022143	-
cg08979319	chr6	100896054	0.537907	0.261024	0.276882	0.0242424	0.0325782	03 Poised promoter	Island	SIM1, Exon, NM_005068	-	-
cg23860269	chr6	28737943	0.564937	0.288108	0.276828	0.0121212	0.017244	12 Polycomb repressed	Outside	-	-	-
cg21202716	chr11	70508021	0.670449	0.39371	0.276739	0.0242424	0.0325782	12 Polycomb repressed	Shore	SHANK2, Intron, NM_012309	SHANK2, 1.5 kb 5' region, NM_133266	-
cg06096184	chr3	66549731	0.654198	0.379049	0.275149	0.00606061	0.00929352	01 Active promoter	Shore	LRIG1, Intron, NM_015541	-	-
cg23359714	chr8	41168335	0.551988	0.276886	0.275102	0.0121212	0.017244	13 Heterochromatin	Shore	SFRP1, 1.5 kb 5' region, NM_003012	-	-
cg26749518	chr19	51506164	0.328763	0.0537545	0.275009	0.00606061	0.00929352	06 Weak enhancer	Island	KLK9, 3'UTR, NM_012315	KLK8, 1.5 kb 5' region, NM_144506	KLK8, 1.5 kb 5' region, NM_144507
cg00318631	chr1	247803165	0.450688	0.176155	0.274533	0.00606061	0.00929352	13 Heterochromatin	Shore	-	-	-
cg27454883	chr10	102626431	0.374229	0.102271	0.271957	0.00606061	0.00929352	12 Polycomb repressed	Outside	-	-	-
cg17540159	chr4	140657572	0.678251	0.407142	0.271109	0.00606061	0.00929352	12 Polycomb repressed	Shore	MAML3, Intron, NM_018717	MGST2, 3'UTR, NM_001204367	MGST2, 3'UTR, NM_001204366
cg01388796	chr19	3801547	0.339614	0.0685878	0.271026	0.0121212	0.017244	03 Poised promoter	Island	MATK, 5'UTR, NM_002378	ZFR2, 10 kb 3' region, NM_015174	-
cg13762244	chr11	64951959	0.400226	0.130774	0.269452	0.00606061	0.00929352	09 Transcriptional transition	Island	CAPN1, Intron, NM_001198868	CAPN1, Intron, NM_001198869	CAPN1, Intron, NM_005186
cg17553353	chr3	111718564	0.539378	0.270858	0.268521	0.0424242	0.0544188	01 Active promoter	Outside	TAGLN3, Intron, NM_001008272	TAGLN3, Intron, NM_013259	ABHD10, 10 kb 3' region, NM_018394
cg07661704	chr4	139144432	0.592107	0.324363	0.267744	0.0121212	0.017244	10 Transcriptional elongation	Outside	SLC7A11, Exon, NM_014331	-	-
cg22855900	chr5	72529661	0.37358	0.106461	0.267118	0.00606061	0.00929352	02 Weak promoter	Island	-	-	-
cg04439159	chr2	121104858	0.707179	0.441386	0.265793	0.0242424	0.0325782	12 Polycomb repressed	Island	INHBB, Intron 1, NM_002193	-	-
cg05100070	chr6	100896759	0.631487	0.366084	0.265403	0.0242424	0.0325782	12 Polycomb repressed	Shore	SIM1, Intron, NM_005068	-	-
cg14213590	chr9	139237502	0.568234	0.303313	0.264922	0.00606061	0.00929352	06 Weak enhancer	Island	GPSM1, Intron, NM_001145638	GPSM1, 1.5 kb 3' region, NM_015597	-
cg07335915	chr16	86528331	0.4915	0.226932	0.264568	0.00606061	0.00929352	12 Polycomb repressed	Island	LOC400550, 3'UTR, NR_033925	LOC400550, 3'UTR, NR_036444	-
cg27223805	chr11	2889615	0.825189	0.560811	0.264378	0.00606061	0.00929352	12 Polycomb repressed	Shore	KCNQ1DN, 10 kb 5' region, NR_024627	-	-
cg04859726	chr6	100894512	0.49726	0.233596	0.263663	0.0242424	0.0325782	12 Polycomb repressed	Shore	SIM1, Intron, NM_005068	-	-
cg11195065	chr10	119292370	0.401819	0.138677	0.263142	0.0242424	0.0325782	13 Heterochromatin	Shore	EMX2OS, 3'UTR, NR_002791	EMX2, 10 kb 5' region, NM_004098	EMX2, 10 kb 5' region, NM_001165924
cg07015525	chr18	42325085	0.874429	0.612875	0.261554	0.00606061	0.00929352	11 Weak transcribed	Shore	SETBP1, Intron, NM_001130110	SETBP1, Intron, NM_015559	-
cg23720064	chr6	100895678	0.470911	0.209557	0.261355	0.0242424	0.0325782	03 Poised promoter	Shore	SIM1, Intron, NM_005068	-	-
cg24925741	chr1	2245220	0.527292	0.267269	0.260024	0.163636	0.189307	13 Heterochromatin	Shore	SKI, 10 kb 3' region, NM_003036	MORN1, 10 kb 3' region, NM_024848	-
cg04248271	chr5	158524403	0.360822	0.100843	0.259979	0.00606061	0.00929352	12 Polycomb repressed	Island	EBF1, Intron, NM_024007	-	-
cg08169778	chr11	115846335	0.517535	0.258029	0.259506	0.0727273	0.0896526	03 Poised promoter	Outside	-	-	-
cg17415451	chr5	11589048	0.443644	0.184488	0.259156	0.0121212	0.017244	13 Heterochromatin	Outside	CTNND2, Intron, NM_001332	-	-
cg19393677	chr15	67841406	0.606325	0.348323	0.258002	0.00606061	0.00929352	11 Weak transcribed	Outside	MAP2K5, 5'UTR, NM_001206804	MAP2K5, Intron 1, NM_145160	MAP2K5, Intron 1, NM_002757
cg27315314	chr10	29228902	0.556759	0.299902	0.256857	0.0121212	0.017244	12 Polycomb repressed	Outside	-	-	-
cg12140749	chr14	69264038	0.332539	0.0762088	0.25633	0.00606061	0.00929352	05 Strong enhancer	Shore	ZFP36L1, 1.5 kb 5' region, NM_001244701	ZFP36L1, 10 kb 5' region, NM_004926	ZFP36L1, 10 kb 5' region, NM_001244698
cg04406111	chr10	123779209	0.700848	0.444675	0.256174	0.0121212	0.017244	04 Strong enhancer	Outside	TACC2, 5'UTR, NM_206862	TACC2, 5'UTR, NM_206861	-
cg12905673	chr5	147160550	0.84655	0.591732	0.254818	0.00606061	0.00929352	13 Heterochromatin	Outside	JAKMIP2, 5'UTR, NM_014790	-	-
cg01519253	chr12	114886462	0.297715	0.0436822	0.254033	0.00606061	0.00929352	12 Polycomb repressed	Island	-	-	-
cg13064658	chr1	212003988	0.349548	0.0957642	0.253784	0.0242424	0.0325782	01 Active promoter	Island	LPGAT1, 5'UTR, NM_014873	-	-
cg07533511	chr12	94580930	0.583788	0.330671	0.253117	0.00606061	0.00929352	12 Polycomb repressed	Shore	PLXNC1, Intron, NM_005761	-	-
cg21775245	chr3	129407547	0.617726	0.366651	0.251075	0.0242424	0.0325782	04 Strong enhancer	Outside	TMCC1, Intron, NM_001017395	TMCC1, Intron, NM_001128224	TMCC1, 3'UTR, NR_033361
cg07341290	chr16	55224132	0.62001	0.369407	0.250603	0.0121212	0.017244	12 Polycomb repressed	Outside	-	-	-
cg17452006	chr2	174989266	0.648847	0.398541	0.250306	0.0121212	0.017244	11 Weak transcribed	Outside	OLA1, Intron, NM_001011708	OLA1, Intron, NM_013341	-
cg07247998	chr10	123778997	0.786028	0.53661	0.249419	0.00606061	0.00929352	04 Strong enhancer	Outside	TACC2, 5'UTR, NM_206862	TACC2, 5'UTR, NM_206861	-
cg00087368	chr6	100896391	0.553585	0.304828	0.248756	0.0727273	0.0896526	12 Polycomb repressed	Shore	SIM1, Exon, NM_005068	-	-
cg25885280	chr11	70760165	0.489045	0.240877	0.248168	0.0121212	0.017244	13 Heterochromatin	Outside	SHANK2, Intron, NM_012309	-	-
cg24617696	chr2	121104311	0.412184	0.16426	0.247923	0.00606061	0.00929352	12 Polycomb repressed	Island	INHBB, Intron 1, NM_002193	-	-
cg14238959	chr12	114885269	0.308021	0.0606016	0.247419	0.00606061	0.00929352	12 Polycomb repressed	Island	-	-	-
cg01775514	chr20	55838221	0.747729	0.500426	0.247303	0.00606061	0.00929352	12 Polycomb repressed	Shore	BMP7, Intron, NM_001719	-	-
cg03289906	chr7	94538407	0.589822	0.343875	0.245946	0.00606061	0.00929352	12 Polycomb repressed	Shore	PPP1R9A, 5'UTR, NM_017650	PPP1R9A, 5'UTR, NM_001166160	PPP1R9A, 1.5 kb 5' region, NM_001166163
cg24680632	chr12	116044031	0.737304	0.491891	0.245413	0.0121212	0.017244	13 Heterochromatin	Outside	-	-	-
cg26690742	chr11	2889601	0.895503	0.650377	0.245126	0.0121212	0.017244	12 Polycomb repressed	Shore	KCNQ1DN, 10 kb 5' region, NR_024627	-	-
cg08241330	chr16	8806662	0.774595	0.530856	0.243739	0.00606061	0.00929352	13 Heterochromatin	Outside	ABAT, 5'UTR, NM_020686	ABAT, 10 kb 5' region, NM_001127448	ABAT, TSS-200, NM_000663
cg15370732	chr17	47892590	0.672343	0.428976	0.243367	0.00606061	0.00929352	05 Strong enhancer	Outside	KAT7, Intron, NM_001199158	KAT7, Intron, NM_001199157	KAT7, Intron, NM_001199156
cg24454109	chr11	69520270	0.828731	0.586476	0.242255	0.00606061	0.00929352	12 Polycomb repressed	Shore	FGF19, 1.5 kb 5' region, NM_005117	-	-
cg00920139	chr8	22455472	0.325903	0.0845772	0.241326	0.00606061	0.00929352	04 Strong enhancer	Shore	PDLIM2, 3'UTR, NM_176871	C8orf58, 10 kb 5' region, NM_173686	C8orf58, 10 kb 5' region, NM_001013842
cg08630923	chr11	115845992	0.761387	0.520433	0.240953	0.0242424	0.0325782	12 Polycomb repressed	Outside	-	-	-
cg06482019	chr16	51147901	0.39932	0.15847	0.24085	0.00606061	0.00929352	12 Polycomb repressed	Island	-	-	-
cg07979034	chr15	65648489	0.583917	0.343931	0.239986	0.00606061	0.00929352	03 Poised promoter	Island	IGDCC3, Intron, NM_004884	-	-
cg17295878	chr17	77924664	0.61887	0.379375	0.239496	0.0242424	0.0325782	13 Heterochromatin	Shore	TBC1D16, Intron, NM_019020	-	-
cg24009722	chr2	121104916	0.69381	0.454716	0.239094	0.0424242	0.0544188	12 Polycomb repressed	Island	INHBB, Intron 1, NM_002193	-	-
cg17183770	chr3	170079337	0.504827	0.265812	0.239015	0.0242424	0.0325782	06 Weak enhancer	Shelf	SKIL, Intron, NM_001145098	SKIL, Intron, NM_005414	SKIL, Intron 1, NM_001145097
cg01118640	chr14	52816914	0.893603	0.654839	0.238764	0.163636	0.189307	11 Weak transcribed	Outside	-	-	-
cg19475870	chr5	27038604	0.606906	0.369005	0.237901	0.00606061	0.00929352	13 Heterochromatin	Outside	CDH9, 5'UTR, NM_016279	-	-
cg21577472	chr7	2561028	0.638332	0.40231	0.236021	0.0121212	0.017244	01 Active promoter	Shore	LFNG, Intron, NM_001166355	LFNG, Intron, NM_002304	MIR4648, 10 kb 5' region, NR_039791
cg26024874	chr18	54541127	0.686941	0.450921	0.23602	0.00606061	0.00929352	13 Heterochromatin	Outside	WDR7, Intron, NM_015285	WDR7, Intron, NM_052834	-
cg09644707	chr12	114885160	0.355655	0.119954	0.235701	0.0121212	0.017244	12 Polycomb repressed	Island	-	-	-
cg03722909	chr18	42324964	0.849401	0.614763	0.234638	0.00606061	0.00929352	11 Weak transcribed	Island	SETBP1, Intron, NM_001130110	SETBP1, Intron, NM_015559	-
cg02589685	chr11	2889628	0.778226	0.545418	0.232808	0.0727273	0.0896526	12 Polycomb repressed	Shore	KCNQ1DN, 10 kb 5' region, NR_024627	-	-
cg00230074	chr17	72358041	0.696822	0.464135	0.232687	0.00606061	0.00929352	08 Insulator	Shore	BTBD17, 1.5 kb 5' region, NM_001080466	GPR142, 10 kb 5' region, NM_181790	KIF19, 10 kb 3' region, NM_153209
cg06826341	chr1	180207362	0.586443	0.353851	0.232592	0.00606061	0.00929352	12 Polycomb repressed	Shelf	LHX4, Intron 1, NM_033343	-	-
cg26373733	chr6	157041267	0.432474	0.200118	0.232357	0.0242424	0.0325782	01 Active promoter	Island	-	-	-
cg16026813	chr10	103245719	0.629234	0.397414	0.231819	0.0242424	0.0325782	13 Heterochromatin	Outside	BTRC, Intron, NM_003939	BTRC, Intron, NM_033637	-
cg07139509	chr14	70038716	0.299546	0.0695712	0.229975	0.00606061	0.00929352	03 Poised promoter	Island	C14orf162, 1.5 kb 5' region, NR_024630	-	-
cg15309751	chrX	3734338	0.407251	0.178536	0.228716	0.0242424	0.0325782	04 Strong enhancer	Island	LOC389906, 1.5 kb 3' region, NR_034031	-	-
cg27153155	chr6	100901803	0.544251	0.316393	0.227858	0.00606061	0.00929352	12 Polycomb repressed	Shore	SIM1, Intron, NM_005068	-	-
cg01317772	chr16	55405199	0.376239	0.152363	0.223876	0.0727273	0.0896526	03 Poised promoter	Outside	-	-	-
cg21795255	chr4	10009915	0.770374	0.546777	0.223597	0.412121	0.445415	05 Strong enhancer	Outside	SLC2A9, Intron, NM_020041	SLC2A9, Intron, NM_001001290	-
cg23651872	chr17	77924732	0.534209	0.311219	0.22299	0.0424242	0.0544188	13 Heterochromatin	Shore	TBC1D16, Intron, NM_019020	-	-
cg04671145	chr6	157041095	0.289475	0.0677047	0.22177	0.00606061	0.00929352	04 Strong enhancer	Island	-	-	-
cg08696931	chr12	123754070	0.763452	0.542396	0.221055	0.00606061	0.00929352	06 Weak enhancer	Island	CDK2AP1, Intron, NM_004642	-	-
cg20567785	chr12	129456495	0.740463	0.519765	0.220699	0.0424242	0.0544188	13 Heterochromatin	Outside	GLT1D1, Intron, NM_144669	-	-
cg04841983	chr11	110968090	0.500069	0.279814	0.220255	0.0242424	0.0325782	02 Weak promoter	Outside	-	-	-
cg10511332	chr1	51166031	0.405687	0.186659	0.219028	0.0121212	0.017244	13 Heterochromatin	Outside	FAF1, Intron, NM_007051	-	-
cg13943133	chr9	23537354	0.848361	0.629399	0.218961	0.00606061	0.00929352	13 Heterochromatin	Outside	-	-	-
cg27093918	chr16	69564624	0.43607	0.218805	0.217265	0.0424242	0.0544188	04 Strong enhancer	Outside	-	-	-
cg06568535	chr3	29323041	0.329629	0.11277	0.21686	0.00606061	0.00929352	01 Active promoter	Outside	RBMS3, 5'UTR, NM_014483	RBMS3, 5'UTR, NM_001177711	RBMS3, 5'UTR, NM_001177712
cg09701880	chr2	112252253	0.37846	0.163868	0.214592	0.0727273	0.0896526	01 Active promoter	Outside	LOC541471, 3'UTR, NR_015395	LOC541471, 3'UTR, NR_024373	-
cg00472029	chr13	100619841	0.581383	0.367073	0.214311	0.00606061	0.00929352	12 Polycomb repressed	Shore	ZIC5, Intron, NM_033132	-	-
cg11809958	chr12	32654928	0.534388	0.321738	0.21265	0.00606061	0.00929352	11 Weak transcribed	Outside	FGD4, TSS-200, NM_139241	-	-
cg09419251	chr12	113215622	0.726128	0.515068	0.21106	0.0121212	0.017244	13 Heterochromatin	Outside	-	-	-
cg08200851	chr6	5472094	0.688246	0.479371	0.208875	0.00606061	0.00929352	13 Heterochromatin	Outside	FARS2, Intron, NM_006567	-	-
cg07195926	chr3	128203413	0.507283	0.300321	0.206962	0.0242424	0.0325782	12 Polycomb repressed	Shelf	GATA2, Intron, NM_032638	GATA2, Intron, NM_001145661	GATA2, Intron, NM_001145662
cg03533829	chr2	100188905	0.740857	0.534141	0.206715	0.00606061	0.00929352	12 Polycomb repressed	Outside	AFF3, Intron, NM_002285	AFF3, Intron, NM_001025108	-
cg05679002	chr3	129407543	0.804591	0.599485	0.205106	0.00606061	0.00929352	04 Strong enhancer	Outside	TMCC1, Intron, NM_001017395	TMCC1, Intron, NM_001128224	TMCC1, 3'UTR, NR_033361
cg08076018	chr9	129885079	0.449801	0.24506	0.20474	0.0121212	0.017244	02 Weak promoter	Outside	RALGPS1, Intron, NM_001190730	RALGPS1, Intron, NM_001190729	RALGPS1, Intron, NM_014636
cg09386376	chr11	638938	0.692108	0.487564	0.204545	0.0242424	0.0325782	12 Polycomb repressed	Island	DEAF1, 10 kb 3' region, NM_021008	DRD4, Intron 1, NM_000797	-
cg02518824	chr21	43442056	0.700004	0.496791	0.203213	0.00606061	0.00929352	12 Polycomb repressed	Outside	ZNF295-AS1, TSS-200, NR_027273	-	-
cg11521427	chr4	113970616	0.561643	0.358522	0.203121	0.0424242	0.0544188	13 Heterochromatin	Outside	ANK2, Intron, NM_001127493	ANK2, TSS-200, NM_020977	ANK2, TSS-200, NM_001148
cg21543918	chr6	138893158	0.716996	0.514364	0.202632	0.0121212	0.017244	04 Strong enhancer	Outside	NHSL1, 5'UTR, NM_020464	-	-
cg19753607	chr5	95231592	0.901701	0.699161	0.202541	0.00606061	0.00929352	10 Transcriptional elongation	Outside	ELL2, Intron, NM_012081	-	-
cg07993112	chr2	44363532	0.311428	0.109234	0.202194	0.0121212	0.017244	05 Strong enhancer	Outside	-	-	-
cg14850477	chr13	72334419	0.626657	0.424521	0.202135	0.0424242	0.0544188	13 Heterochromatin	Outside	DACH1, Intron, NM_080760	DACH1, Intron, NM_080759	DACH1, Intron, NM_004392
cg13151425	chr7	2561115	0.749963	0.54816	0.201803	0.00606061	0.00929352	01 Active promoter	Shore	LFNG, Intron, NM_001166355	LFNG, Intron, NM_002304	MIR4648, 10 kb 5' region, NR_039791
cg13460556	chr15	89709637	0.857851	0.656176	0.201675	0.00606061	0.00929352	07 Weak enhancer	Outside	ABHD2, Intron, NM_152924	ABHD2, Intron, NM_007011	-
cg14376467	chr4	86851410	0.647123	0.446914	0.200209	0.0121212	0.017244	13 Heterochromatin	Outside	ARHGAP24, Intron, NM_001025616	ARHGAP24, Intron, NM_001042669	ARHGAP24, TSS-200, NM_031305
cg13145293	chr15	89090194	0.576006	0.375933	0.200073	0.163636	0.189307	02 Weak promoter	Outside	DET1, 1.5 kb 5' region, NR_026645	DET1, 1.5 kb 5' region, NM_001144074	DET1, 1.5 kb 5' region, NM_017996
cg11152829	chr10	36477090	0.685141	0.48567	0.199471	0.00606061	0.00929352	13 Heterochromatin	Outside	-	-	-
cg04040991	chr12	28104990	0.886991	0.688076	0.198915	0.00606061	0.00929352	13 Heterochromatin	Outside	PTHLH, 10 kb 3' region, NM_198966	PTHLH, 10 kb 3' region, NM_198965	-
cg12142354	chr12	108733274	0.309103	0.110834	0.198269	0.0121212	0.017244	12 Polycomb repressed	Outside	CMKLR1, 1.5 kb 5' region, NM_001142344	CMKLR1, 1.5 kb 5' region, NM_001142343	CMKLR1, 1.5 kb 5' region, NM_004072
cg15592816	chr1	11346696	0.84689	0.649675	0.197215	0.00606061	0.00929352	10 Transcriptional elongation	Outside	UBIAD1, 3'UTR, NM_013319	-	-
cg13376120	chr2	208675737	0.367742	0.170862	0.19688	0.0727273	0.0896526	04 Strong enhancer	Outside	-	-	-
cg24720717	chr1	90309409	0.356715	0.160379	0.196336	0.0424242	0.0544188	01 Active promoter	Island	LRRC8D, 5'UTR, NM_001134479	LRRC8D, 5'UTR, NM_018103	-
cg16083838	chr11	2889808	0.79997	0.605105	0.194864	0.0424242	0.0544188	12 Polycomb repressed	Shore	KCNQ1DN, 1.5 kb 5' region, NR_024627	-	-
cg19170807	chr13	113001347	0.760434	0.5661	0.194335	0.109091	0.130546	13 Heterochromatin	Shelf	-	-	-
cg18890892	chr12	115251451	0.62356	0.429576	0.193983	0.00606061	0.00929352	13 Heterochromatin	Outside	-	-	-
cg27023360	chr16	51393414	0.63613	0.442375	0.193755	0.00606061	0.00929352	13 Heterochromatin	Outside	-	-	-
cg00863099	chr2	87755370	0.364285	0.174954	0.189332	0.163636	0.189307	01 Active promoter	Outside	LINC00152, 5'UTR, NR_024205	LINC00152, 5'UTR, NR_024204	LINC00152, 5'UTR, NR_024206
cg18098079	chr3	109035382	0.280367	0.0938193	0.186548	0.109091	0.130546	13 Heterochromatin	Outside	DPPA2, 1.5 kb 5' region, NM_138815	DPPA4, 10 kb 3' region, NM_018189	-
cg10308950	chr14	91108277	0.75529	0.569805	0.185485	0.0727273	0.0896526	11 Weak transcribed	Outside	TTC7B, Intron, NM_001010854	-	-
cg15938050	chr17	68984116	0.651505	0.466333	0.185172	0.00606061	0.00929352	13 Heterochromatin	Outside	-	-	-
cg04468081	chr3	182983385	0.755185	0.572686	0.182499	0.0121212	0.017244	04 Strong enhancer	Outside	MCF2L2, Intron, NM_015078	B3GNT5, 5'UTR, NM_032047	-
cg23595451	chr4	1035461	0.793724	0.612069	0.181656	0.163636	0.189307	02 Weak promoter	Outside	-	-	-
cg18130688	chr3	28119269	0.644315	0.464519	0.179796	0.0121212	0.017244	13 Heterochromatin	Outside	-	-	-
cg14981960	chr1	68607288	0.870375	0.690869	0.179506	0.00606061	0.00929352	10 Transcriptional elongation	Outside	WLS, Intron, NM_001002292	WLS, Intron, NM_001193334	WLS, Intron, NM_024911
cg12361744	chr3	131515562	0.652149	0.473858	0.178291	0.00606061	0.00929352	13 Heterochromatin	Outside	CPNE4, Intron, NM_130808	-	-
cg00339740	chr2	144664539	0.608938	0.43067	0.178268	0.0242424	0.0325782	13 Heterochromatin	Outside	-	-	-
cg00664117	chr6	18752613	0.316672	0.141881	0.174791	0.00606061	0.00929352	13 Heterochromatin	Outside	-	-	-
cg17117049	chr8	17579734	0.668269	0.494522	0.173748	0.00606061	0.00929352	11 Weak transcribed	Outside	MTUS1, Intron, NM_001001925	MTUS1, Intron, NM_001001924	MTUS1, 5'UTR, NM_001166393
cg07810726	chr5	158524648	0.435422	0.262192	0.17323	0.0727273	0.0896526	12 Polycomb repressed	Shore	EBF1, Intron, NM_024007	-	-
cg19470290	chr13	98926569	0.58378	0.410775	0.173005	0.00606061	0.00929352	13 Heterochromatin	Outside	FARP1, Intron, NM_005766	-	-
cg04116469	chr2	102510534	0.824528	0.652636	0.171892	0.0121212	0.017244	10 Transcriptional elongation	Outside	MAP4K4, 3'UTR, NM_004834	MAP4K4, 3'UTR, NM_001242560	MAP4K4, 3'UTR, NM_145686
cg08948149	chr2	45739147	0.826431	0.655183	0.171248	0.00606061	0.00929352	13 Heterochromatin	Outside	SRBD1, Intron, NM_018079	-	-
cg15341350	chr12	119446890	0.514142	0.346403	0.167739	0.163636	0.189307	13 Heterochromatin	Outside	SRRM4, Intron 1, NM_194286	-	-
cg12823512	chr3	32367044	0.773466	0.60691	0.166555	0.00606061	0.00929352	11 Weak transcribed	Outside	CMTM8, Intron 1, NM_178868	-	-
cg13007207	chr7	105279390	0.657293	0.492144	0.165149	0.0424242	0.0544188	11 Weak transcribed	Outside	ATXN7L1, Intron, NM_020725	ATXN7L1, Intron, NM_138495	-
cg09610578	chr3	129407541	0.684992	0.520633	0.164359	0.0242424	0.0325782	04 Strong enhancer	Outside	TMCC1, Intron, NM_001017395	TMCC1, Intron, NM_001128224	TMCC1, 3'UTR, NR_033361
cg24853340	chr13	113546293	0.845696	0.681727	0.163969	0.0727273	0.0896526	03 Poised promoter	Shelf	ATP11A, 10 kb 3' region, NM_015205	ATP11A, 10 kb 3' region, NM_032189	-
cg08428819	chr10	123924041	0.632958	0.469324	0.163634	0.0121212	0.017244	11 Weak transcribed	Shore	TACC2, Intron, NM_206862	TACC2, Intron, NM_206861	TACC2, Intron 1, NM_006997
cg13543436	chr9	79488656	0.738452	0.575077	0.163375	0.00606061	0.00929352	13 Heterochromatin	Outside	PRUNE2, Intron, NM_015225	-	-
cg13476635	chr11	128654418	0.674719	0.511444	0.163275	0.0424242	0.0544188	12 Polycomb repressed	Outside	FLI1, Intron, NM_001167681	FLI1, Intron, NM_002017	-
cg05884705	chr15	40600098	0.3625	0.19984	0.16266	0.00606061	0.00929352	08 Insulator	Outside	PLCB2, 5'UTR, NM_004573	-	-
cg19974227	chr4	3371875	0.868933	0.70687	0.162062	0.0121212	0.017244	03 Poised promoter	Shelf	RGS12, Intron, NM_002926	RGS12, Intron, NM_198229	RGS12, 5'UTR, NM_198227
cg23853507	chr10	1651390	0.833154	0.672521	0.160633	0.00606061	0.00929352	12 Polycomb repressed	Outside	ADARB2, Intron, NM_018702	-	-
cg11874426	chr11	118781730	0.432572	0.272565	0.160008	0.230303	0.260794	04 Strong enhancer	Island	BCL9L, 1.5 kb 5' region, NM_182557	MIR4492, 1.5 kb 3' region, NR_039713	-
cg20234976	chr6	100895906	0.378859	0.218888	0.159971	0.0424242	0.0544188	03 Poised promoter	Island	SIM1, Intron, NM_005068	-	-
cg01362541	chr20	55838141	0.761158	0.60337	0.157789	0.00606061	0.00929352	12 Polycomb repressed	Shore	BMP7, Intron, NM_001719	-	-
cg27477419	chr17	75567406	0.598717	0.441808	0.156909	0.0424242	0.0544188	12 Polycomb repressed	Outside	LOC100507351, 10 kb 3' region, NR_040050	-	-
cg06881898	chr1	95006538	0.316023	0.15948	0.156543	0.109091	0.130546	01 Active promoter	Shore	F3, Intron, NM_001178096	F3, Intron, NM_001993	-
cg13682735	chr3	129407529	0.441613	0.286438	0.155175	0.0424242	0.0544188	04 Strong enhancer	Outside	TMCC1, Intron, NM_001017395	TMCC1, Intron, NM_001128224	TMCC1, 3'UTR, NR_033361
cg19140262	chr6	99380487	0.83224	0.67747	0.15477	0.00606061	0.00929352	11 Weak transcribed	Outside	FBXL4, 5'UTR, NM_012160	-	-
cg09921821	chr4	3371927	0.601494	0.447676	0.153818	0.109091	0.130546	03 Poised promoter	Shelf	RGS12, Intron, NM_002926	RGS12, Intron, NM_198229	RGS12, 5'UTR, NM_198227
cg26582230	chr4	3371651	0.72643	0.572905	0.153525	0.0121212	0.017244	03 Poised promoter	Shelf	RGS12, Intron, NM_002926	RGS12, Intron, NM_198229	RGS12, TSS-200, NM_198227
cg10214421	chr7	155174507	0.738498	0.587446	0.151052	0.315152	0.347817	12 Polycomb repressed	Island	-	-	-
cg05336982	chr16	69564734	0.340792	0.190633	0.15016	0.0424242	0.0544188	04 Strong enhancer	Outside	-	-	-
cg15443202	chr12	67197850	0.766598	0.617405	0.149193	0.00606061	0.00929352	13 Heterochromatin	Outside	-	-	-
cg12046602	chr6	157041161	0.240445	0.0931675	0.147277	0.0242424	0.0325782	01 Active promoter	Island	-	-	-
cg15103584	chr18	56943575	0.537694	0.392002	0.145692	0.0424242	0.0544188	12 Polycomb repressed	Shelf	RAX, 10 kb 5' region, NM_013435	-	-
cg14579651	chr12	27429399	0.695021	0.549873	0.145148	0.0727273	0.0896526	11 Weak transcribed	Outside	STK38L, 5'UTR, NM_015000	-	-
cg11798758	chr1	5957003	0.808533	0.664579	0.143954	0.0424242	0.0544188	11 Weak transcribed	Outside	NPHP4, Intron, NM_015102	-	-
cg20066782	chr7	102574503	0.734849	0.591018	0.143831	0.0727273	0.0896526	13 Heterochromatin	Outside	LRRC17, Exon, NM_001031692	LRRC17, Exon, NM_005824	FBXL13, Intron, NM_145032
cg15393022	chr1	54775836	0.691455	0.547755	0.1437	0.0727273	0.0896526	06 Weak enhancer	Outside	SSBP3, Intron, NM_001009955	SSBP3, Intron, NM_145716	SSBP3, Intron, NM_018070
cg11164659	chr8	144457676	0.804373	0.660934	0.143439	0.787879	0.813609	13 Heterochromatin	Shore	C8orf51, 10 kb 5' region, NR_026785	RHPN1, Intron 1, NM_052924	-
cg14420550	chr6	14778139	0.803966	0.660614	0.143352	0.0121212	0.017244	13 Heterochromatin	Outside	-	-	-
cg04571965	chr14	70039261	0.202166	0.0625399	0.139626	0.00606061	0.00929352	03 Poised promoter	Island	C14orf162, 1.5 kb 5' region, NR_024630	-	-
cg16413763	chr5	16737971	0.508892	0.372392	0.136499	0.00606061	0.00929352	07 Weak enhancer	Outside	MYO10, Intron, NM_012334	-	-
cg17158913	chr1	10764885	0.454725	0.318274	0.136451	0.109091	0.130546	13 Heterochromatin	Island	CASZ1, 5'UTR, NM_001079843	CASZ1, 5'UTR, NM_017766	-
cg24964215	chr2	161826713	0.444484	0.308139	0.136345	0.00606061	0.00929352	05 Strong enhancer	Outside	-	-	-
cg14116153	chr13	113001354	0.845327	0.711418	0.133909	0.230303	0.260794	13 Heterochromatin	Shelf	-	-	-
cg01341655	chr4	62202293	0.634099	0.501305	0.132794	0.00606061	0.00929352	13 Heterochromatin	Outside	-	-	-
cg14375924	chr12	24168199	0.738043	0.606044	0.131999	0.0121212	0.017244	13 Heterochromatin	Outside	SOX5, 5'UTR, NM_152989	-	-
cg17306279	chr5	139056666	0.916807	0.786479	0.130328	0.00606061	0.00929352	12 Polycomb repressed	Island	CXXC5, 5'UTR, NM_016463	-	-
cg21410293	chr18	46386360	0.551866	0.424546	0.127321	0.315152	0.347817	11 Weak transcribed	Island	CTIF, 3'UTR, NM_001142397	CTIF, 3'UTR, NM_014772	-
cg25383323	chr10	125033829	0.859192	0.7325	0.126692	0.00606061	0.00929352	12 Polycomb repressed	Outside	-	-	-
cg10576245	chr1	233249266	0.478277	0.351866	0.12641	0.0424242	0.0544188	04 Strong enhancer	Outside	PCNXL2, Intron, NM_014801	-	-
cg25773515	chr3	193429001	0.766871	0.641084	0.125788	0.0121212	0.017244	13 Heterochromatin	Outside	-	-	-
cg05060440	chr2	184395411	0.340551	0.214961	0.125589	0.0727273	0.0896526	13 Heterochromatin	Outside	-	-	-
cg03175975	chr2	121105534	0.728395	0.603482	0.124913	0.0727273	0.0896526	12 Polycomb repressed	Shore	INHBB, Intron 1, NM_002193	-	-
cg00793937	chr6	156497318	0.687091	0.56221	0.124881	0.109091	0.130546	02 Weak promoter	Outside	-	-	-
cg21811911	chr17	77923274	0.769229	0.646341	0.122888	0.163636	0.189307	13 Heterochromatin	Shore	TBC1D16, Intron, NM_019020	-	-
cg19924948	chr2	11970721	0.44768	0.325115	0.122565	0.163636	0.189307	04 Strong enhancer	Outside	LPIN1, 10 kb 3' region, NM_145693	MIR4262, 10 kb 3' region, NR_036226	-
cg07743231	chr19	40940181	0.408461	0.286493	0.121968	0.412121	0.445415	02 Weak promoter	Shore	SERTAD1, 10 kb 5' region, NM_013376	SERTAD3, 10 kb 3' region, NM_203344	SERTAD3, 10 kb 3' region, NM_013368
cg16881676	chr12	49659618	0.192945	0.0711345	0.12181	0.163636	0.189307	01 Active promoter	Shore	TUBA1C, Intron 1, NM_032704	-	-
cg08406102	chr10	119292129	0.457159	0.33573	0.121428	0.927273	0.93534	13 Heterochromatin	Shore	EMX2OS, 3'UTR, NR_002791	EMX2, 10 kb 5' region, NM_004098	EMX2, 10 kb 5' region, NM_001165924
cg11496061	chr5	31050151	0.804871	0.683567	0.121304	0.00606061	0.00929352	13 Heterochromatin	Outside	-	-	-
cg04791718	chr17	77923313	0.744041	0.623733	0.120308	0.109091	0.130546	13 Heterochromatin	Shore	TBC1D16, Intron, NM_019020	-	-
cg14397690	chr15	60688947	0.36311	0.243703	0.119407	0.0727273	0.0896526	01 Active promoter	Shore	ANXA2, Intron, NM_001002858	ANXA2, 5'UTR, NM_004039	ANXA2, 5'UTR, NM_001136015
cg21166989	chr2	187583789	0.890905	0.772773	0.118133	0.00606061	0.00929352	13 Heterochromatin	Outside	FAM171B, Intron 1, NM_177454	-	-
cg02784956	chr3	33619440	0.792727	0.67473	0.117997	0.0424242	0.0544188	07 Weak enhancer	Outside	CLASP2, Intron, NM_015097	CLASP2, Intron, NM_001207044	-
cg05740763	chr12	13080421	0.387462	0.269989	0.117473	0.412121	0.445415	02 Weak promoter	Outside	-	-	-
cg13388253	chr19	51505506	0.388195	0.270762	0.117432	0.315152	0.347817	04 Strong enhancer	Shore	KLK8, 1.5 kb 5' region, NM_144506	KLK8, 1.5 kb 5' region, NM_144507	KLK8, 1.5 kb 5' region, NM_007196
cg02380334	chr14	70038924	0.181199	0.0648766	0.116322	0.00606061	0.00929352	03 Poised promoter	Island	C14orf162, 1.5 kb 5' region, NR_024630	-	-
cg12196570	chr14	93810230	0.766383	0.650319	0.116064	0.0121212	0.017244	13 Heterochromatin	Shelf	UNC79, 5'UTR, NM_020818	COX8C, 10 kb 5' region, NM_182971	-
cg16885600	chr17	3416325	0.669672	0.555822	0.113849	0.0727273	0.0896526	10 Transcriptional elongation	Outside	TRPV3, 1.5 kb 3' region, NM_145068	-	-
cg10640961	chr11	78640342	0.662463	0.548992	0.113471	0.0424242	0.0544188	13 Heterochromatin	Outside	ODZ4, Intron, NM_001098816	-	-
cg18118262	chr5	140800423	0.411889	0.299439	0.11245	0.412121	0.445415	03 Poised promoter	Shore	PCDHGB7, 1.5 kb 3' region, NM_032101	PCDHGB8P, 10 kb 5' region, NR_001297	PCDHGA12, 10 kb 5' region, NM_003735
cg02782634	chr17	57916642	0.248339	0.135989	0.11235	0.0424242	0.0544188	01 Active promoter	Outside	VMP1, Intron, NM_030938	MIR21, 10 kb 5' region, NR_029493	-
cg05543030	chr2	45005363	0.49623	0.384026	0.112204	0.0121212	0.017244	06 Weak enhancer	Outside	CAMKMT, 10 kb 3' region, NM_024766	-	-
cg02976309	chr6	52441304	0.208756	0.0974406	0.111315	0.00606061	0.00929352	01 Active promoter	Island	TRAM2, Intron, NM_012288	-	-
cg07387634	chr1	95006321	0.320055	0.213858	0.106197	0.230303	0.260794	01 Active promoter	Shore	F3, Intron, NM_001178096	F3, Intron, NM_001993	-
cg13122498	chr6	38445980	0.744993	0.639832	0.105161	0.163636	0.189307	13 Heterochromatin	Outside	BTBD9, Intron, NM_052893	BTBD9, Intron, NM_152733	BTBD9, Intron, NM_001172418
cg15073784	chr2	105406665	0.61779	0.514853	0.102937	0.00606061	0.00929352	13 Heterochromatin	Outside	-	-	-
cg15390816	chr12	124919230	0.671761	0.571596	0.100165	0.109091	0.130546	10 Transcriptional elongation	Outside	NCOR2, Intron, NM_006312	NCOR2, Intron, NM_001077261	NCOR2, Intron, NM_001206654
cg13135047	chr7	39706298	0.897932	0.79798	0.0999523	0.0242424	0.0325782	11 Weak transcribed	Outside	RALA, 5'UTR, NM_005402	-	-
cg08813944	chr17	71258588	0.651773	0.552175	0.0995988	0.527273	0.562586	06 Weak enhancer	Outside	CPSF4L, 1.5 kb 5' region, NM_001129885	-	-
[truncated: 1,364 more rows]
