# Supplementary material for: Aberrant epigenome in iPSC‐derived dopaminergic neurons from Parkinson's disease patients
Source: EMBO Mol Med. 2015 Oct 29;7(12):1529–46. doi: 10.15252/emmm.201505439 (PMC4693505; doi:10.15252/emmm.201505439)
Supplement: Supplementary file 5 — Table EV4 [file EMMM-7-1529-s005.zip › Table EV4.xlsx]

## Sheet: DEGs PD vs Controls
Table EV4 List of differentially expressed genes (DEGs) identified in iPSC-derived DAn from PD patients as compared to healthy subjects. Log2 FC denotes fold change (FC) gene expression values in PD vs. controls. (A) Comparison of PD vs. controls. (B) Comparison of L2PD vs. controls. (C) Comparison of sporadic PD (sPD) vs. controls.
(A) Comparison of PD vs. Controls.
Gene Symbol ID	Entrez ID	Affymetrix ID	PD log2 mean expression	controls log2 mean expression	PD log2 FC expression	P value	FDR adjusted P value
ZIC1	7545	2646818	11.2639	7.14715	4.11673	7.61334e-06	0.0018131
PAX6	5080	3368054	11.0626	7.62976	3.43286	2.36628e-06	0.000943979
WNT8B	7479	3260636	10.6586	7.26913	3.38942	1.56024e-06	0.000913908
DCT	1638	3520934	9.3872	6.35507	3.03213	1.87663e-05	0.00246395
NELL2	4753	3451814	9.78929	7.06443	2.72486	2.41736e-06	0.000943979
TPPP3	51673	3695631	11.1908	8.51185	2.67892	7.5168e-06	0.0018131
PLP1	5354	3985717	11.3392	8.66038	2.67882	3.99771e-06	0.00121733
GPM6A	2823	2794584	10.2314	7.61664	2.61479	4.61877e-05	0.00441705
SOX2OT	347689	2654454	11.1559	8.59686	2.55904	7.27831e-05	0.00609039
TRPM3	80036	3209060	8.59706	6.09393	2.50312	1.37038e-05	0.00212718
NEFL	4747	3128271	10.0365	7.60073	2.43573	3.13506e-07	0.000394116
FEZF2	55079	2679377	10.3903	7.96984	2.42048	0.000112156	0.00772888
TAGLN3	29114	2635998	9.59576	7.18136	2.41441	4.27103e-05	0.00425831
MAP2	4133	2525533	9.02618	6.61526	2.41092	1.1506e-05	0.00212718
SYT11	23208	2361154	10.0348	7.69716	2.33763	3.41959e-05	0.0036132
OTX2	5015	3566176	12.1888	9.85432	2.33446	0.000155541	0.00946579
GNG3	2785	3333595	10.0229	7.68891	2.33397	1.40722e-05	0.00212718
CDC20B	166979	2857042	8.66942	6.36342	2.306	0.001218	0.0254801
NRN1	51299	2940145	10.0441	7.75945	2.28461	0.00226551	0.0358301
FABP7	2173	2923928	9.18538	6.92416	2.26122	6.6505e-05	0.00566622
LYPD1	116372	2576988	10.4316	8.18366	2.24794	0.000921574	0.0225674
SILV	6490	3457336	10.7497	8.56092	2.18879	1.89292e-05	0.00246395
DMRT3	58524	3159735	9.34685	7.18327	2.16358	0.000141825	0.00896718
LHX2	9355	3188656	10.0769	7.9235	2.15341	4.53576e-05	0.00441705
NEFM	4741	3090436	8.28081	6.17902	2.10179	0.000271074	0.0126705
SCG5	6447	3587495	8.45835	6.37112	2.08723	3.3642e-07	0.000394116
ZIC3	7547	3992747	10.0562	7.99531	2.06084	0.000779945	0.0216262
DCC	1630	3788560	8.8854	6.85061	2.03479	0.0003226	0.0135252
DNER	92737	2602770	8.79579	6.76181	2.03398	0.00100335	0.0228238
CALB1	793	3144033	10.7155	8.68573	2.02972	0.002497	0.0371942
ZIC2	7546	3498780	11.3395	9.37144	1.96804	2.82237e-07	0.000394116
PTPRZ1	5803	3021377	9.14566	7.17816	1.9675	0.000222545	0.011326
DACH1	1602	3517251	10.1186	8.15365	1.96492	0.000216767	0.011326
TTYH1	57348	3841439	11.0089	9.10407	1.90482	1.3048e-06	0.00087347
TMSB15A	11013	4016193	8.52928	6.65442	1.87486	9.10904e-05	0.00734209
DPYSL5	56896	2474019	9.29427	7.42959	1.86468	4.0174e-05	0.00409251
PAX3	5077	2600881	8.32185	6.46442	1.85743	1.62446e-05	0.00230674
LGI1	9211	3258713	9.50948	7.68934	1.82014	0.000125813	0.00807619
SLC16A14	151473	2602997	8.58695	6.80861	1.77834	9.57574e-05	0.00735605
HSPA4L	22824	2742935	8.11068	6.34351	1.76717	0.000528065	0.0166075
DCX	1641	4018218	9.73224	7.97951	1.75273	0.00158644	0.0291531
RNF182	221687	2895792	8.27962	6.54654	1.73308	0.000189315	0.0106883
NEUROD1	4760	2590491	8.37316	6.70411	1.66905	0.00425041	0.0478784
INA	9118	3262129	10.4058	8.77855	1.62725	0.000799894	0.0217237
ENO2	2026	3403015	10.5199	8.9043	1.6156	4.83082e-06	0.0013316
SLAIN1	122060	3494706	9.51593	7.90948	1.60645	3.22668e-07	0.000394116
CA14	23632	2358092	9.7279	8.1436	1.58429	1.19426e-06	0.00087347
EMX2	2018	3266408	9.38971	7.81786	1.57185	0.000803166	0.0217237
KIF1A	547	2606859	9.83724	8.27411	1.56312	2.6788e-05	0.00298877
TPBG	7162	2915133	11.1549	9.60054	1.55438	0.000108873	0.00772888
KIF5C	3800	2509900	9.03099	7.48149	1.5495	0.000819703	0.0218246
SST	6750	2709750	10.3575	8.81069	1.54682	0.00231704	0.0361918
MSI1	4440	3474461	10.9344	9.39786	1.53657	1.26013e-05	0.00212718
NKAIN1	79570	2404344	9.57054	8.057	1.51354	7.86312e-06	0.0018131
FZD3	7976	3091746	9.8636	8.35221	1.51139	5.0818e-05	0.00457949
TUBB2B	347733	2939232	11.7814	10.2822	1.49926	2.01561e-06	0.000943979
RFX3	5991	3196842	8.92069	7.43542	1.48527	2.55958e-05	0.00298877
ATP1B2	482	3708938	10.9757	9.49485	1.48087	2.42194e-05	0.00293975
ZNF521	25925	3801943	10.2661	8.79871	1.46741	0.000179897	0.0103264
TRH	7200	2641901	9.92031	8.46012	1.46018	0.0013109	0.0263644
CDO1	1036	2871896	9.26958	7.81013	1.45945	0.00421739	0.0477555
CDH20	28316	3790982	8.58597	7.1562	1.42977	0.000907694	0.0225674
RUFY3	22902	2730554	8.80474	7.39305	1.41169	0.0002015	0.0111086
IGSF21	84966	2323172	9.0472	7.64141	1.40579	9.09809e-06	0.00193789
ADCY2	108	2800711	8.79013	7.39282	1.39731	0.000589638	0.0177118
ILDR2	387597	2442424	8.6523	7.25792	1.39439	0.000956489	0.0225674
IL17RD	54756	2677853	9.88292	8.50251	1.38041	0.00059864	0.0178677
ROPN1L	83853	2801694	8.82082	7.44149	1.37933	0.0030426	0.0412069
ST8SIA2	8128	3609004	8.6561	7.27832	1.37778	0.000744007	0.0210025
CHRDL1	91851	4018080	8.5723	7.19472	1.37758	0.00160042	0.0292292
SEPT3	55964	3947227	10.0488	8.68865	1.3602	5.45428e-05	0.00482241
CCDC113	29070	3663181	8.33963	6.99616	1.34347	3.60011e-06	0.00121733
NEBL	10529	3280573	9.83579	8.50289	1.33289	2.64596e-05	0.00298877
RBM24	221662	2896848	8.14473	6.82365	1.32108	9.84538e-05	0.0074412
MLF1	4291	2649609	8.04561	6.72541	1.3202	0.00124732	0.0258625
OTX1	5013	2485112	10.3228	9.00369	1.31914	3.45708e-05	0.0036132
TMEFF1	8577	3182229	10.6329	9.3284	1.30446	2.27889e-06	0.000943979
RXRG	6258	2442008	8.02109	6.7192	1.30189	0.00250819	0.0371942
CDH6	1004	2805078	10.7008	9.399	1.30184	0.000911161	0.0225674
LRRC49	54839	3600212	8.82664	7.52596	1.30068	2.16598e-05	0.00274318
UBE2CBP	90025	2962683	8.73278	7.43785	1.29493	0.000117661	0.00799071
ST6GALNAC5	81849	2342904	8.78526	7.49086	1.29441	1.11926e-05	0.00212718
NR2F1	7025	2820394	10.0192	8.72513	1.29408	0.00158102	0.0291531
BMP7	655	3910980	10.0612	8.76894	1.29224	0.000143521	0.00896718
GPM6B	2824	4000155	10.2048	8.91823	1.28661	0.00254047	0.0375541
GABRA3	2556	4026075	8.5533	7.27408	1.27922	0.00262431	0.038191
MYEF2	50804	3622934	9.53518	8.26941	1.26577	1.32794e-05	0.00212718
NLGN3	54413	3980835	9.15778	7.90324	1.25454	9.37004e-05	0.00734209
SIX3	6496	2479943	8.93889	7.68782	1.25108	9.35012e-05	0.00734209
LIN7A	8825	3463727	8.22782	6.97765	1.25018	0.00420374	0.0477555
PAK3	5063	3987228	8.10559	6.85952	1.24607	0.00405427	0.0469095
MAPK10	5602	2776670	8.72769	7.48449	1.2432	0.000287061	0.0129343
LMO3	55885	3446137	9.5801	8.33703	1.24308	0.000243886	0.01203
CACNG7	59284	3841134	9.92703	8.69192	1.23511	0.000698165	0.0200712
LPAR3	23566	2420615	8.46395	7.22991	1.23404	0.000972294	0.0225674
ASTN1	460	2445357	8.33957	7.12617	1.21341	0.000688126	0.0199047
ATCAY	85300	3817186	8.80215	7.60609	1.19606	0.000671532	0.0195453
AMPH	273	3046739	8.11676	6.93509	1.18167	0.000364562	0.0143262
ST6GAL2	84620	2569215	10.0885	8.92906	1.15947	0.00377719	0.0455011
MEGF10	84466	2827299	8.45872	7.30429	1.15444	0.000168279	0.0101097
LPAR4	2846	3982534	9.15393	7.99951	1.15442	5.05447e-05	0.00457949
SNCA	6622	2777714	9.57702	8.43536	1.14166	0.00114963	0.024405
CBLN1	869	3690747	8.82196	7.69865	1.12331	0.00316592	0.0420295
MORN4	118812	3302467	8.39948	7.29398	1.1055	9.40089e-05	0.00734209
ARL4C	10123	2604390	9.6054	8.52029	1.08512	0.000335465	0.0139114
SDK2	54549	3770052	9.5198	8.43755	1.08225	0.000774875	0.0216135
CAMTA1	23261	2318455	8.69841	7.61767	1.08074	0.000980824	0.0225674
NHLH1	4807	2363128	8.24345	7.16726	1.07618	0.000799394	0.0217237
RASGRP1	10125	3618736	7.8861	6.81565	1.07046	0.00395421	0.0461475
NBEA	26960	3485292	8.6055	7.53896	1.06654	0.000278918	0.0128138
DOK5	55816	3889833	8.63089	7.56738	1.06351	0.00280574	0.0394
FOXJ1	2302	3771389	8.7849	7.72916	1.05574	0.00461235	0.0494587
PCP4	5121	3921599	10.3626	9.32982	1.03281	0.00246495	0.0371942
WNK1	65125	3400384	10.219	9.18659	1.03243	1.32729e-05	0.00212718
YPEL1	29799	3954206	8.63729	7.60706	1.03023	0.000111723	0.00772888
OLFM1	10439	3193725	8.06303	7.03405	1.02898	0.0016684	0.0298402
BARHL2	343472	2422398	7.84087	6.81701	1.02386	0.000997532	0.0228021
RAB6B	51560	2696040	8.65305	7.6293	1.02375	0.00028688	0.0129343
TOX	9760	3136888	9.25754	8.23816	1.01938	0.000124907	0.00807619
DNALI1	7802	2330723	9.99605	8.98637	1.00968	0.000913478	0.0225674
GLI3	2737	3047660	10.6237	9.62554	0.998155	0.00410764	0.0474098
RAB3A	5864	3854756	10.4402	9.44804	0.992158	0.000105276	0.00770821
RTN1	6252	3567050	8.32307	7.34922	0.973848	0.00182269	0.0318699
FAM59A	64762	3803290	9.0632	8.09542	0.967773	0.000553069	0.0170955
NOVA1	4857	3558745	8.31133	7.34643	0.964901	0.000102926	0.0076557
C10orf140	387640	3280787	9.5829	8.61845	0.96445	0.000467506	0.0153198
SRGAP3	9901	2662087	8.1423	7.1781	0.964198	0.00141957	0.0275464
SALL2	6297	3556454	9.47739	8.51527	0.962122	0.000224781	0.011326
SALL1	6299	3691326	9.80445	8.84415	0.9603	0.00195547	0.032817
RTN4RL1	146760	3740770	8.93759	7.97917	0.958421	0.0039623	0.0461475
PPP1R1A	5502	3456840	9.96193	9.01697	0.944962	0.000511816	0.0164272
STMN4	81551	3128911	8.18143	7.23733	0.944106	0.00314675	0.0420295
OSBPL1A	114876	3801621	9.26885	8.32497	0.943874	0.000321036	0.0135252
CELSR2	1952	2350596	9.23687	8.29712	0.939748	0.000376868	0.0143262
SOX11	6664	2467855	10.148	9.2089	0.939135	0.000466772	0.0153198
WASF3	10810	3482572	10.0328	9.10041	0.932403	0.00022738	0.0113351
SLITRK5	26050	3495968	8.3854	7.46577	0.919633	0.00452387	0.0491853
PRKAA2	5563	2337716	8.97572	8.06281	0.912907	0.000388048	0.0143906
CPT1C	126129	3838845	9.83051	8.92143	0.909073	6.35852e-05	0.00551778
FBXO16	157574	3129361	9.2592	8.35074	0.90846	0.000219477	0.011326
HDAC9	9734	2991395	8.09251	7.18564	0.90687	0.00187628	0.0323244
ARSG	22901	3732793	8.64734	7.74697	0.900365	0.000124742	0.00807619
CNIH2	254263	3336094	10.1226	9.23014	0.892431	0.00227857	0.0358301
NCALD	83988	3147173	8.68585	7.80272	0.883132	0.00258815	0.0378453
ID1	3397	3881391	11.4494	10.5675	0.881939	0.000390015	0.0143906
CDH4	1002	3892067	8.7611	7.88327	0.877832	0.00360889	0.0440398
NSUN7	79730	2724853	8.45884	7.58167	0.877172	0.00137364	0.027247
VAT1L	57687	3669552	9.79354	8.92024	0.873303	0.000979328	0.0225674
CCND1	595	3338192	10.72	9.84711	0.872899	0.00192212	0.0326343
WSCD1	23302	3707812	8.13798	7.27662	0.861361	0.00157206	0.0291172
TSC22D1	8848	3512294	10.677	9.81951	0.857519	0.000402815	0.0144798
WLS	79971	2417390	11.4687	10.614	0.854759	0.00391155	0.0461475
ZNF423	23090	3690842	9.56419	8.71342	0.850772	0.000458258	0.0153198
DLL1	28514	2986350	9.01259	8.16535	0.847232	0.00104454	0.0231978
PRDM16	63976	2316953	8.83909	7.99323	0.845861	0.00328003	0.0425768
NARS2	79731	3383322	10.5302	9.68983	0.840341	0.00138386	0.027247
OLFM2	93145	3849894	10.8343	9.99487	0.83946	0.00142259	0.0275464
PTPRS	5802	3847112	10.9111	10.0822	0.828875	0.000607926	0.017922
EFHD1	80303	2532480	11.4579	10.6308	0.827097	0.000381026	0.0143262
ZBTB16	7704	3349719	8.82075	8.00078	0.819972	0.00223896	0.0358081
ID3	3399	2401493	10.2025	9.39198	0.810474	0.000427624	0.0148632
PRRT2	112476	3655687	8.75965	7.94976	0.809897	0.00207802	0.0340475
CENPV	201161	3747199	10.794	9.98642	0.807622	0.000107276	0.00772888
DDIT3	1649	3458587	8.78984	7.98329	0.806548	0.00232474	0.0361918
NEUROG1	4762	2876597	8.73924	7.93379	0.805454	0.00455964	0.0493505
ST8SIA2	8128	3608952	8.35593	7.55688	0.799052	0.00250186	0.0371942
LRP8	7804	2413203	9.11854	8.32071	0.797832	0.00357576	0.0438639
MALAT1	378938	7385515	12.5031	11.7062	0.796955	0.00026631	0.0126705
RCAN2	10231	2955691	8.70706	7.91839	0.788675	0.000865544	0.0224085
CNTFR	1271	3204149	11.2394	10.4516	0.787743	0.00286877	0.0395914
PCID2	55795	3526425	8.21211	7.42546	0.786652	0.00207167	0.0340475
RCOR2	283248	3376677	9.65132	8.86508	0.786239	0.000173654	0.0103005
SLCO3A1	28232	3608787	8.89232	8.10789	0.784433	0.00325314	0.042463
KLHL23	151230	2514563	9.34429	8.56127	0.783021	0.00114633	0.024405
NECAB2	54550	3671552	8.50827	7.73393	0.774343	0.00160792	0.0292292
GPR63	81491	2965653	9.47549	8.70481	0.770675	0.00120347	0.0252891
AMN1	196394	3449910	8.57974	7.80932	0.770425	0.000273095	0.0126705
C1orf187	374946	2320392	8.7984	8.02989	0.768517	0.000806642	0.0217237
TLE4	7091	3176209	10.0223	9.26149	0.760807	0.00164429	0.0296352
IGFBP2	3485	2527253	11.4797	10.7218	0.757972	0.0025722	0.0377848
KLHL28	54813	3562671	9.06572	8.3097	0.75602	0.000358849	0.0142505
NR1D2	9975	2614142	9.22264	8.46804	0.754599	0.0014908	0.0280672
IGF1R	3480	3610958	8.53676	7.7878	0.748963	0.00183844	0.0319638
INSL3	3640	3854621	8.14526	7.39817	0.747093	0.00204138	0.0339217
AHCYL2	23382	3023384	10.0517	9.30634	0.745412	0.000979834	0.0225674
NLGN4X	57502	3998247	9.0105	8.27036	0.740144	0.000586757	0.0177118
ABCA3	21	3676763	8.75889	8.01904	0.739851	0.000570372	0.0174691
FJX1	24147	3326826	9.9897	9.25763	0.732073	0.00319114	0.042242
NTRK3	4916	3637818	8.16331	7.43126	0.732043	0.00128124	0.0262178
ATP1A2	477	2362892	8.25752	7.5288	0.728723	0.000814343	0.0218058
RHBDD1	84236	2530330	10.1933	9.46482	0.728445	0.000758394	0.0212805
REEP2	51308	2830818	9.28551	8.55879	0.726717	0.00138027	0.027247
FIGN	55137	2584520	8.19936	7.47477	0.724592	0.00179746	0.0315464
TCTN2	79867	3435980	9.15944	8.44008	0.719367	0.00094273	0.0225674
ZNF587	84914	3843662	10.0523	9.33316	0.719124	0.00340567	0.0430161
WDR54	84058	2489228	9.79319	9.0751	0.718088	0.000306164	0.0134083
TMEM169	92691	2526971	8.34444	7.62799	0.716448	0.00096073	0.0225674
FAM131B	9715	3077273	8.07061	7.35671	0.713905	0.0010694	0.0236378
DMRTA1	63951	3165057	8.89958	8.19353	0.706044	0.00111493	0.0241878
WFIKKN1	117166	3643100	8.8178	8.11497	0.702828	0.000503245	0.0163764
IQCK	124152	3651152	8.7682	8.06627	0.701932	0.00249221	0.0371942
PCCA	5095	3498837	9.08401	8.38736	0.696654	0.00140573	0.0275331
STXBP1	6812	3189932	10.5277	9.83111	0.696554	0.000840134	0.0222422
CLIP3	25999	3860229	10.6542	9.95996	0.694223	0.00430942	0.0481956
GRIK5	2901	3863380	9.12166	8.42753	0.694129	0.00058469	0.0177118
GNAZ	2781	3939125	9.46442	8.7757	0.688715	0.00422023	0.0477555
SLIT1	6585	3302056	8.54289	7.85442	0.688472	0.00146798	0.0280672
BBS2	583	3692928	9.23875	8.5618	0.67695	0.0010841	0.0237387
ID4	3400	2897453	9.61366	8.93677	0.676888	0.00227742	0.0358301
RCBTB2	1102	3513549	8.18272	7.50976	0.672955	0.0022138	0.0355269
GNAL	2774	3779207	8.64744	7.97796	0.669476	0.00248464	0.0371942
SEZ6L	23544	3940901	8.18972	7.52037	0.669348	0.00285862	0.0395914
PNMAL1	55228	3865998	8.93121	8.26232	0.668886	0.00166074	0.0298169
ZNF577	84765	3869275	8.61649	7.95026	0.66623	0.000378024	0.0143262
BSCL2	26580	3376054	10.0182	9.35387	0.664366	0.000928538	0.0225674
FAM57B	83723	3687405	8.77165	8.11275	0.658906	0.0021117	0.0344789
C12orf24	29902	3431553	8.87726	8.21923	0.658026	0.00356235	0.0438141
ZIC5	85416	3522914	9.70143	9.04615	0.655287	0.00215362	0.0350412
DLG4	1742	3743393	8.88984	8.23474	0.655103	0.00311831	0.0419896
CSNK1E	1454	3960478	10.8824	10.2326	0.649777	0.00112631	0.0243221
TTLL1	25809	3962734	9.84804	9.20279	0.645243	0.00238695	0.0366729
CACNA2D2	9254	2675315	8.65927	8.01501	0.644255	0.00337958	0.042806
SYT13	57586	3371114	8.09143	7.44761	0.643821	0.00096825	0.0225674
PODXL2	50512	2640886	8.80803	8.16677	0.64126	0.00427163	0.0478872
ELP4	26610	3325307	9.33541	8.70033	0.635075	0.00282205	0.039475
ZNF532	55205	3790361	9.45169	8.82436	0.627336	0.00148121	0.0280672
EEF1A2	1917	3913892	9.53384	8.91118	0.622655	0.00156676	0.0291172
CLCN6	1185	2320472	9.48734	8.8679	0.619439	0.0024062	0.0368479
CCBL1	883	3226737	8.33228	7.71642	0.615862	0.00142986	0.0275734
ATAT1	79969	2901841	8.68598	8.07901	0.606974	0.0033687	0.042806
ACVR2B	93	2617752	8.9336	8.32922	0.604386	0.000915641	0.0225674
C9orf125	84302	3218113	8.74848	8.14565	0.602831	0.00383783	0.0456759
FGFBP3	143282	3300211	8.13621	7.53724	0.598977	0.00450467	0.0490904
ANK2	287	2740067	8.10124	7.51263	0.588606	0.00442685	0.0486538
IGF1R	3480	3610804	10.6817	10.0959	0.585893	0.00127667	0.0262178
LDLRAD3	143458	3326950	10.2017	9.61926	0.582399	0.00445953	0.0487118
GREB1	9687	2469825	8.50901	7.92941	0.579596	0.00386769	0.0457677
HSDL1	83693	3702352	8.85639	8.27733	0.579066	0.000850855	0.0222632
ACTR3B	57180	3032446	8.63306	8.05457	0.578488	0.00264152	0.0383098
FAM13A	10144	2777564	8.96196	8.39379	0.568171	0.00326451	0.042493
RAB2B	84932	3556386	9.38329	8.8165	0.566782	0.00346203	0.0432864
CCNB1IP1	57820	3555300	9.44856	8.88183	0.566736	0.00418153	0.0477555
ARMC9	80210	2531779	8.50398	7.94711	0.556869	0.00444092	0.0486538
ATF4	468	3945914	11.1662	10.6101	0.556087	0.00269296	0.0385909
WRB	7485	3921391	10.4468	9.90373	0.543052	0.00381125	0.0456759
GTPBP1	9567	3945396	10.7944	10.257	0.537338	0.00272935	0.0389932
GNL3L	54552	2858752	8.2007	7.66632	0.534375	0.00413188	0.0475724
XPNPEP3	63929	3946510	9.27388	8.7396	0.534279	0.00351324	0.0434381
NCRNA00219	114915	2824089	9.63889	9.10865	0.530241	0.00297975	0.0404728
TTBK2	146057	3620799	8.96943	8.44106	0.528373	0.00246204	0.0371942
CERK	64781	3964154	9.90629	9.3782	0.528098	0.00426468	0.0478872
DALRD3	55152	2673830	9.93797	9.41278	0.525184	0.0034825	0.0432864
KHNYN	23351	3558290	8.59328	8.09327	0.500016	0.0021754	0.035211
DTNB	1838	2544781	9.73745	9.24638	0.491073	0.00414246	0.0475774
COMMD9	29099	3369762	8.32195	8.81839	-0.496442	0.00456151	0.0493505
LASP1	3927	3719980	10.3901	10.8886	-0.49849	0.00415482	0.0476027
SKP2	6502	2806517	10.891	11.391	-0.500026	0.00310106	0.0418777
PURA	5813	2831567	10.5259	11.0399	-0.514036	0.00351256	0.0434381
TEX2	55852	3766716	8.53487	9.05083	-0.515956	0.00284865	0.0395914
LMNA	4000	2361279	9.39384	9.94097	-0.547125	0.00278103	0.0393713
TRAM2	9697	2957227	9.84343	10.3928	-0.549335	0.00190242	0.0326343
IGF2R	3482	2934308	9.0531	9.61119	-0.558096	0.00173563	0.0305758
SNX9	51429	2933331	9.00353	9.56531	-0.561773	0.00293105	0.0402537
NPTN	27020	3632492	9.91427	10.4766	-0.562312	0.00313195	0.0420295
C1orf85	112770	2438093	10.1211	10.6848	-0.563611	0.002251	0.0358301
SLC23A2	9962	3896078	8.37405	8.94089	-0.566838	0.00194243	0.032817
PCDH7	5099	2722823	8.97765	9.54605	-0.568399	0.00130152	0.0262886
ENG	2022	3226097	8.54033	9.11741	-0.577083	0.00337583	0.042806
GBA	2629	2437247	8.14209	8.72106	-0.578979	0.0016172	0.0292594
ACAT2	39	2934131	8.43024	9.02223	-0.591985	0.00330451	0.0427534
FNDC3B	64778	2652410	10.0558	10.6556	-0.599763	0.00439472	0.0486538
MTRR	4552	2800906	9.07308	9.67701	-0.603924	0.0019138	0.0326343
TMEM165	55858	2727793	9.02325	9.63538	-0.612129	0.00384044	0.0456759
PPP3CA	5530	2779638	9.42233	10.0386	-0.616272	0.0028526	0.0395914
AHNAK	79026	3375735	9.48678	10.1032	-0.616423	0.0045863	0.0493508
MMRN2	79812	3298924	7.89041	8.51724	-0.626828	0.00348248	0.0432864
CLTB	1212	2888304	9.65282	10.289	-0.636197	0.000649629	0.019026
DHCR24	1718	2413907	11.5367	12.179	-0.642351	0.00089409	0.0225674
VANGL1	81839	2353237	8.31779	8.96092	-0.643128	0.00360343	0.0440398
ITGA3	3675	3726154	8.71729	9.36263	-0.64534	0.00133525	0.0266254
RUNX2	860	2908762	8.25684	8.90306	-0.64622	0.00101212	0.0229122
ECHDC1	55862	2973168	8.50281	9.15823	-0.655419	0.00294016	0.0402537
RGL1	23179	2371346	8.99401	9.65875	-0.66474	0.00333536	0.0427534
HIST1H2AK	8330	2947063	10.7285	11.3942	-0.665717	0.00126571	0.0261283
ELL2	22936	2867873	8.16202	8.83291	-0.670894	0.00160929	0.0292292
OBFC2A	64859	2520533	7.7324	8.41017	-0.677774	0.000902039	0.0225674
ANTXR2	118429	2774971	8.68479	9.36293	-0.678131	0.00396872	0.0461475
CALD1	800	3025545	9.33363	10.012	-0.678364	0.00107925	0.0237387
MPP1	4354	4027585	8.65073	9.32979	-0.679067	0.00442318	0.0486538
SEMA6D	80031	3592755	9.61881	10.3001	-0.681295	0.0038263	0.0456759
IDH1	3417	2597010	10.7137	11.3988	-0.685068	0.00404269	0.0468912
TMBIM1	64114	2599371	10.9322	11.6212	-0.688975	0.000443488	0.0151446
NEDD4	4734	3625539	7.4143	8.10609	-0.691785	0.00422931	0.0477555
RAP1A	5906	2351872	8.37603	9.07242	-0.696388	0.00206301	0.0340397
PGCP	10404	3108226	7.64764	8.35093	-0.703287	0.00115098	0.024405
PHACTR2	9749	2928930	8.8712	9.57908	-0.707879	0.00345651	0.0432864
RNF115	27246	2356344	8.95974	9.66829	-0.708556	0.00316209	0.0420295
TES	26136	3020192	9.22324	9.93296	-0.709714	0.00333878	0.0427534
DEGS1	8560	2382360	8.66471	9.38246	-0.717752	0.00279093	0.0393925
DCAF6	55827	2366028	8.44625	9.1676	-0.721344	0.00386189	0.0457677
FST	10468	2809399	9.4509	10.179	-0.728134	0.00195853	0.032817
DEPDC6	64798	3113280	7.89248	8.62413	-0.731648	0.00259248	0.0378453
CDC42EP3	10602	2548617	8.79873	9.53267	-0.733934	0.0003125	0.0134346
TEX261	113419	2558924	9.15389	9.88873	-0.734834	0.000520487	0.0165919
SERPINE1	5054	3016148	7.97121	8.70613	-0.734929	0.00393777	0.0461475
CTSA	5476	3887117	10.6288	11.3639	-0.735176	0.00149252	0.0280672
MYD88	4615	2617563	9.25769	9.99852	-0.740832	0.00170555	0.0303325
EPHX1	2052	2382970	9.17815	9.93667	-0.758518	0.000410954	0.0144798
LGALS8	3964	2386867	7.61134	8.37312	-0.761773	0.00225885	0.0358301
PLP2	5355	3977067	10.3414	11.1054	-0.763995	0.00230635	0.0361456
IL6R	3570	2360257	8.01704	8.78561	-0.768576	0.00325185	0.042463
SLC1A3	6507	2806643	7.75444	8.53224	-0.777802	0.000178187	0.0103264
SERPINB9	5272	2939034	9.78986	10.5679	-0.778069	0.00342491	0.0431428
PRSS23	11098	3343452	8.03034	8.80884	-0.778502	0.000714361	0.0204116
TNNT2	7139	2450762	7.65417	8.44476	-0.790597	0.00132488	0.0265316
SOAT1	6646	2369557	8.62561	9.41895	-0.793344	0.00085518	0.0222632
VRK2	7444	2483451	7.90905	8.70259	-0.793531	0.000729244	0.0207105
TOR1AIP2	163590	2446240	9.25891	10.0583	-0.799362	0.00205833	0.0340397
BCAP29	55973	3018535	8.32483	9.12474	-0.79991	0.00316611	0.0420295
SLC16A13	201232	3708245	8.76644	9.56772	-0.801279	0.00367633	0.0444152
ARRB1	408	3382216	10.1892	10.9983	-0.809033	0.00361937	0.0440529
MBOAT1	154141	2944491	7.98866	8.80922	-0.820565	0.00171858	0.0303898
ACOX2	8309	2678400	7.3441	8.16532	-0.821211	0.00320198	0.0422661
VAMP8	8673	2491661	10.4859	11.3156	-0.829789	0.00367131	0.0444152
MICAL2	9645	3320717	7.57963	8.4128	-0.833164	0.000445998	0.0151446
IFI35	3430	3722338	7.48315	8.32127	-0.838119	0.00443581	0.0486538
COPZ2	51226	3761054	8.49731	9.33914	-0.841828	0.00196116	0.032817
ZC3HAV1	56829	3075566	9.24546	10.0883	-0.842839	0.00129961	0.0262886
PAPSS2	9060	3256590	8.78014	9.62389	-0.843748	0.000342049	0.0139739
ADI1	55256	2538600	8.58591	9.43064	-0.844725	0.000349183	0.0141058
FAM46A	55603	2962383	8.86255	9.71344	-0.850897	0.000896669	0.0225674
PLVAP	83483	3854417	8.50163	9.36145	-0.859818	0.00103115	0.0230094
ACSL1	2180	2796553	7.84753	8.71143	-0.863901	0.00333925	0.0427534
B2M	567	3592023	9.61293	10.4805	-0.867612	0.00151488	0.0282817
FOXA1	3169	3561703	8.98032	9.85542	-0.875104	0.00187454	0.0323244
OAT	4942	3311157	9.2299	10.1083	-0.878349	0.000982446	0.0225674
PHLDB2	90102	2635906	8.06769	8.94818	-0.880493	0.00294644	0.0402537
SRPX	8406	4004853	9.28938	10.179	-0.88958	0.000434714	0.0149785
LGALS1	3956	3944882	10.7617	11.6519	-0.890179	0.000211224	0.011326
DYNLT3	6990	4004819	7.94866	8.84712	-0.898462	0.00333812	0.0427534
ELOVL1	64834	2409310	10.6621	11.5629	-0.900818	0.00060811	0.017922
VCAN	1462	2818517	10.8708	11.7718	-0.900989	0.000323264	0.0135252
EPAS1	2034	2480383	9.94308	10.8479	-0.904809	0.00440938	0.0486538
GLIPR2	152007	3168385	9.0502	9.95675	-0.906545	0.000354116	0.0141828
PLD1	5337	2705445	7.54845	8.45801	-0.909561	0.00114008	0.024405
INHBA	3624	3047581	7.87491	8.78556	-0.910646	0.000249712	0.0121891
FUCA1	2517	2401643	7.84564	8.75634	-0.910707	0.000382155	0.0143262
F3	2152	2423907	8.18317	9.10007	-0.916896	0.000538616	0.0168264
OGFRL1	79627	2912980	9.60283	10.5207	-0.917831	0.00394526	0.0461475
CSRP1	1465	2450865	9.48061	10.4007	-0.920131	0.000509453	0.0164272
ESAM	90952	3396107	7.93884	8.86382	-0.924981	0.000851781	0.0222632
NR3C1	2908	2879312	8.36619	9.29826	-0.932072	0.00297314	0.0404728
GLS	2744	2520291	7.91759	8.86018	-0.942587	1.86344e-05	0.00246395
DAB2	1601	2854445	9.64704	10.5913	-0.944241	0.00277707	0.0393713
F2RL1	2150	2816494	9.69119	10.6411	-0.949941	0.00236227	0.0366543
HSPB6	126393	3859946	8.32159	9.27337	-0.951788	0.00443676	0.0486538
TGFBR2	7048	2615360	9.03163	9.98956	-0.957927	0.00238451	0.0366729
GUCY1A3	2982	2748830	9.50426	10.4634	-0.959184	0.00419343	0.0477555
KIAA1161	57462	3203990	7.95298	8.91335	-0.960367	0.0014974	0.0280672
GUCY2E	390226	3382698	9.26141	10.2403	-0.978895	0.00242072	0.0369494
FLT1	2321	3507282	7.98122	8.96045	-0.979227	0.00459175	0.0493508
GPR126	57211	2928461	7.75795	8.74552	-0.987573	0.000342937	0.0139739
PPIC	5480	2873105	8.53563	9.52992	-0.994286	0.000938297	0.0225674
DIRC2	84925	2639129	9.9922	10.987	-0.994797	0.00036707	0.0143262
NR5A2	2494	2374126	7.2307	8.22914	-0.99844	0.00287262	0.0395914
MARCH3	115123	2873897	9.83535	10.8414	-1.00606	0.00247258	0.0371942
SLC44A3	126969	2347625	7.70678	8.72009	-1.01331	0.0019679	0.032817
NFIX	4784	3822122	9.15378	10.1772	-1.02344	1.49082e-05	0.00218312
EIF4H	7458	3008144	9.7178	10.7494	-1.03157	0.00144518	0.0277545
TMEM63A	9725	2458513	8.16993	9.20278	-1.03285	4.99489e-05	0.00457949
IL32	9235	3645626	8.77109	9.80873	-1.03765	0.000155453	0.00946579
SLCO2A1	6578	2696113	8.83008	9.87319	-1.04311	0.00101959	0.0229702
GMFG	9535	3861948	7.40912	8.45808	-1.04896	2.44665e-05	0.00293975
OLFML3	56944	2352804	10.1406	11.1911	-1.05054	0.000270513	0.0126705
WISP1	8840	3116839	7.45966	8.51459	-1.05493	0.0011602	0.0244897
DTX3L	151636	2638962	7.56062	8.61606	-1.05544	0.000798804	0.0217237
PLSCR1	5359	2699726	7.53525	8.59251	-1.05726	0.000269101	0.0126705
FAM198B	51313	2791419	8.70929	9.76811	-1.05882	0.00191592	0.0326343
EPSTI1	94240	3511698	7.07563	8.14852	-1.07289	0.00256232	0.037758
CXCL12	6387	3286602	8.88341	9.96103	-1.07762	0.000410971	0.0144798
CXCL16	58191	3742285	7.56825	8.66596	-1.09771	0.0004099	0.0144798
NNMT	4837	3349858	7.976	9.07667	-1.10067	0.00356084	0.0438141
ANXA3	306	2732844	9.09862	10.215	-1.11637	0.00110893	0.0241695
MGST2	4258	2744734	7.51777	8.64534	-1.12756	0.000467374	0.0153198
CD34	947	2453307	8.62607	9.76359	-1.13753	0.0033799	0.042806
LAPTM5	7805	2404158	7.52598	8.68133	-1.15535	0.0034698	0.0432864
MFSD1	64747	2649723	7.7702	8.94358	-1.17338	3.79061e-06	0.00121733
S100A16	140576	4045643	9.78592	10.9609	-1.17496	0.00129444	0.0262886
LOX	4015	2872848	9.34394	10.5215	-1.17755	0.00444384	0.0486538
VSNL1	7447	2471233	9.43435	10.6119	-1.17756	0.00264917	0.0383098
TFPI	7035	2591421	8.93714	10.1206	-1.18343	0.000218645	0.011326
ARHGDIB	397	3445786	8.97381	10.1707	-1.19686	0.000293091	0.0130802
CAV2	858	3020273	7.24904	8.46024	-1.2112	8.12531e-06	0.0018131
ALG13	79868	3987446	7.53438	8.74652	-1.21214	0.002657	0.0383098
TFF1	7031	3933559	7.65939	8.87726	-1.21787	0.000209071	0.011326
GHR	2690	2807949	7.26878	8.49099	-1.22221	0.00102646	0.0230094
CDH5	1003	3664664	8.07587	9.31501	-1.23914	0.000378005	0.0143262
ITGA1	3672	2809128	7.5243	8.76399	-1.23969	0.000180701	0.0103264
SRPX2	27286	3984468	7.11869	8.37645	-1.25776	4.1565e-06	0.00121733
UNC93A	54346	2936731	8.14218	9.40261	-1.26042	0.00170887	0.0303325
TM4SF1	4071	2700365	8.73015	9.99624	-1.26609	0.00238683	0.0366729
TRAK2	66008	2594812	7.64978	8.91683	-1.26705	1.32888e-05	0.00212718
CD93	22918	3901055	8.03831	9.31132	-1.27301	0.00097875	0.0225674
ICAM2	3384	3766621	7.5318	8.82096	-1.28916	0.000527225	0.0166075
PLOD2	5352	2699564	8.78308	10.0856	-1.30248	0.000926821	0.0225674
ENPP1	5167	2925953	8.19209	9.54162	-1.34953	0.000428198	0.0148632
DNAJC15	29103	3487432	8.93621	10.2969	-1.36068	0.00124029	0.0258311
SGK1	6446	2975014	9.33809	10.7065	-1.36842	0.000121259	0.00807619
UGT3A1	133688	2853293	6.98467	8.37295	-1.38829	0.00457066	0.0493505
ANXA4	307	2487412	8.76223	10.1688	-1.40656	0.000408221	0.0144798
ENTPD1	953	3259253	6.97526	8.41511	-1.43984	0.000299941	0.0132597
RNASE1	6035	3555675	10.0324	11.5243	-1.49192	0.000406556	0.0144798
ANKRD1	27063	3299970	8.10269	9.60369	-1.501	0.00019649	0.0109613
HPGD	3248	2794408	7.73333	9.29151	-1.55818	0.00141014	0.0275331
PLA2G2A	5320	2400027	9.00119	10.5986	-1.59743	0.00437567	0.0486538
CALCRL	10203	2591367	7.24613	8.86449	-1.61836	0.000554528	0.0170955
SEPP1	6414	2855285	9.683	11.334	-1.651	0.00217908	0.035211
CAV1	857	3020302	9.30064	10.9628	-1.66217	9.75816e-06	0.00198812
ACTG2	72	2489007	8.63693	10.3221	-1.68517	0.000224518	0.011326
GNG11	2791	3012978	8.56919	10.276	-1.70676	0.000311064	0.0134346
OGN	4969	3214800	6.60599	8.36191	-1.75592	0.00267161	0.0384023
ELTD1	64123	2419432	6.69665	8.49976	-1.80311	0.000460145	0.0153198
GLIPR1	11010	3422855	7.27821	9.12079	-1.84258	0.000967093	0.0225674
DPP4	1803	2584018	8.61529	10.4711	-1.85585	0.00244288	0.0371666
LIPH	200879	2708855	6.72076	8.61199	-1.89123	0.000890674	0.0225674
SLC7A7	9056	3556816	9.45644	11.3706	-1.9142	0.00394581	0.0461475
PECAM1	5175	3766796	8.57753	10.4975	-1.92001	0.00184171	0.0319638
IL2RG	3561	4011844	6.93425	8.90785	-1.9736	0.00149047	0.0280672
HMGCS2	3158	2431031	8.30315	10.2887	-1.98556	0.00324536	0.042463
HABP2	3026	3264777	7.28076	9.30018	-2.01942	3.46978e-05	0.0036132
ANPEP	290	3638607	9.02496	11.0524	-2.02745	0.00367757	0.0444152
TFPI2	7980	3061621	7.90612	9.93867	-2.03255	5.26768e-07	0.000493687
NLRP7	199713	3870970	6.33035	8.47163	-2.14127	0.00273986	0.0390243
CD3G	917	3351300	6.80084	8.99087	-2.19003	0.00221186	0.0355269
GPX2	2877	3568603	7.54114	9.76691	-2.22577	0.00379205	0.0455629
SLC10A1	6554	3570266	6.81309	9.08548	-2.27238	0.00280828	0.0394
ALB	213	2731192	8.22682	11.2429	-3.0161	0.00323413	0.042463

## Sheet: DEGs L2PD vs Controls
(B) Comparison of L2PD vs. controls.
Gene Symbol ID	Entrez ID	Affymetrix ID	L2PD log2 mean expression	controls log2 mean expression	L2PD log2 FC expression	P value	FDR adjusted P value
ZIC1	7545	2646818	11.3922	7.16854	4.22369	4.23809e-05	0.0107318
WNT8B	7479	3260636	10.6962	7.27541	3.42081	1.20097e-05	0.00703468
PAX6	5080	3368054	10.9686	7.61409	3.35452	2.5589e-05	0.00802632
TPPP3	51673	3695631	11.2518	8.52203	2.72979	4.52062e-05	0.0107318
DCT	1638	3520934	8.92546	6.27811	2.64735	0.000478256	0.0386398
NEFL	4747	3128271	10.2587	7.63777	2.6209	1.18843e-06	0.00519418
GPM6A	2823	2794584	10.1873	7.60929	2.57802	0.000319953	0.0319
PLP1	5354	3985717	11.2075	8.63842	2.56904	5.03445e-05	0.011234
SOX2OT	347689	2654454	11.1637	8.59816	2.56554	0.000405465	0.0362619
NELL2	4753	3451814	9.55927	7.02609	2.53318	4.58038e-05	0.0107318
TRPM3	80036	3209060	8.5433	6.08497	2.45833	0.000115125	0.0179826
SYT11	23208	2361154	10.0645	7.70212	2.36241	0.000192698	0.0237778
MAP2	4133	2525533	8.93614	6.60026	2.33589	0.000113816	0.0179826
GNG3	2785	3333595	10.0124	7.68717	2.32523	0.000101429	0.0169748
NEFM	4741	3090436	8.52347	6.21946	2.30402	0.000579902	0.0445478
TAGLN3	29114	2635998	9.44571	7.15635	2.28936	0.000433538	0.0363304
FABP7	2173	2923928	8.9822	6.8903	2.0919	0.000782747	0.048906
ZIC2	7546	3498780	11.3403	9.37158	1.96872	2.76852e-06	0.00519418
SILV	6490	3457336	10.4757	8.51524	1.96041	0.000379069	0.0348298
SCG5	6447	3587495	8.29038	6.34312	1.94725	7.75912e-06	0.00519418
DPYSL5	56896	2474019	9.27812	7.4269	1.85122	0.000264941	0.0300377
TTYH1	57348	3841439	10.932	9.09125	1.84074	1.70877e-05	0.00802632
TMSB15A	11013	4016193	8.42994	6.63787	1.79208	0.000759789	0.0483457
SLC16A14	151473	2602997	8.517	6.79695	1.72005	0.000713173	0.0470694
PAX3	5077	2600881	8.14702	6.43528	1.71174	0.000253805	0.0297333
ENO2	2026	3403015	10.5737	8.91326	1.66042	2.74053e-05	0.00802632
CA14	23632	2358092	9.77954	8.15221	1.62732	7.58633e-06	0.00519418
NKAIN1	79570	2404344	9.61086	8.06372	1.54714	4.54791e-05	0.0107318
KIF1A	547	2606859	9.81678	8.2707	1.54608	0.00019282	0.0237778
FZD3	7976	3091746	9.87299	8.35377	1.51922	0.000288502	0.0300427
SLAIN1	122060	3494706	9.40829	7.89154	1.51676	6.45516e-06	0.00519418
TUBB2B	347733	2939232	11.7276	10.2732	1.45442	2.4107e-05	0.00802632
RFX3	5991	3196842	8.86468	7.42609	1.43859	0.000228458	0.0274502
MSI1	4440	3474461	10.8154	9.37802	1.43738	0.000176608	0.0236453
ATP1B2	482	3708938	10.8309	9.47072	1.36021	0.000365033	0.0342109
CCDC113	29070	3663181	8.35105	6.99806	1.35299	2.64357e-05	0.00802632
OTX1	5013	2485112	10.3568	9.00935	1.34747	0.000174673	0.0236453
ST6GALNAC5	81849	2342904	8.82666	7.49776	1.3289	5.97937e-05	0.0121823
SEPT3	55964	3947227	9.98708	8.67835	1.30873	0.000464901	0.0382198
BARHL2	343472	2422398	8.14959	6.86847	1.28112	0.00063197	0.046272
LRRC49	54839	3600212	8.79964	7.52146	1.27818	0.00017092	0.0236453
TMEFF1	8577	3182229	10.596	9.32225	1.27375	2.49531e-05	0.00802632
NEBL	10529	3280573	9.76391	8.49091	1.27299	0.00026989	0.0300377
MYEF2	50804	3622934	9.52428	8.26759	1.25669	9.99082e-05	0.0169748
IGSF21	84966	2323172	8.80874	7.60167	1.20707	0.000315001	0.0319
NLGN3	54413	3980835	9.09436	7.89267	1.20169	0.000763462	0.0483457
LPAR4	2846	3982534	9.07114	7.98571	1.08543	0.000539684	0.0421493
TOX	9760	3136888	9.32329	8.24912	1.07417	0.000410132	0.0362619
MORN4	118812	3302467	8.35519	7.2866	1.0686	0.000706096	0.0470694
NOVA1	4857	3558745	8.40188	7.36152	1.04037	0.000275634	0.0300377
WNK1	65125	3400384	10.1771	9.1796	0.997488	0.000132718	0.0200619
RAB3A	5864	3854756	10.4134	9.44358	0.969861	0.000702987	0.0470694
CPT1C	126129	3838845	9.75683	8.90915	0.847675	0.000703352	0.0470694
SLC1A3	6507	2806643	7.73186	8.52848	-0.796617	0.00073119	0.0475883
LGALS1	3956	3944882	10.7139	11.6439	-0.93007	0.000711939	0.0470694
MICAL2	9645	3320717	7.43134	8.38808	-0.956737	0.000610568	0.0461471
PAPSS2	9060	3256590	8.61878	9.59699	-0.978212	0.000431594	0.0363304
TMEM63A	9725	2458513	8.18753	9.20572	-1.01819	0.000342865	0.0334722
SRPX	8406	4004853	9.11554	10.15	-1.03445	0.000530928	0.0421493
NFIX	4784	3822122	9.12991	10.1732	-1.04334	8.3682e-05	0.0156854
GLS	2744	2520291	7.72773	8.82854	-1.10081	2.27728e-05	0.00802632
IL32	9235	3645626	8.65461	9.78932	-1.13472	0.000352977	0.0337561
GMFG	9535	3861948	7.27856	8.43632	-1.15776	5.60614e-05	0.0119411
CAV2	858	3020273	7.26681	8.46321	-1.19639	6.82129e-05	0.0133186
MFSD1	64747	2649723	7.73024	8.93692	-1.20668	2.17706e-05	0.00802632
TRAK2	66008	2594812	7.71771	8.92815	-1.21044	0.000149194	0.0218476
CXCL16	58191	3742285	7.39002	8.63625	-1.24623	0.000624002	0.046272
WISP1	8840	3116839	7.12208	8.45833	-1.33625	0.000663843	0.0470694
TFF1	7031	3933559	7.43886	8.8405	-1.40165	0.000286199	0.0300427
SRPX2	27286	3984468	6.8975	8.33958	-1.44208	6.47431e-06	0.00519418
EGFL6	25975	3969358	7.99063	9.57955	-1.58892	0.000670435	0.0470694
CAV1	857	3020302	9.34361	10.97	-1.62636	8.87997e-05	0.0160044
ANKRD1	27063	3299970	7.93173	9.5752	-1.64347	0.000434166	0.0363304
TFPI2	7980	3061621	7.9058	9.93862	-2.03282	4.9426e-06	0.00519418
HABP2	3026	3264777	7.25018	9.29509	-2.04491	0.000191336	0.0237778

## Sheet: DEGs sPD vs Controls
(C) Comparison of sPD vs. controls.
Gene Symbol ID	Entrez ID	Affymetrix ID	sPD log2 mean expression	controls log2 mean expression	sPD log2 FC expression	P value	FDR adjusted P value
ZIC1	7545	2646818	11.1783	7.16854	4.00977	2.72e-05	0.00411336
PAX6	5080	3368054	11.1253	7.61409	3.5112	4.97e-06	0.00179133
DCT	1638	3520934	9.69503	6.27811	3.41691	1.19e-05	0.00349823
WNT8B	7479	3260636	10.6334	7.27541	3.35803	4.95e-06	0.00179133
NELL2	4753	3451814	9.94263	7.02609	2.91654	2.86e-06	0.00179133
PLP1	5354	3985717	11.427	8.63842	2.7886	6.66e-06	0.00223003
GPM6A	2823	2794584	10.2609	7.60929	2.65157	9.58e-05	0.00890819
TPPP3	51673	3695631	11.1501	8.52203	2.62805	2.48e-05	0.00404793
FEZF2	55079	2679377	10.5301	7.9349	2.59516	0.000126533	0.0104166
LHX2	9355	3188656	10.4033	7.8419	2.56137	1.58e-05	0.0036944
SOX2OT	347689	2654454	11.1507	8.59816	2.55254	0.000174786	0.0112198
TRPM3	80036	3209060	8.63289	6.08497	2.54792	2.87e-05	0.0042059
TAGLN3	29114	2635998	9.6958	7.15635	2.53945	6e-05	0.00685508
MAP2	4133	2525533	9.0862	6.60026	2.48595	2.09e-05	0.00376837
OTX2	5015	3566176	12.2664	9.83493	2.43145	0.000233809	0.0133613
FABP7	2173	2923928	9.32084	6.8903	2.43054	7.33e-05	0.007811
SILV	6490	3457336	10.9324	8.51524	2.41718	1.53e-05	0.0036944
DMRT3	58524	3159735	9.52875	7.1378	2.39095	0.000116889	0.00995893
CDC20B	166979	2857042	8.71714	6.35149	2.36564	0.00192262	0.0366236
GNG3	2785	3333595	10.0299	7.68717	2.3427	3.45e-05	0.00476002
LYPD1	116372	2576988	10.5018	8.1661	2.33574	0.00132816	0.0306589
SYT11	23208	2361154	10.015	7.70212	2.31285	9.36e-05	0.00890819
DCC	1630	3788560	9.10572	6.79553	2.31019	0.000206127	0.0122267
DNER	92737	2602770	9.01015	6.70822	2.30193	0.000690941	0.0245117
NEFL	4747	3128271	9.88833	7.63777	2.25056	2.63e-06	0.00179133
SCG5	6447	3587495	8.57033	6.34312	2.2272	4.2e-07	0.00109127
ZIC3	7547	3992747	10.1788	7.96464	2.21419	0.000847897	0.0259037
NEUROD1	4760	2590491	8.70874	6.62021	2.08852	0.00141468	0.0314181
PAX3	5077	2600881	8.4384	6.43528	2.00312	1.74e-05	0.00376837
DCX	1641	4018218	9.92584	7.93111	1.99473	0.00106168	0.0278991
TTYH1	57348	3841439	11.0601	9.09125	1.9689	2.44e-06	0.00179133
ZIC2	7546	3498780	11.3389	9.37158	1.96736	8.52e-07	0.00133014
PTPRZ1	5803	3021377	9.14282	7.17887	1.96395	0.000493711	0.0208472
TMSB15A	11013	4016193	8.59551	6.63787	1.95764	0.000135674	0.0104166
RNF182	221687	2895792	8.45288	6.50322	1.94966	0.000130449	0.0104166
LGI1	9211	3258713	9.60072	7.66653	1.93418	0.000155355	0.010832
DACH1	1602	3517251	10.0841	8.16227	1.92184	0.000580921	0.0223788
NEFM	4741	3090436	8.11903	6.21946	1.89957	0.00140603	0.0314181
DPYSL5	56896	2474019	9.30503	7.4269	1.87813	9.02e-05	0.0088014
SLC16A14	151473	2602997	8.63358	6.79695	1.83663	0.000159329	0.010832
EMX2	2018	3266408	9.56762	7.77339	1.79423	0.000506632	0.0208472
SLAIN1	122060	3494706	9.58769	7.89154	1.69615	4.66e-07	0.00109127
TRH	7200	2641901	10.0894	8.41784	1.67158	0.00082571	0.0259037
TPBG	7162	2915133	11.2308	9.58159	1.64917	0.000136952	0.0104166
MSI1	4440	3474461	11.0138	9.37802	1.63576	1.57e-05	0.0036944
IGSF21	84966	2323172	9.20617	7.60167	1.6045	4.86e-06	0.00179133
ATP1B2	482	3708938	11.0722	9.47072	1.60152	2.51e-05	0.00404793
INA	9118	3262129	10.3731	8.78674	1.58632	0.00195682	0.0371241
CDH20	28316	3790982	8.70827	7.12562	1.58265	0.000759323	0.0252354
KIF1A	547	2606859	9.85088	8.2707	1.58017	5.89e-05	0.00685508
CHRDL1	91851	4018080	8.72745	7.15594	1.57151	0.00104995	0.0278991
ENO2	2026	3403015	10.4841	8.91326	1.57079	1.81e-05	0.00376837
KIF5C	3800	2509900	9.03074	7.48155	1.54919	0.00163311	0.0337126
TUBB2B	347733	2939232	11.8173	10.2732	1.5441	3.9e-06	0.00179133
CA14	23632	2358092	9.69347	8.15221	1.54126	4.82e-06	0.00179133
ZNF521	25925	3801943	10.3233	8.78443	1.53882	0.000251789	0.0142155
GPM6B	2824	4000155	10.4021	8.86892	1.53314	0.00119063	0.028657
RFX3	5991	3196842	8.95804	7.42609	1.53195	4.52e-05	0.00557438
C7orf16	10842	2995811	8.21817	6.69696	1.52121	0.00188449	0.0363676
PAK3	5063	3987228	8.31797	6.80642	1.51155	0.00172777	0.0347481
ILDR2	387597	2442424	8.74345	7.23513	1.50832	0.0009792	0.0278481
GABRA3	2556	4026075	8.73505	7.22864	1.50642	0.00136209	0.0309842
FZD3	7976	3091746	9.85734	8.35377	1.50356	0.000128175	0.0104166
NKAIN1	79570	2404344	9.54366	8.06372	1.47994	2.68e-05	0.00411336
RUFY3	22902	2730554	8.84074	7.38405	1.45669	0.000328671	0.0171128
ADCY2	108	2800711	8.83661	7.3812	1.45541	0.000846751	0.0259037
SEPT3	55964	3947227	10.09	8.67835	1.41166	8.79e-05	0.0088014
RSPO2	340419	3148545	10.2845	8.87577	1.40875	0.00260178	0.0453232
NEBL	10529	3280573	9.88371	8.49091	1.3928	4.04e-05	0.00525585
NR2F1	7025	2820394	10.0977	8.70552	1.39214	0.00169022	0.0342872
RBM24	221662	2896848	8.19617	6.81079	1.38538	0.00013997	0.0104166
BMP7	655	3910980	10.1272	8.75242	1.37481	0.000174774	0.0112198
UBE2CBP	90025	2962683	8.78182	7.42559	1.35623	0.000168681	0.0111329
RASGRP1	10125	3618736	8.11185	6.75921	1.35264	0.00119863	0.028657
ST8SIA2	8128	3609004	8.63029	7.28477	1.34552	0.00180715	0.0355812
SIX3	6496	2479943	9.01247	7.66942	1.34305	0.000104267	0.00921878
IL17RD	54756	2677853	9.84736	8.5114	1.33596	0.00159861	0.0332937
TMEFF1	8577	3182229	10.6574	9.32225	1.33517	4.75e-06	0.00179133
CACNG7	59284	3841134	10.0061	8.67215	1.33399	0.000725104	0.0248017
CCDC113	29070	3663181	8.33202	6.99806	1.33395	1.07e-05	0.00334213
LRRC49	54839	3600212	8.84464	7.52146	1.32318	4.49e-05	0.00557438
NLGN3	54413	3980835	9.20006	7.89267	1.30739	0.000142267	0.0104166
PCP4	5121	3921599	10.5773	9.27614	1.30118	0.000709518	0.0245117
LPAR3	23566	2420615	8.51308	7.21763	1.29545	0.00128382	0.029782
NHLH1	4807	2363128	8.41658	7.12398	1.2926	0.000311703	0.0169236
ATCAY	85300	3817186	8.87878	7.58693	1.29186	0.000697353	0.0245117
OTX1	5013	2485112	10.3002	9.00935	1.29081	0.000106247	0.00921985
MYEF2	50804	3622934	9.54244	8.26759	1.27485	3.14e-05	0.0044645
AMPH	273	3046739	8.17942	6.91942	1.25999	0.000428414	0.0201588
ST6GALNAC5	81849	2342904	8.75767	7.49776	1.25991	3.93e-05	0.00525585
ASTN1	460	2445357	8.37604	7.11705	1.25899	0.00101577	0.0278991
MEGF10	84466	2827299	8.53683	7.28476	1.25207	0.00016841	0.0111329
MAPK10	5602	2776670	8.72759	7.48451	1.24308	0.000616172	0.0230991
CBLN1	869	3690747	8.9166	7.67499	1.24162	0.00274698	0.0471515
LMO3	55885	3446137	9.56963	8.33964	1.22998	0.000582633	0.0223788
LPAR4	2846	3982534	9.20912	7.98571	1.22341	6.52e-05	0.00727146
OLFM1	10439	3193725	8.18415	7.00377	1.18038	0.00104602	0.0278991
CAMTA1	23261	2318455	8.7711	7.5995	1.1716	0.000985358	0.0278481
SNCA	6622	2777714	9.59838	8.43002	1.16835	0.00185599	0.0361986
SDK2	54549	3770052	9.58786	8.42053	1.16733	0.000813995	0.0259037
RAB6B	51560	2696040	8.75912	7.60278	1.15634	0.000192188	0.0116026
MORN4	118812	3302467	8.429	7.2866	1.1424	0.000155595	0.010832
FAM59A	64762	3803290	9.18917	8.06393	1.12524	0.000287055	0.0160136
RTN4RL1	146760	3740770	9.05262	7.95041	1.10221	0.00256419	0.0450029
YPEL1	29799	3954206	8.68767	7.59447	1.09321	0.000140282	0.0104166
NBEA	26960	3485292	8.62454	7.5342	1.09034	0.000489519	0.0208472
PPP1R1A	5502	3456840	10.0726	8.98931	1.08329	0.000303364	0.0167243
NCALD	83988	3147173	8.83451	7.76556	1.06896	0.00106401	0.0278991
WNK1	65125	3400384	10.247	9.1796	1.06737	2.33e-05	0.00404291
ARL4C	10123	2604390	9.58833	8.52456	1.06378	0.000848487	0.0259037
C10orf140	387640	3280787	9.65538	8.60033	1.05505	0.000431736	0.0201588
DNALI1	7802	2330723	10.0178	8.98094	1.03683	0.00145207	0.0319457
HDAC9	9734	2991395	8.19256	7.16063	1.03193	0.0012674	0.0296951
RAB3A	5864	3854756	10.458	9.44358	1.01446	0.000193129	0.0116026
CELSR2	1952	2350596	9.28785	8.28438	1.00347	0.000436759	0.0201588
SRGAP3	9901	2662087	8.16627	7.17211	0.994161	0.00213574	0.0395576
VAT1L	57687	3669552	9.88274	8.89794	0.984798	0.000695826	0.0245117
WSCD1	23302	3707812	8.22737	7.25428	0.973089	0.00111983	0.0279508
ARSG	22901	3732793	8.70422	7.73275	0.97147	0.000131715	0.0104166
CPT1C	126129	3838845	9.87963	8.90915	0.970472	7.55e-05	0.0078642
WASF3	10810	3482572	10.0632	9.09281	0.970436	0.000339974	0.0175068
TOX	9760	3136888	9.21371	8.24912	0.964587	0.000478286	0.0208472
DLL1	28514	2986350	9.09801	8.144	0.954007	0.000753623	0.0252248
NEUROG1	4762	2876597	8.85455	7.90496	0.949593	0.00246488	0.0439702
SOX11	6664	2467855	10.1557	9.20697	0.948762	0.000885663	0.0262672
TSC22D1	8848	3512294	10.7433	9.80295	0.940322	0.000363216	0.0183014
SALL2	6297	3556454	9.45671	8.52044	0.936271	0.000628758	0.0232801
FBXO16	157574	3129361	9.27245	8.34742	0.925026	0.000404723	0.0197556
ZBTB16	7704	3349719	8.89828	7.98139	0.916884	0.00175849	0.0352149
OSBPL1A	114876	3801621	9.23795	8.3327	0.905252	0.00098651	0.0278481
ACTN3	89	3336324	8.90866	8.00793	0.900727	0.00100478	0.0278991
NOVA1	4857	3558745	8.25095	7.36152	0.889436	0.000513488	0.0208472
PRKAA2	5563	2337716	8.95269	8.06857	0.884127	0.00107594	0.0278991
CNTFR	1271	3204149	11.3148	10.4328	0.882062	0.00224673	0.0409469
NTRK3	4916	3637818	8.283	7.40134	0.881661	0.000509991	0.0208472
ST8SIA2	8128	3608952	8.42186	7.5404	0.881456	0.00219446	0.0404694
ATP1A2	477	2362892	8.37446	7.49956	0.874897	0.000319401	0.0169236
ID3	3399	2401493	10.2529	9.37937	0.873506	0.000453854	0.0202549
EFHD1	80303	2532480	11.4879	10.6233	0.864544	0.000538003	0.0213651
NARS2	79731	3383322	10.537	9.68813	0.848848	0.00244674	0.0439288
RCAN2	10231	2955691	8.75239	7.90706	0.845338	0.000959716	0.0277607
CENPV	201161	3747199	10.8224	9.97933	0.843043	0.000159499	0.010832
NECAB2	54550	3671552	8.56165	7.72058	0.841067	0.00158972	0.0332937
PTPRS	5802	3847112	10.9202	10.0799	0.840278	0.00110144	0.0278991
INSL3	3640	3854621	8.21742	7.38013	0.83729	0.00156934	0.0332937
ZNF423	23090	3690842	9.55337	8.71613	0.837238	0.00109173	0.0278991
PRRT2	112476	3655687	8.78116	7.94438	0.836779	0.00301993	0.049308
ABCA3	21	3676763	8.83472	8.00008	0.834647	0.000395959	0.0195312
RCOR2	283248	3376677	9.68968	8.85549	0.834198	0.00021668	0.012692
ID1	3397	3881391	11.4092	10.5775	0.83168	0.00135285	0.0309842
SYT17	51760	3650861	8.96944	8.1404	0.829045	0.00155086	0.0332937
KLHL28	54813	3562671	9.10691	8.29941	0.807501	0.000415118	0.0200541
C1orf187	374946	2320392	8.82744	8.02263	0.804817	0.00109349	0.0278991
MALAT1	378938	7385515	12.4995	11.7071	0.792405	0.000604741	0.0230392
IGF1R	3480	3610958	8.56938	7.77965	0.789734	0.00229797	0.0415765
GPR63	81491	2965653	9.48495	8.70245	0.782501	0.00206293	0.0387465
REEP2	51308	2830818	9.33011	8.54764	0.782467	0.00146667	0.0320366
TMEM169	92691	2526971	8.38508	7.61783	0.767259	0.0010719	0.0278991
FAM131B	9715	3077273	8.11217	7.34632	0.765849	0.00117444	0.0285153
TLE4	7091	3176209	10.0239	9.2611	0.762771	0.00303877	0.0494433
RCBTB2	1102	3513549	8.2493	7.49312	0.756175	0.0016708	0.0342845
NLGN4X	57502	3998247	9.02007	8.26797	0.752098	0.0010441	0.0278991
BBS2	583	3692928	9.29632	8.5474	0.74892	0.000914331	0.0267785
AMN1	196394	3449910	8.55459	7.81561	0.738989	0.000852469	0.0259037
FAM57B	83723	3687405	8.83273	8.09748	0.735259	0.00168348	0.0342872
DLG4	1742	3743393	8.95177	8.21926	0.732511	0.00247577	0.0439702
DMRTA1	63951	3165057	8.92047	8.18831	0.732163	0.00162042	0.0335986
STXBP1	6812	3189932	10.555	9.82429	0.730674	0.00112137	0.0279508
AHCYL2	23382	3023384	10.0321	9.31124	0.72088	0.00249874	0.0441853
TCTN2	79867	3435980	9.15796	8.44045	0.717516	0.00189399	0.0363739
SYT13	57586	3371114	8.14701	7.43371	0.713293	0.000804648	0.0259037
RHBDD1	84236	2530330	10.1787	9.46845	0.710286	0.00186169	0.0361986
WDR54	84058	2489228	9.78502	9.07714	0.70788	0.000743035	0.0250494
BSCL2	26580	3376054	10.0528	9.34524	0.707544	0.00108679	0.0278991
GRIK5	2901	3863380	9.12634	8.42636	0.699975	0.00111075	0.0279508
SLIT1	6585	3302056	8.54722	7.85334	0.693886	0.00262945	0.0456356
ELP4	26610	3325307	9.37883	8.68948	0.68935	0.00280616	0.0474637
ZNF577	84765	3869275	8.63202	7.94638	0.685643	0.000615304	0.0230991
ZIC5	85416	3522914	9.72319	9.0407	0.682488	0.00294211	0.048889
EEF1A2	1917	3913892	9.57513	8.90086	0.674263	0.00158776	0.0332937
CCBL1	883	3226737	8.37644	7.70538	0.671054	0.00137679	0.0311673
CLCN6	1185	2320472	9.5183	8.86016	0.658142	0.00281821	0.0474637
CSNK1E	1454	3960478	10.8861	10.2317	0.654433	0.00206714	0.0387465
IGF1R	3480	3610804	10.7308	10.0836	0.647159	0.00109479	0.0278991
XPNPEP3	63929	3946510	9.35985	8.71811	0.64174	0.00159487	0.0332937
WFIKKN1	117166	3643100	8.76794	8.12743	0.640513	0.00222061	0.0406476
ACVR2B	93	2617752	8.94489	8.3264	0.618494	0.00149743	0.0324859
TMTC4	84899	3523156	9.0074	8.38914	0.618268	0.00299599	0.0492604
HSDL1	83693	3702352	8.88359	8.27053	0.61306	0.00104938	0.0278991
CERK	64781	3964154	9.96847	9.36265	0.605815	0.00282594	0.0474637
TTBK2	146057	3620799	9.0063	8.43185	0.57445	0.00241773	0.043575
KHNYN	23351	3558290	8.64462	8.08043	0.564189	0.00158621	0.0332937
GBA	2629	2437247	8.14039	8.72149	-0.581103	0.00296833	0.0489774
C7orf49	78996	3074101	8.84391	9.43502	-0.591109	0.0028429	0.0475779
EIF4EBP1	1978	4049862	9.74889	10.369	-0.620154	0.00308996	0.0497579
IGF2R	3482	2934308	9.00052	9.62433	-0.623811	0.00135686	0.0309842
CLTB	1212	2888304	9.64953	10.2898	-0.640307	0.0012458	0.0294355
MTRR	4552	2800906	9.01483	9.69157	-0.676735	0.00146988	0.0320366
TMEM165	55858	2727793	8.96512	9.64991	-0.684785	0.00305921	0.0496037
MAT2A	4144	2491615	10.8824	11.5678	-0.685394	0.00275708	0.047152
TEX261	113419	2558924	9.17916	9.88241	-0.703257	0.00154586	0.0332937
PAPSS2	9060	3256590	8.88771	9.59699	-0.709285	0.00300965	0.049308
OBFC2A	64859	2520533	7.7043	8.4172	-0.712898	0.00117422	0.0285153
HIST1H2AK	8330	2947063	10.6843	11.4052	-0.720911	0.00128288	0.029782
TMBIM1	64114	2599371	10.8952	11.6304	-0.735196	0.000516064	0.0208472
ELL2	22936	2867873	8.1085	8.84629	-0.737794	0.00143717	0.0317668
ECHDC1	55862	2973168	8.43661	9.17478	-0.738178	0.00220224	0.0404694
DNAJC13	23317	2642791	8.11202	8.85368	-0.741661	0.00307219	0.0496424
SLC1A3	6507	2806643	7.76949	8.52848	-0.758987	0.000495955	0.0208472
EPHX1	2052	2382970	9.16706	9.93944	-0.772374	0.000732759	0.0248819
CDC42EP3	10602	2548617	8.76328	9.54153	-0.778248	0.000387962	0.0193403
GLS	2744	2520291	8.04417	8.82854	-0.784365	0.000316257	0.0169236
FAM46A	55603	2962383	8.90066	9.70391	-0.803256	0.00277917	0.047357
DEGS1	8560	2382360	8.58008	9.40361	-0.82354	0.00179944	0.0355812
MYD88	4615	2617563	9.1915	10.0151	-0.823569	0.00139429	0.0314118
IDH1	3417	2597010	10.5969	11.428	-0.831131	0.00172043	0.0347481
LGALS1	3956	3944882	10.7936	11.6439	-0.850287	0.000702622	0.0245117
GLIPR2	152007	3168385	9.08665	9.94764	-0.860985	0.0011704	0.0285153
FUCA1	2517	2401643	7.88212	8.74723	-0.86511	0.00125003	0.0294355
PHACTR2	9749	2928930	8.73321	9.61357	-0.880359	0.00117288	0.0285153
ADI1	55256	2538600	8.54825	9.44006	-0.891808	0.000450696	0.0202549
FOXA1	3169	3561703	8.96461	9.85935	-0.894742	0.00296335	0.0489774
LGALS8	3964	2386867	7.49879	8.40125	-0.902459	0.00109988	0.0278991
BCAP29	55973	3018535	8.23236	9.14785	-0.915489	0.00209831	0.0390186
TES	26136	3020192	9.05558	9.97487	-0.919295	0.000792361	0.0259037
ESAM	90952	3396107	7.93808	8.86401	-0.925928	0.00167545	0.0342845
SERPINB9	5272	2939034	9.66744	10.5985	-0.931102	0.00159807	0.0332937
FST	10468	2809399	9.28279	10.2211	-0.938276	0.000441311	0.0201588
GMFG	9535	3861948	7.49616	8.43632	-0.940159	0.000191834	0.0116026
ELOVL1	64834	2409310	10.6306	11.5708	-0.940193	0.000856824	0.0259037
IL32	9235	3645626	8.84874	9.78932	-0.940578	0.000853537	0.0259037
CXCL16	58191	3742285	7.68706	8.63625	-0.949188	0.00280877	0.0474637
TOR1AIP2	163590	2446240	9.1286	10.0909	-0.962253	0.000864994	0.0259831
GPR126	57211	2928461	7.77761	8.74061	-0.962998	0.000906975	0.0267301
VAMP8	8673	2491661	10.3737	11.3437	-0.96994	0.00208175	0.0388649
VCAN	1462	2818517	10.8154	11.7856	-0.970284	0.000346257	0.0176365
MBOAT1	154141	2944491	7.85525	8.84257	-0.987324	0.000711393	0.0245117
CSRP1	1465	2450865	9.42648	10.4143	-0.987787	0.000560045	0.0220536
INHBA	3624	3047581	7.80395	8.8033	-0.999352	0.000222462	0.0128698
F3	2152	2423907	8.1147	9.11719	-1.00249	0.000500406	0.0208472
NFIX	4784	3822122	9.16969	10.1732	-1.00355	4.74e-05	0.00569167
ZC3HAV1	56829	3075566	9.1161	10.1206	-1.00454	0.000570186	0.0222658
DIRC2	84925	2639129	9.98303	10.9893	-1.00626	0.000699025	0.0245117
VRK2	7444	2483451	7.73576	8.74591	-1.01015	0.000157929	0.010832
PHLDB2	90102	2635906	7.96137	8.97476	-1.01339	0.00185953	0.0361986
TFF1	7031	3933559	7.80641	8.8405	-1.0341	0.0018859	0.0363676
SLC44A3	126969	2347625	7.68213	8.72626	-1.04413	0.00292637	0.0488007
TMEM63A	9725	2458513	8.1582	9.20572	-1.04752	0.000103088	0.00921878
MGST2	4258	2744734	7.58106	8.62952	-1.04846	0.00177721	0.0354383
SRPX2	27286	3984468	7.26615	8.33958	-1.07344	6.88e-05	0.00749729
GUCY1A3	2982	2748830	9.40433	10.4884	-1.0841	0.00310464	0.0498231
IFI16	3428	2362394	8.25823	9.3608	-1.10257	0.00269095	0.0463595
SLCO2A1	6578	2696113	8.77597	9.88671	-1.11074	0.00119286	0.028657
DTX3L	151636	2638962	7.50926	8.62891	-1.11965	0.000969627	0.0278481
ARHGDIB	397	3445786	9.03	10.1566	-1.12663	0.00106818	0.0278991
MFSD1	64747	2649723	7.79684	8.93692	-1.14008	1.46e-05	0.0036944
CXCL12	6387	3286602	8.8321	9.97385	-1.14176	0.000511313	0.0208472
S100A16	140576	4045643	9.7855	10.961	-1.17548	0.0024772	0.0439702
SLC7A11	23657	2786322	8.48157	9.658	-1.17643	0.000820435	0.0259037
PLSCR1	5359	2699726	7.42706	8.61956	-1.1925	0.000182491	0.0115561
FAM198B	51313	2791419	8.60228	9.79486	-1.19258	0.00141049	0.0314181
ICAM2	3384	3766621	7.60056	8.80377	-1.20321	0.00191447	0.0366171
ANXA3	306	2732844	9.02718	10.2329	-1.20568	0.00115015	0.0285153
GHR	2690	2807949	7.27014	8.49065	-1.22051	0.00202925	0.038343
CAV2	858	3020273	7.23719	8.46321	-1.22602	1.85e-05	0.00376837
ITGA1	3672	2809128	7.53513	8.76128	-1.22615	0.000443099	0.0201588
EIF4H	7458	3008144	9.55996	10.7888	-1.22887	0.000643212	0.0235476
CDH5	1003	3664664	8.08217	9.31343	-1.23126	0.000841328	0.0259037
TFPI	7035	2591421	8.89665	10.1307	-1.23405	0.000321427	0.0169236
OLFML3	56944	2352804	9.96528	11.2349	-1.26963	8.97e-05	0.0088014
CD93	22918	3901055	8.02998	9.3134	-1.28342	0.00179961	0.0355812
TRAK2	66008	2594812	7.6045	8.92815	-1.32365	2.07e-05	0.00376837
DNAJC15	29103	3487432	8.95261	10.2928	-1.34019	0.00268525	0.0463595
ANKRD1	27063	3299970	8.21667	9.5752	-1.35853	0.00105663	0.0278991
ENPP1	5167	2925953	8.14897	9.5524	-1.40342	0.000630936	0.0232801
ANXA4	307	2487412	8.75265	10.1712	-1.41853	0.00079302	0.0259037
SGK1	6446	2975014	9.2936	10.7176	-1.42403	0.000185331	0.0115795
PLOD2	5352	2699564	8.67929	10.1115	-1.43221	0.000822372	0.0259037
RNASE1	6035	3555675	10.0668	11.5157	-1.44895	0.00109561	0.0278991
VSNL1	7447	2471233	9.20667	10.6688	-1.46217	0.000876316	0.0261555
ENTPD1	953	3259253	6.95123	8.42112	-1.46989	0.00053139	0.0212828
HPGD	3248	2794408	7.72459	9.29369	-1.5691	0.00254975	0.0449178
CALCRL	10203	2591367	7.21756	8.87164	-1.65408	0.00094153	0.0274038
ACTG2	72	2489007	8.63334	10.323	-1.68965	0.000477626	0.0208472
CAV1	857	3020302	9.27199	10.97	-1.69797	1.99e-05	0.00376837
GNG11	2791	3012978	8.56886	10.276	-1.70717	0.000662038	0.0240489
GLIPR1	11010	3422855	7.30986	9.11288	-1.80302	0.00225444	0.0409469
ELTD1	64123	2419432	6.5674	8.53207	-1.96467	0.000440997	0.0201588
PECAM1	5175	3766796	8.51849	10.5123	-1.99381	0.00259027	0.0452911
HABP2	3026	3264777	7.30115	9.29509	-1.99394	9.7e-05	0.00890819
TFPI2	7980	3061621	7.90633	9.93862	-2.03228	1.55e-06	0.00179133
PLA2G2A	5320	2400027	8.64535	10.6876	-2.04223	0.00122397	0.0291143
