# Supplementary material for: Aberrant epigenome in iPSC‐derived dopaminergic neurons from Parkinson's disease patients
Source: EMBO Mol Med. 2015 Oct 29;7(12):1529–46. doi: 10.15252/emmm.201505439 (PMC4693505; doi:10.15252/emmm.201505439)
Supplement: Supplementary file 6 — Table EV5 [file EMMM-7-1529-s006.zip › Table EV5.xlsx]

## Sheet: up-regulated DEGs GO terms
Table EV5 Top-25 gene ontology (GO) terms associated with 437 differentially expressed genes (DEGs) identified in iPSC-derived DAn from PD patients. (A) GO terms associated with up-regulated DEGs (n = 254). (B) GO terms associated with down-regulated DEGs (n = 183).
(A) GO terms associated with up-regulated DEGs.
GO biological process	Gene count	Gene percentage	P Value	Benjamini adjusted P value
GO:0030182~neuron differentiation	32	12.6984	4.44837e-14	6.34409e-11
GO:0048858~cell projection morphogenesis	22	8.73016	2.163e-11	1.54114e-08
GO:0031175~neuron projection development	22	8.73016	4.97116e-11	2.3613e-08
GO:0032990~cell part morphogenesis	22	8.73016	4.97116e-11	2.3613e-08
GO:0048667~cell morphogenesis involved in neuron differentiation	20	7.93651	7.45717e-11	2.65662e-08
GO:0048812~neuron projection morphogenesis	20	7.93651	1.03624e-10	2.95329e-08
GO:0007409~axonogenesis	19	7.53968	1.58475e-10	3.76379e-08
GO:0030030~cell projection organization	25	9.92063	2.308e-10	4.69842e-08
GO:0000904~cell morphogenesis involved in differentiation	20	7.93651	1.04973e-09	1.86983e-07
GO:0048666~neuron development	22	8.73016	8.34331e-09	1.32102e-06
GO:0000902~cell morphogenesis	22	8.73016	1.9642e-08	2.79898e-06
GO:0030900~forebrain development	15	5.95238	2.1956e-08	2.8443e-06
GO:0032989~cellular component morphogenesis	22	8.73016	1.26732e-07	1.50494e-05
GO:0007411~axon guidance	11	4.36508	2.1011e-06	0.000230287
GO:0006928~cell motion	22	8.73016	2.36528e-06	0.000240723
GO:0007389~pattern specification process	16	6.34921	4.20861e-06	0.000399738
GO:0021537~telencephalon development	8	3.1746	2.94671e-05	0.00262101
GO:0048488~synaptic vesicle endocytosis	5	1.98413	3.10971e-05	0.00260332
GO:0007267~cell-cell signaling	22	8.73016	7.87777e-05	0.0062174
GO:0048489~synaptic vesicle transport	6	2.38095	8.08424e-05	0.00604508
GO:0003002~regionalization	12	4.7619	8.80162e-05	0.0062518
GO:0045664~regulation of neuron differentiation	10	3.96825	9.10463e-05	0.00615937
GO:0050767~regulation of neurogenesis	11	4.36508	9.83632e-05	0.00635131
GO:0060284~regulation of cell development	12	4.7619	0.000125046	0.00771797
GO:0045165~cell fate commitment	10	3.96825	0.000127766	0.00755791
GO cellular component	Gene count	Gene percentage	P Value	Benjamini adjusted P value
GO:0045202~synapse	14	5.55556	0.000738327	0.151232
GO:0043005~neuron projection	13	5.15873	0.00169335	0.171486
GO:0005883~neurofilament	3	1.19048	0.00243006	0.164766
GO:0019717~synaptosome	6	2.38095	0.00494711	0.240615
GO:0060053~neurofilament cytoskeleton	3	1.19048	0.00704526	0.26942
GO:0042995~cell projection	18	7.14286	0.00914883	0.288276
GO:0043025~cell soma	7	2.77778	0.0223606	0.511882
GO:0031982~vesicle	16	6.34921	0.0279185	0.544226
GO:0031988~membrane-bounded vesicle	14	5.55556	0.0338473	0.57231
GO:0005886~plasma membrane	61	24.2063	0.038599	0.582668
GO:0031410~cytoplasmic vesicle	15	5.95238	0.0399503	0.560808
GO:0016023~cytoplasmic membrane-bounded vesicle	13	5.15873	0.0547534	0.647155
GO:0031301~integral to organelle membrane	5	1.98413	0.0762552	0.741932
GO:0017053~transcriptional repressor complex	3	1.19048	0.098997	0.808536
GO molecular function	Gene count	Gene percentage	P Value	Benjamini adjusted P value
GO:0003700~transcription factor activity	30	11.9048	4.7411e-05	0.0160842
GO:0030528~transcription regulator activity	39	15.4762	0.000110947	0.0187941
GO:0043565~sequence-specific DNA binding	19	7.53968	0.00149985	0.157272
GO:0016564~transcription repressor activity	12	4.7619	0.00388413	0.283043
GO:0003924~GTPase activity	9	3.57143	0.00809045	0.426294
GO:0005525~GTP binding	12	4.7619	0.012568	0.513693
GO:0005509~calcium ion binding	22	8.73016	0.0128216	0.467661
GO:0016846~carbon-sulfur lyase activity	3	1.19048	0.0149408	0.47457
GO:0032561~guanyl ribonucleotide binding	12	4.7619	0.0150545	0.438093
GO:0019001~guanyl nucleotide binding	12	4.7619	0.0150545	0.438093
GO:0003705~RNA polymerase II transcription factor activity, enhancer binding	4	1.5873	0.0156547	0.417034
GO:0008373~sialyltransferase activity	3	1.19048	0.0295846	0.6069
GO:0032553~ribonucleotide binding	35	13.8889	0.0342598	0.62973
GO:0032555~purine ribonucleotide binding	35	13.8889	0.0342598	0.62973
GO:0003677~DNA binding	42	16.6667	0.0424634	0.680668
GO:0019838~growth factor binding	5	1.98413	0.054413	0.745069
GO:0005158~insulin receptor binding	3	1.19048	0.0548723	0.723825
GO:0000166~nucleotide binding	40	15.873	0.0560326	0.708455
GO:0017076~purine nucleotide binding	35	13.8889	0.0580747	0.699896
GO:0031994~insulin-like growth factor I binding	2	0.793651	0.0786445	0.78908
GO:0016847~1-aminocyclopropane-1-carboxylate synthase activity	2	0.793651	0.0786445	0.78908
GO:0016566~specific transcriptional repressor activity	3	1.19048	0.0853165	0.799148
GO:0031404~chloride ion binding	4	1.5873	0.0867261	0.788028
GO:0005262~calcium channel activity	4	1.5873	0.0919838	0.792258
GO:0019887~protein kinase regulator activity	4	1.5873	0.0973707	0.796589

## Sheet: down-regulated DEGs GO terms
(B) GO terms associated with down-regulated DEGs.
GO biological process	Gene count	Gene percentage	P Value	Benjamini adjusted P value
GO:0042060~wound healing	11	6.04396	2.57361e-05	0.0377452
GO:0016044~membrane organization	15	8.24176	3.4533e-05	0.0254835
GO:0032101~regulation of response to external stimulus	10	5.49451	3.59118e-05	0.0177372
GO:0050817~coagulation	8	4.3956	8.13708e-05	0.0299557
GO:0007596~blood coagulation	8	4.3956	8.13708e-05	0.0299557
GO:0007599~hemostasis	8	4.3956	0.000116791	0.0343199
GO:0006898~receptor-mediated endocytosis	6	3.2967	0.000198946	0.0483669
GO:0030335~positive regulation of cell migration	7	3.84615	0.000293349	0.0607373
GO:0010033~response to organic substance	19	10.4396	0.000383471	0.0691666
GO:0040017~positive regulation of locomotion	7	3.84615	0.000493081	0.0786602
GO:0051272~positive regulation of cell motion	7	3.84615	0.000493081	0.0786602
GO:0051094~positive regulation of developmental process	11	6.04396	0.00056014	0.0803521
GO:0050878~regulation of body fluid levels	8	4.3956	0.000598805	0.078182
GO:0007155~cell adhesion	18	9.89011	0.000766532	0.0911123
GO:0022610~biological adhesion	18	9.89011	0.000778794	0.0856997
GO:0050818~regulation of coagulation	5	2.74725	0.000783388	0.0802813
GO:0009719~response to endogenous stimulus	13	7.14286	0.000896967	0.0855549
GO:0009611~response to wounding	15	8.24176	0.00103232	0.091997
GO:0006790~sulfur metabolic process	7	3.84615	0.0011447	0.0958178
GO:0001569~patterning of blood vessels	4	2.1978	0.00120745	0.0954756
GO:0044057~regulation of system process	11	6.04396	0.001256	0.0941569
GO:0009725~response to hormone stimulus	12	6.59341	0.00134052	0.0954077
GO:0006897~endocytosis	9	4.94505	0.00187306	0.124945
GO:0010324~membrane invagination	9	4.94505	0.00187306	0.124945
GO:0010647~positive regulation of cell communication	11	6.04396	0.00199874	0.127122
GO cellular component	Gene count	Gene percentage	P Value	Benjamini adjusted P value
GO:0000267~cell fraction	32	17.5824	2.14184e-06	0.000496784
GO:0005626~insoluble fraction	27	14.8352	4.00083e-06	0.000463989
GO:0005624~membrane fraction	26	14.2857	6.63011e-06	0.000512599
GO:0044421~extracellular region part	27	14.8352	4.25938e-05	0.00246744
GO:0005615~extracellular space	22	12.0879	4.45316e-05	0.00206418
GO:0009986~cell surface	15	8.24176	5.55363e-05	0.00214516
GO:0044459~plasma membrane part	45	24.7253	0.000136867	0.00452618
GO:0005886~plasma membrane	66	36.2637	0.000171236	0.00495396
GO:0005576~extracellular region	40	21.978	0.000678886	0.0173538
GO:0005625~soluble fraction	12	6.59341	0.00109451	0.0250865
GO:0031226~intrinsic to plasma membrane	27	14.8352	0.00167675	0.0347749
GO:0005783~endoplasmic reticulum	23	12.6374	0.00168985	0.0321693
GO:0043235~receptor complex	7	3.84615	0.00235153	0.0411449
GO:0005887~integral to plasma membrane	26	14.2857	0.00260639	0.0423262
GO:0016323~basolateral plasma membrane	8	4.3956	0.0096883	0.139788
GO:0031224~intrinsic to membrane	79	43.4066	0.0123106	0.164406
GO:0016021~integral to membrane	76	41.7582	0.0169568	0.208159
GO:0000139~Golgi membrane	7	3.84615	0.0217496	0.246798
GO:0044431~Golgi apparatus part	9	4.94505	0.0218456	0.236394
GO:0005901~caveola	4	2.1978	0.0226301	0.233197
GO:0031982~vesicle	15	8.24176	0.0245946	0.24051
GO:0005925~focal adhesion	5	2.74725	0.0313088	0.28498
GO:0012506~vesicle membrane	6	3.2967	0.0317968	0.278154
GO:0070022~transforming growth factor beta receptor complex	2	1.0989	0.0345677	0.288277
GO:0005912~adherens junction	6	3.2967	0.035135	0.282454
GO molecular function	Gene count	Gene percentage	P Value	Benjamini adjusted P value
GO:0046983~protein dimerization activity	18	9.89011	5.06889e-05	0.0205685
GO:0019838~growth factor binding	8	4.3956	0.00011494	0.0232886
GO:0030246~carbohydrate binding	12	6.59341	0.00123603	0.155516
GO:0019955~cytokine binding	6	3.2967	0.00573718	0.445536
GO:0004857~enzyme inhibitor activity	9	4.94505	0.00752913	0.461907
GO:0008289~lipid binding	12	6.59341	0.00767353	0.40926
GO:0003705~RNA polymerase II transcription factor activity, enhancer binding	4	2.1978	0.00780235	0.36795
GO:0042803~protein homodimerization activity	10	5.49451	0.00852487	0.355173
GO:0019899~enzyme binding	13	7.14286	0.00880742	0.331691
GO:0048037~cofactor binding	8	4.3956	0.015844	0.480458
GO:0005529~sugar binding	7	3.84615	0.0167245	0.466683
GO:0031406~carboxylic acid binding	6	3.2967	0.017707	0.456872
GO:0042277~peptide binding	7	3.84615	0.0199697	0.470693
GO:0046982~protein heterodimerization activity	7	3.84615	0.0222025	0.481877
GO:0042802~identical protein binding	13	7.14286	0.0362554	0.635559
GO:0005543~phospholipid binding	6	3.2967	0.0384558	0.633911
GO:0050662~coenzyme binding	6	3.2967	0.0416807	0.641845
GO:0008238~exopeptidase activity	4	2.1978	0.0469458	0.665539
GO:0001948~glycoprotein binding	3	1.64835	0.057166	0.719237
GO:0005509~calcium ion binding	16	8.79121	0.0574395	0.702601
GO:0005504~fatty acid binding	3	1.64835	0.0599387	0.700838
GO:0070064~proline-rich region binding	2	1.0989	0.0612398	0.692022
GO:0048029~monosaccharide binding	3	1.64835	0.0656193	0.701767
GO:0034713~type I transforming growth factor beta receptor binding	2	1.0989	0.071078	0.716222
GO:0004867~serine-type endopeptidase inhibitor activity	4	2.1978	0.0721235	0.707019
