# Supplementary material for: Aberrant epigenome in iPSC‐derived dopaminergic neurons from Parkinson's disease patients
Source: EMBO Mol Med. 2015 Oct 29;7(12):1529–46. doi: 10.15252/emmm.201505439 (PMC4693505; doi:10.15252/emmm.201505439)
Supplement: Supplementary file 7 — Table EV6 [file EMMM-7-1529-s007.zip]

Archive with 2 entries (2 files):
- README-Table EV6.txt
- Table EV6.xlsx
