# Supplementary material for: Aberrant epigenome in iPSC‐derived dopaminergic neurons from Parkinson's disease patients
Source: EMBO Mol Med. 2015 Oct 29;7(12):1529–46. doi: 10.15252/emmm.201505439 (PMC4693505; doi:10.15252/emmm.201505439)
Supplement: Supplementary file 7 — Table EV6 [file EMMM-7-1529-s007.zip › Table EV6.xlsx]

## Sheet: Sheet1
Table EV6 Association analysis of DMCpGs identified in iPSC-derived DAn from PD patients (n = 2,087) with the expression of proximal genes. A total of 353 unique DMCpGs showed a significant association with the expression of 239 different genes.
DMCpG ID	Gene symbol	Gene Affymetrix ID	Spearman correlation Rho	Spearman correlation P	Spearman correlation adjusted P	Chromatin state annotation (in NHEK)	Relative location CpG island	Relative location Gene (1)	Relative location Gene (2)	Relative location Gene (3)
cg00003298	LHX5	3472389	0.736264	0.00381885	0.0202616	03 Poised promoter	Island	LHX5, Exon, NM_022363	-	-
cg00019997	NRCAM	3067478	0.70989	0.0059722	0.0276955	08 Insulator	Outside	NRCAM, 5'UTR, NM_001193582	NRCAM, 5'UTR, NM_001193583	NRCAM, 5'UTR, NM_005010
cg00031779	ALPK2	3810133	-0.881319	<1,00E-7	<1,00E-5	06 Weak enhancer	Outside	ALPK2, 1.5 kb 5' region	-	-
cg00044354	WDR78	2417016	0.696703	0.00734327	0.0319215	01 Active promoter	Shore	WDR78, Intron, NM_024763	WDR78, Intron, NM_207014	-
cg00067274	DCHS2	2790486	0.810989	0.000712893	0.00666281	13 Heterochromatin	Outside	DCHS2, Intron, NM_001142552	DCHS2, 1.5 kb 5' region, NM_017639	-
cg00108098	SEMA5B	2692199	0.683516	0.00894266	0.0372739	12 Polycomb repressed	Shelf	SEMA5B, Intron, NM_001031702	-	-
cg00174992	NOSTRIN	2514216	-0.70989	0.0059722	0.0276955	12 Polycomb repressed	Outside	NOSTRIN, 5'UTR, NM_001171631	NOSTRIN, 5'UTR, NM_001039724	NOSTRIN, 5'UTR, NM_001171632
cg00213281	KIF5C	2509900	0.784615	0.00142517	0.0104627	12 Polycomb repressed	Outside	KIF5C, Intron 1, NM_004522	-	-
cg00321288	MGAT4C	3464417	-0.692308	0.00784977	0.0334648	13 Heterochromatin	Outside	MGAT4C, 1.5 kb 5' region, NM_013244	-	-
cg00457087	DDR2	2364231	-0.767033	0.00210528	0.0135339	13 Heterochromatin	Outside	DDR2, 5'UTR, NM_006182	DDR2, 5'UTR, NM_001014796	-
cg00472029	ZIC5	3522914	-0.745055	0.0032514	0.018163	12 Polycomb repressed	Shore	ZIC5, Intron, NM_033132	-	-
cg00483217	EFR3B	2473376	0.894505	<1,00E-7	<1,00E-5	07 Weak enhancer	Outside	EFR3B, Intron, NM_014971	-	-
cg00546117	RERE	2395245	-0.67033	0.0107964	0.0432924	11 Weak transcribed	Outside	RERE, Intron, NM_012102	RERE, Intron, NM_001042681	RERE, Intron, NM_001042682
cg00575665	MAFB	3905875	-0.736264	0.00381885	0.0202616	03 Poised promoter	Shore	MAFB, 3'UTR, NM_005461	-	-
cg00700866	RSPO1	2407224	-0.793407	0.0011509	0.0091695	12 Polycomb repressed	Shelf	RSPO1, 5'UTR, NM_001242910	RSPO1, 5'UTR, NM_001242908	RSPO1, 5'UTR, NM_001242909
cg00710180	MAL	2493858	-0.872527	<1,00E-7	<1,00E-5	13 Heterochromatin	Outside	MAL, 10 kb 3' region, NM_002371	MAL, 10 kb 3' region, NM_022438	MAL, 10 kb 3' region, NM_022438
cg00802728	LHX5	3472389	0.683516	0.00894266	0.0372739	03 Poised promoter	Island	LHX5, Exon, NM_022363	-	-
cg00978584	CASP8	2522728	-0.854945	9.82919e-05	0.00141331	01 Active promoter	Outside	CASP8, 5'UTR, NM_001228	CASP8, 5'UTR, NM_033355	CASP8, 5'UTR, NM_001080124
cg01020484	PNMA1	3571542	-0.767033	0.00210528	0.0135339	10 Transcriptional elongation	Shore	PNMA1, 10 kb 5' region, NM_006029	-	-
cg01098320	GATA4	3086100	0.810989	0.000712893	0.00666281	12 Polycomb repressed	Shore	GATA4, 10 kb 5' region, NM_002052	-	-
cg01182865	GATA4	3086100	0.828571	0.000397439	0.00421737	12 Polycomb repressed	Shore	GATA4, 10 kb 5' region, NM_002052	-	-
cg01298731	SFRP2	2790368	-0.67033	0.0107964	0.0432924	12 Polycomb repressed	Shore	SFRP2, 1.5 kb 5' region, NM_003013	-	-
cg01305421	IGF1	3468345	-0.731868	0.0041288	0.0213015	13 Heterochromatin	Outside	IGF1, 5'UTR, NM_000618	IGF1, 5'UTR, NM_001111283	IGF1, 5'UTR, NM_001111285
cg01362541	BMP7	3910980	-0.925275	<1,00E-7	<1,00E-5	12 Polycomb repressed	Shore	BMP7, Intron, NM_001719	-	-
cg01364769	COMMD3	3238466	0.723077	0.00480502	0.023636	11 Weak transcribed	Shore	COMMD3, Exon, NM_012071	-	-
cg01364769	BMI1	3238466	0.723077	0.00480502	0.023636	11 Weak transcribed	Shore	BMI1, 10 kb 5' region, NM_005180	-	-
cg01402852	TRIM5	3360622	-0.784615	0.00142517	0.0104627	01 Active promoter	Outside	TRIM5, 5'UTR, NM_033034	TRIM5, 5'UTR, NM_033093	TRIM5, 5'UTR, NM_033092
cg01616529	DEAF1	3358262	-0.881319	<1,00E-7	<1,00E-5	12 Polycomb repressed	Island	DEAF1, 10 kb 3' region, NM_021008	-	-
cg01616529	DRD4	3316057	-0.881319	<1,00E-7	<1,00E-5	12 Polycomb repressed	Island	DRD4, Intron 1, NM_000797	-	-
cg01693350	WT1	3368304	0.727473	0.00445727	0.0225649	12 Polycomb repressed	Island	WT1, Intron, NM_000378	WT1, Intron, NM_024426	WT1, Intron, NM_024424
cg01775514	BMP7	3910980	-0.920879	<1,00E-7	<1,00E-5	12 Polycomb repressed	Shore	BMP7, Intron, NM_001719	-	-
cg01799588	TRIM5	3360622	-0.687912	0.00838258	0.0351808	01 Active promoter	Outside	TRIM5, 5'UTR, NM_033034	TRIM5, 5'UTR, NM_033093	TRIM5, 5'UTR, NM_033092
cg01946191	HOXC4	3416301	0.692308	0.00784977	0.0334648	07 Weak enhancer	Shore	HOXC4, 5'UTR, NM_014620	HOXC4, 10 kb 5' region, NM_153633	-
cg02060584	ANK2	2740067	-0.753846	0.00274901	0.0156442	13 Heterochromatin	Outside	ANK2, Intron, NM_001127493	ANK2, TSS-200, NM_020977	ANK2, TSS-200, NM_001148
cg02061820	MBNL1	2648141	-0.767033	0.00210528	0.0135339	05 Strong enhancer	Outside	MBNL1, Intron, NM_021038	MBNL1, Intron, NM_207292	MBNL1, Intron, NM_207294
cg02072495	ANXA2	3167110	-0.868132	7.56921e-06	0.000143697	01 Active promoter	Shore	ANXA2, Intron, NM_001002858	ANXA2, 5'UTR, NM_004039	ANXA2, 5'UTR, NM_001136015
cg02228889	CCDC41	3466110	0.784615	0.00142517	0.0104627	13 Heterochromatin	Shelf	CCDC41, 10 kb 5' region, NM_016122	CCDC41, 10 kb 5' region, NM_001042399	-
cg02291020	ANXA11	3297536	-0.793407	0.0011509	0.0091695	04 Strong enhancer	Shore	ANXA11, 5'UTR, NM_001157	ANXA11, 5'UTR, NM_145869	ANXA11, 5'UTR, NM_145868
cg02375208	LHFPL2	2863885	-0.863736	3.42233e-05	0.00061149	11 Weak transcribed	Shore	LHFPL2, Intron, NM_005779	-	-
cg02380334	C14orf162	3570218	0.916484	<1,00E-7	<1,00E-5	03 Poised promoter	Island	C14orf162, 1.5 kb 5' region, NR_024630	-	-
cg02402843	SOX5	3447348	-0.718681	0.00517287	0.0251402	13 Heterochromatin	Outside	SOX5, 5'UTR, NM_152989	-	-
cg02458062	HOXB2	3761291	0.687912	0.00838258	0.0351808	12 Polycomb repressed	Island	HOXB2, 10 kb 5' region, NM_002145	-	-
cg02636348	KCNMA1	3296046	-0.793407	0.0011509	0.0091695	05 Strong enhancer	Outside	KCNMA1, Intron, NM_001014797	KCNMA1, Intron, NM_001161352	KCNMA1, Intron, NM_001161353
cg02721602	C6orf168	2966193	0.767033	0.00210528	0.0135339	11 Weak transcribed	Outside	C6orf168, Intron, NM_032511	-	-
cg02784956	CLASP2	2668425	-0.758242	0.00252045	0.0148658	07 Weak enhancer	Outside	CLASP2, Intron, NM_015097	CLASP2, Intron, NM_015097	-
cg02837456	AMOTL1	3345222	-0.705495	0.00640539	0.0289314	04 Strong enhancer	Shore	AMOTL1, 1.5 kb 5' region, NM_130847	-	-
cg02966404	TNS3	3049522	-0.81978	0.000541569	0.00550633	06 Weak enhancer	Outside	TNS3, 10 kb 5' region, NM_022748	-	-
cg02976309	TRAM2	2957227	-0.837363	0.000277387	0.00312061	01 Active promoter	Island	TRAM2, Intron, NM_012288	-	-
cg03024537	GATA4	3086100	0.868132	7.56921e-06	0.000143697	12 Polycomb repressed	Shore	GATA4, 10 kb 5' region, NM_002052	-	-
cg03103888	TMCO3	3502632	-0.828571	0.000397439	0.00421737	04 Strong enhancer	Shore	TMCO3, 5'UTR, NM_017905	-	-
cg03103888	DCUN1D2	3526544	0.731868	0.0041288	0.0213015	04 Strong enhancer	Shore	DCUN1D2, 10 kb 5' region, NM_001014283	-	-
cg03223734	C20orf26	3878972	0.67033	0.0107964	0.0432924	12 Polycomb repressed	Outside	C20orf26, Intron, NM_015585	-	-
cg03333634	GATA4	3086100	0.832967	0.000334588	0.00358172	12 Polycomb repressed	Island	GATA4, 10 kb 5' region, 10 kb 5' region	-	-
cg03361973	SEMA6D	3592755	-0.837363	0.000277387	0.00312061	13 Heterochromatin	Outside	SEMA6D, 5'UTR, NM_001198999	SEMA6D, 5'UTR, NM_153616	SEMA6D, 5'UTR, NM_020858
cg03450635	FAM198B	2791419	-0.784615	0.00142517	0.0104627	06 Weak enhancer	Outside	FAM198B, 1.5 kb 5' region, NM_001128424	FAM198B, 1.5 kb 5' region, NM_016613	FAM198B, 1.5 kb 5' region, NM_001031700
cg03510605	TBX3	3472755	0.705495	0.00640539	0.0289314	12 Polycomb repressed	Shore	TBX3, 10 kb 3' region, NM_016569	TBX3, 10 kb 3' region, NM_005996	-
cg03627881	EPHB1	2643592	-0.802198	0.000914789	0.00791081	13 Heterochromatin	Outside	EPHB1, Intron, NM_004441	-	-
cg03676485	LFNG	2987544	-0.872527	<1,00E-7	<1,00E-5	04 Strong enhancer	Island	LFNG, Intron, NM_001166355	LFNG, Intron, NM_002304	-
cg03797139	HECA	2927993	-0.70989	0.0059722	0.0276955	05 Strong enhancer	Outside	HECA, Intron 1, NM_016217	-	-
cg03826688	LMO3	3446137	-0.758242	0.00252045	0.0148658	12 Polycomb repressed	Outside	LMO3, Intron 1, NM_001243612	LMO3, Intron, NM_001243611	LMO3, 5'UTR, NM_001001395
cg03855291	DRD4	3316057	-0.832967	0.000334588	0.00358172	12 Polycomb repressed	Island	DRD4, Intron 1, NM_000797	-	-
cg03855291	DEAF1	3358262	-0.806593	0.000809798	0.00728818	12 Polycomb repressed	Island	DEAF1, 10 kb 3' region, NM_021008	-	-
cg03909863	DRD4	3316057	-0.837363	0.000277387	0.00312061	12 Polycomb repressed	Island	DRD4, Intron 1, NM_000797	-	-
cg03909863	DEAF1	3358262	-0.824176	0.000466305	0.00486318	12 Polycomb repressed	Island	DEAF1, 10 kb 3' region, NM_021008	-	-
cg03979311	GZMK	2809793	0.787679	0.000822625	0.00737631	12 Polycomb repressed	Outside	GZMK, TSS-200, NM_002104	-	-
cg03981793	FGF7	3593408	-0.806593	0.000809798	0.00728818	13 Heterochromatin	Outside	FGF7, 5'UTR, NM_002009	-	-
cg03984209	ERC2	2677388	0.969231	<1,00E-7	<1,00E-5	06 Weak enhancer	Outside	ERC2, Intron, NM_015576	-	-
cg04134754	PAX3	2600881	-0.854945	9.82919e-05	0.00141331	12 Polycomb repressed	Outside	PAX3, Intron, NM_001127366	PAX3, Intron, NM_181461	PAX3, Intron, NM_181459
cg04376782	TMBIM1	2599371	-0.81978	0.000541569	0.00550633	04 Strong enhancer	Shelf	TMBIM1, 10 kb 5' region, NM_022152	-	-
cg04406111	TACC2	3268059	-0.771429	0.00191738	0.0129065	04 Strong enhancer	Outside	TACC2, 5'UTR, NM_206862	TACC2, 5'UTR, NM_206861	-
cg04500632	TRAPPC9	3155937	-0.687912	0.00838258	0.0351808	13 Heterochromatin	Outside	TRAPPC9, Intron, NM_001160372	TRAPPC9, Intron, NM_031466	-
cg04512966	DPP4	2584018	0.753846	0.00274901	0.0156442	13 Heterochromatin	Outside	DPP4, Intron, NM_001935	-	-
cg04555665	PDRG1	3902609	0.793407	0.0011509	0.0091695	08 Insulator	Shore	PDRG1, 1.5 kb 5' region, NM_030815	-	-
cg04571965	C14orf162	3570218	0.947253	<1,00E-7	<1,00E-5	03 Poised promoter	Island	C14orf162, 1.5 kb 5' region	-	-
cg04658543	LHX5	3472389	0.723077	0.00480502	0.023636	03 Poised promoter	Island	LHX5, Intron, NR_024630	-	-
cg04756577	PURG	3130294	0.758242	0.00252045	0.0148658	13 Heterochromatin	Outside	PURG, 3'UTR, NM_001015508	-	-
cg04922971	POSTN	3510066	-0.723077	0.00480502	0.023636	06 Weak enhancer	Outside	POSTN, Exon 1, NM_001135936	POSTN, Exon 1, NM_001135935	POSTN, Exon 1, NM_006475
cg05056497	RCAN1	3930235	-0.784615	0.00142517	0.0104627	01 Active promoter	Outside	RCAN1, Intron, NM_004414	RCAN1, 5'UTR, NM_203417	RCAN1, 1.5 kb 5' region, NM_203418
cg05256043	DCT	3520934	-0.745055	0.0032514	0.018163	13 Heterochromatin	Outside	DCT, 1.5 kb 5' region, NM_001129889	DCT, 1.5 kb 5' region, NM_001922	-
cg05300248	CHST9	3802416	0.736264	0.00381885	0.0202616	13 Heterochromatin	Outside	CHST9, Intron, NM_001243848	CHST9, Intron, NM_031422	CHST9, 3'UTR, NR_045066
cg05608543	TSPAN4	3316375	-0.714286	0.00556165	0.0264996	07 Weak enhancer	Shore	TSPAN4, Intron, NM_001025238	TSPAN4, Intron, NM_003271	TSPAN4, Intron, NM_001025236
cg05658107	RHOH	2724671	-0.806593	0.000809798	0.00728818	13 Heterochromatin	Outside	RHOH, TSS-200, NM_004310	-	-
cg05686026	PFKFB3	3233605	0.775824	0.00174179	0.0121625	11 Weak transcribed	Outside	PFKFB3, Intron 1, NM_001145443	PFKFB3, Intron 1, NM_004566	-
cg05717871	DEAF1	3358262	-0.837363	0.000277387	0.00312061	12 Polycomb repressed	Island	DEAF1, 10 kb 3' region, NM_021008	-	-
cg05717871	DRD4	3316057	-0.832967	0.000334588	0.00358172	12 Polycomb repressed	Island	DRD4, Intron 1, NM_000797	-	-
cg05804170	PRDM16	2316953	-0.925275	<1,00E-7	<1,00E-5	13 Heterochromatin	Outside	PRDM16, Intron, NM_022114	PRDM16, Intron, NM_199454	-
cg05809668	TBX20	3045570	0.872527	<1,00E-7	<1,00E-5	12 Polycomb repressed	Island	TBX20, 10 kb 5' region, NM_001077653	TBX20, 10 kb 5' region, NM_001166220	-
cg05865493	HDAC9	2991395	0.70989	0.0059722	0.0276955	13 Heterochromatin	Outside	HDAC9, Intron, NM_178423	HDAC9, Intron, NM_058176	HDAC9, Intron, NM_178425
cg05884705	PLCB2	3619326	-0.683516	0.00894266	0.0372739	08 Insulator	Outside	PLCB2, 5'UTR, NM_004573	-	-
cg05958922	TRIM67	2385146	-0.789011	0.00128301	0.0100897	12 Polycomb repressed	Outside	TRIM67, Intron 1, NM_001004342	-	-
cg06051159	CACNA1H	3643580	-0.714286	0.00556165	0.0264996	13 Heterochromatin	Shelf	CACNA1H, 10 kb 5' region, NM_021098	CACNA1H, 10 kb 5' region, NM_001005407	-
cg06060874	PRDM16	2316953	-0.815385	0.000623627	0.00606165	13 Heterochromatin	Outside	PRDM16, Intron, NM_022114	PRDM16, Intron, NM_199454	-
cg06084952	FBXL19	3656635	-0.758242	0.00252045	0.0148658	11 Weak transcribed	Island	FBXL19, 3'UTR, NM_001099784	-	-
cg06096184	LRIG1	2680591	-0.784615	0.00142517	0.0104627	01 Active promoter	Shore	LRIG1, Intron, NM_015541	-	-
cg06181069	ATP8B2	2360206	-0.70989	0.0059722	0.0276955	04 Strong enhancer	Outside	ATP8B2, 10 kb 5' region, NM_001005855	ATP8B2, 10 kb 5' region, NM_020452	-
cg06182018	LIFR	2854092	-0.854945	9.82919e-05	0.00141331	13 Heterochromatin	Shore	LIFR, 5'UTR, NM_001127671	LIFR, 5'UTR, NM_002310	-
cg06219206	SOX5	3447348	-0.745055	0.0032514	0.018163	11 Weak transcribed	Outside	SOX5, 10 kb 5' region, NM_152989	-	-
cg06305422	TM4SF18	2700332	-0.767033	0.00210528	0.0135339	05 Strong enhancer	Outside	TM4SF18, 10 kb 5' region, NM_001184723	TM4SF18, 10 kb 5' region, NM_138786	-
cg06388730	TBX20	3045570	0.916484	<1,00E-7	<1,00E-5	12 Polycomb repressed	Island	TBX20, 10 kb 5' region, NM_001077653	TBX20, 10 kb 5' region, NM_001166220	-
cg06539449	CCND1	3338192	-0.714286	0.00556165	0.0264996	10 Transcriptional elongation	Shore	CCND1, Intron, NM_053056	-	-
cg06568535	RBMS3	2615060	-0.810989	0.000712893	0.00666281	01 Active promoter	Outside	RBMS3, 5'UTR, NM_014483	RBMS3, 5'UTR, NM_001177711	RBMS3, 5'UTR, NM_001177712
cg06647600	HLX	2381368	0.679121	0.00953098	0.0394553	12 Polycomb repressed	Shore	HLX, 10 kb 5' region, NM_021958	-	-
cg06759993	PHACTR2	2928930	-0.815385	0.000623627	0.00606165	11 Weak transcribed	Outside	PHACTR2, Intron, NM_014721	PHACTR2, Intron, NM_001100166	PHACTR2, Intron, NM_001100165
cg06783429	LRRC4	3071459	-0.832967	0.000334588	0.00358172	11 Weak transcribed	Shore	LRRC4, 10 kb 5' region, NM_022143	-	-
cg06836032	NELL2	3451814	0.837363	0.000277387	0.00312061	12 Polycomb repressed	Shore	NELL2, Intron, NM_001145110	NELL2, 1.5 kb 5' region, NM_001145107	NELL2, 10 kb 5' region, NM_001145109
cg06881898	F3	2423907	-0.714286	0.00556165	0.0264996	01 Active promoter	Shore	F3, Intron, NM_001178096	F3, Intron, NM_001993	-
cg06952310	NCAN	3825609	0.67033	0.0107964	0.0432924	12 Polycomb repressed	Outside	NCAN, Intron, NM_004386	-	-
cg07139509	C14orf162	3570218	0.920879	<1,00E-7	<1,00E-5	03 Poised promoter	Island	C14orf162, 1.5 kb 5' region, NR_024630	-	-
cg07212818	DEAF1	3358262	-0.859341	6.43755e-05	0.00107885	12 Polycomb repressed	Island	DEAF1, 10 kb 3' region, NM_021008	-	-
cg07212818	DRD4	3316057	-0.815385	0.000623627	0.00606165	12 Polycomb repressed	Island	DRD4, Intron 1, NM_000797	-	-
cg07224291	EYA4	2926323	-0.854945	9.82919e-05	0.00141331	13 Heterochromatin	Outside	EYA4, Intron, NM_172103	EYA4, Intron, NM_172105	EYA4, Intron, NM_004100
cg07230440	TMEM132D	3478068	-0.78022	0.00157791	0.0113107	13 Heterochromatin	Outside	TMEM132D, Intron, NM_133448	-	-
cg07232003	BAMBI	3240452	-0.661538	0.012187	0.0478424	11 Weak transcribed	Outside	BAMBI, Exon, NM_012342	-	-
cg07235935	NDST4	2782822	0.793407	0.0011509	0.0091695	13 Heterochromatin	Outside	NDST4, Intron, NM_022569	-	-
cg07247998	TACC2	3268059	-0.736264	0.00381885	0.0202616	04 Strong enhancer	Outside	TACC2, 5'UTR, NM_206862	TACC2, 5'UTR, NM_206861	-
cg07387634	F3	2423907	-0.898901	<1,00E-7	<1,00E-5	01 Active promoter	Shore	F3, Intron, NM_001178096	F3, Intron, NM_001993	-
cg07438288	ATP2B2	2662698	-0.731868	0.0041288	0.0213015	12 Polycomb repressed	Island	ATP2B2, 5'UTR, NM_001683	ATP2B2, 5'UTR, NM_001001331	-
cg07463059	IFI16	2362394	-0.727473	0.00445727	0.0225649	01 Active promoter	Outside	IFI16, 5'UTR, NM_005531	IFI16, 5'UTR, NM_001206567	-
cg07475654	TMBIM1	2599371	-0.846154	0.000178547	0.00234524	04 Strong enhancer	Outside	TMBIM1, 5'UTR, NM_022152	-	-
cg07533511	PLXNC1	3426502	-0.81978	0.000541569	0.00550633	12 Polycomb repressed	Shore	PLXNC1, Intron, NM_005761	-	-
cg07732336	CUBN	3279698	-0.810989	0.000712893	0.00666281	07 Weak enhancer	Outside	CUBN, Intron, NM_001081	-	-
cg07743231	SERTAD1	3862640	-0.696703	0.00734327	0.0319215	02 Weak promoter	Shore	SERTAD1, 10 kb 5' region, NM_013376	-	-
cg07830269	FMN2	2387711	0.775824	0.00174179	0.0121625	13 Heterochromatin	Outside	FMN2, Intron, NM_020066	-	-
cg07928378	NCOR2	3476457	-0.753846	0.00274901	0.0156442	09 Transcriptional transition	Outside	NCOR2, 5'UTR, NM_006312	NCOR2, 5'UTR, NM_001077261	NCOR2, 5'UTR, NM_001206654
cg08079806	EFEMP2	3377933	0.758242	0.00252045	0.0148658	10 Transcriptional elongation	Outside	EFEMP2, Exon, NM_016938	EFEMP2, 3'UTR, NR_037718	-
cg08160224	AHNAK	3375735	-0.793407	0.0011509	0.0091695	13 Heterochromatin	Outside	AHNAK, Intron, NM_024060	-	-
cg08187736	IMPAD1	3136413	-0.723077	0.00480502	0.023636	13 Heterochromatin	Outside	IMPAD1, 10 kb 5' region, NM_017813	-	-
cg08219773	EFHB	2665472	0.701099	0.00686211	0.0308795	06 Weak enhancer	Outside	EFHB, 1.5 kb 5' region, NM_144715	-	-
cg08241360	FAM125B	3189422	-0.661538	0.012187	0.0478424	13 Heterochromatin	Island	FAM125B, Intron, NM_033446	-	-
cg08406102	EMX2	3266408	-0.771429	0.00191738	0.0129065	13 Heterochromatin	Shore	EMX2, 10 kb 5' region, NM_004098	EMX2, 10 kb 5' region, NM_001165924	-
cg08428819	TACC2	3268059	-0.736264	0.00381885	0.0202616	11 Weak transcribed	Shore	TACC2, Intron, NM_206862	TACC2, Intron, NM_206861	TACC2, Intron, NM_006997
cg08442052	DNAH5	2849056	0.679121	0.00953098	0.0394553	07 Weak enhancer	Outside	DNAH5, Intron, NM_001369	-	-
cg08448479	ANK2	2740067	-0.841758	0.000225486	0.00278137	12 Polycomb repressed	Outside	ANK2, Intron, NM_001127493	ANK2, Intron, NM_020977	ANK2, Intron, NM_001148
cg08626131	SEPP1	2855285	0.661538	0.012187	0.0478424	07 Weak enhancer	Outside	SEPP1, 1.5 kb 5' region, NM_005410	SEPP1, 1.5 kb 5' region, NM_001093726	SEPP1, 1.5 kb 5' region, NM_001085486
cg08732352	TBX20	3045570	0.916484	<1,00E-7	<1,00E-5	12 Polycomb repressed	Shore	TBX20, 10 kb 5' region, NM_001077653	TBX20, 10 kb 5' region, NM_001166220	-
cg08768218	DLC1	3125116	-0.885714	<1,00E-7	<1,00E-5	13 Heterochromatin	Outside	DLC1, 1.5 kb 5' region, NM_182643	DLC1, 1.5 kb 5' region, NM_024767	-
cg08808720	KIF5C	2509900	0.784615	0.00142517	0.0104627	12 Polycomb repressed	Outside	KIF5C, Intron 1, NM_004522	-	-
cg08871239	MRPS5	2564599	0.67033	0.0107964	0.0432924	06 Weak enhancer	Shore	MRPS5, 1.5 kb 5' region, NM_031902	-	-
cg08876274	PRDM16	2316953	-0.907692	<1,00E-7	<1,00E-5	13 Heterochromatin	Island	PRDM16, Intron, NM_022114	PRDM16, Intron, NM_199454	-
cg08923594	CAMTA1	2318455	0.718681	0.00517287	0.0251402	05 Strong enhancer	Outside	CAMTA1, Intron, NM_015215	-	-
cg08976646	AP3B1	2863730	0.859341	6.43755e-05	0.00107885	11 Weak transcribed	Outside	AP3B1, Intron, NM_003664	-	-
cg09109520	GPR56	3662808	-0.894505	<1,00E-7	<1,00E-5	10 Transcriptional elongation	Outside	GPR56, 5'UTR, NM_001145770	GPR56, 5'UTR, NM_005682	GPR56, 5'UTR, NM_001145772
cg09189889	DCT	3520934	-0.872527	<1,00E-7	<1,00E-5	13 Heterochromatin	Outside	DCT, 1.5 kb 5' region, NM_001129889	DCT, 1.5 kb 5' region, NM_001922	-
cg09284026	C14orf162	3570218	-0.898901	<1,00E-7	<1,00E-5	03 Poised promoter	Shore	C14orf162, 10 kb 5' region, NR_024630	-	-
cg09371112	MICAL2	3320717	-0.81978	0.000541569	0.00550633	05 Strong enhancer	Outside	MICAL2, Intron, NM_014632	-	-
cg09386376	DEAF1	3358262	-0.872527	<1,00E-7	<1,00E-5	12 Polycomb repressed	Island	DEAF1, 10 kb 3' region, NM_021008	-	-
cg09386376	DRD4	3316057	-0.876923	<1,00E-7	<1,00E-5	12 Polycomb repressed	Island	DRD4, Intron 1, NM_000797	-	-
cg09413529	TBX3	3472755	0.696703	0.00734327	0.0319215	10 Transcriptional elongation	Island	TBX3, Exon, NM_016569	TBX3, Exon, NM_005996	-
cg09479286	NOSTRIN	2514216	-0.762637	0.00230609	0.0142954	12 Polycomb repressed	Outside	NOSTRIN, Exon 1, NM_001039724	NOSTRIN, Exon 1, NM_001171632	NOSTRIN, Exon, NM_001171631
cg09547025	GPR126	2928461	-0.67033	0.0107964	0.0432924	10 Transcriptional elongation	Outside	GPR126, Intron, NM_198569	GPR126, Intron, NM_020455	GPR126, Intron, NM_001032394
cg09607276	DEAF1	3358262	-0.89011	<1,00E-7	<1,00E-5	12 Polycomb repressed	Island	DEAF1, 10 kb 3' region, NM_021008	-	-
cg09607276	DRD4	3316057	-0.846154	0.000178547	0.00234524	12 Polycomb repressed	Island	DRD4, Exon 1, NM_000797	-	-
cg09645993	AP3B1	2863730	0.762637	0.00230609	0.0142954	11 Weak transcribed	Outside	AP3B1, 10 kb 3' region, NM_003664	-	-
cg09661010	SPOCK2	3293840	-0.758242	0.00252045	0.0148658	03 Poised promoter	Island	SPOCK2, 5'UTR, NM_014767	SPOCK2, 5'UTR, NM_001244950	SPOCK2, 5'UTR, NM_001134434
cg09682128	ZIC5	3522914	-0.837363	0.000277387	0.00312061	12 Polycomb repressed	Shore	ZIC5, 10 kb 3' region, NM_033132	-	-
cg09839170	PITX1	2876361	0.67033	0.0107964	0.0432924	12 Polycomb repressed	Island	PITX1, 10 kb 5' region, NM_002653	-	-
cg09874127	UBA7	2674762	-0.70989	0.0059722	0.0276955	01 Active promoter	Outside	UBA7, 1.5 kb 5' region, NM_003335	-	-
cg10136008	HNMT	2507896	-0.947253	<1,00E-7	<1,00E-5	04 Strong enhancer	Outside	HNMT, 1.5 kb 5' region, NM_006895	HNMT, 1.5 kb 5' region, NM_001024075	HNMT, 1.5 kb 5' region, NM_001024074
cg10210909	GATA4	3086100	0.806593	0.000809798	0.00728818	12 Polycomb repressed	Shore	GATA4, 10 kb 5' region, NM_002052	-	-
cg10234511	CASZ1	2396201	-0.920879	<1,00E-7	<1,00E-5	11 Weak transcribed	Outside	CASZ1, 5'UTR, NM_001079843	CASZ1, 5'UTR, NM_017766	-
cg10240950	ANKRD13A	3431376	-0.679121	0.00953098	0.0394553	01 Active promoter	Shore	ANKRD13A, 10 kb 3' region, NM_033121	-	-
cg10349685	DLC1	3125116	-0.850549	0.000136252	0.00186006	13 Heterochromatin	Outside	DLC1, 1.5 kb 5' region, NM_182643	-	-
cg10401088	LUM	3465248	-0.885714	<1,00E-7	<1,00E-5	06 Weak enhancer	Outside	LUM, 5'UTR, NM_002345	-	-
cg10512376	EMCN	2779543	-0.740659	0.00352663	0.0193885	13 Heterochromatin	Outside	EMCN, 1.5 kb 5' region, NM_001159694	EMCN, 1.5 kb 5' region, NM_016242	-
cg10765212	COL5A2	2591643	-0.661538	0.012187	0.0478424	02 Weak promoter	Outside	COL5A2, 1.5 kb 5' region, NM_000393	-	-
cg10801607	SLC3A1	2479698	-0.775824	0.00174179	0.0121625	04 Strong enhancer	Outside	SLC3A1, Intron, NM_000341	-	-
cg10852698	RCAN2	2955691	0.727473	0.00445727	0.0225649	13 Heterochromatin	Outside	RCAN2, Intron, NM_001251973	RCAN2, Intron, NM_001251974	-
cg10856045	SPOCK2	3293840	-0.850549	0.000136252	0.00186006	12 Polycomb repressed	Shore	SPOCK2, 5'UTR, NM_014767	SPOCK2, 5'UTR, NM_001244950	SPOCK2, 5'UTR, NM_001134434
cg10983208	SPOCK2	3293840	-0.841758	0.000225486	0.00278137	03 Poised promoter	Shore	SPOCK2, 5'UTR, NM_014767	SPOCK2, 5'UTR, NM_001244950	SPOCK2, 5'UTR, NM_001134434
cg10994223	TRIM5	3360622	-0.740659	0.00352663	0.0193885	01 Active promoter	Outside	TRIM5, 5'UTR, NM_033034	TRIM5, 5'UTR, NM_033093	TRIM5, 5'UTR, NM_033092
cg11195065	EMX2	3266408	-0.784615	0.00142517	0.0104627	13 Heterochromatin	Shore	EMX2, 10 kb 5' region, NM_004098	EMX2, 10 kb 5' region, NM_001165924	-
cg11213520	LHX5	3472389	0.727473	0.00445727	0.0225649	03 Poised promoter	Island	LHX5, Intron, NM_022363	-	-
cg11222127	LHX5	3472389	0.705495	0.00640539	0.0289314	03 Poised promoter	Island	LHX5, Exon, NM_022363	-	-
cg11229273	ARHGEF3	2677723	-0.894505	<1,00E-7	<1,00E-5	05 Strong enhancer	Outside	ARHGEF3, Intron, NM_001128615	-	-
cg11246938	TBX3	3472755	0.753846	0.00274901	0.0156442	10 Transcriptional elongation	Island	TBX3, Exon, NM_016569	TBX3, Exon, NM_005996	-
cg11282353	SLCO2A1	2696113	-0.687912	0.00838258	0.0351808	12 Polycomb repressed	Outside	SLCO2A1, Intron, NM_005630	-	-
cg11335335	DEAF1	3358262	-0.876923	<1,00E-7	<1,00E-5	12 Polycomb repressed	Island	DEAF1, 10 kb 3' region, NM_021008	-	-
cg11335335	DRD4	3316057	-0.863736	3.42233e-05	0.00061149	12 Polycomb repressed	Island	DRD4, Intron 1, NM_000797	-	-
cg11455642	SORCS3	3262715	-0.753846	0.00274901	0.0156442	12 Polycomb repressed	Outside	SORCS3, Intron 1, NM_014978	-	-
cg11500788	FZD3	3091746	-0.832967	0.000334588	0.00358172	11 Weak transcribed	Shelf	FZD3, 5'UTR, NM_145866	FZD3, 5'UTR, NM_017412	-
cg11521427	ANK2	2740067	-0.731868	0.0041288	0.0213015	13 Heterochromatin	Outside	ANK2, Intron, NM_001127493	ANK2, TSS-200, NM_020977	ANK2, TSS-200, NM_001148
cg11586330	LHX5	3472389	0.740659	0.00352663	0.0193885	03 Poised promoter	Island	LHX5, 3'UTR, NM_022363	-	-
cg11645306	SMAD7	3807261	-0.868132	7.56921e-06	0.000143697	04 Strong enhancer	Shore	SMAD7, Intron, NM_001190822	SMAD7, Intron, NM_001190821	SMAD7, Intron, NM_005904
cg11647420	NEBL	3280573	0.837363	0.000277387	0.00312061	11 Weak transcribed	Outside	NEBL, Intron, NM_001173484	NEBL, Intron, NM_213569	NEBL, 5'UTR, NM_006393
cg11758841	PARVA	3320865	-0.920879	<1,00E-7	<1,00E-5	10 Transcriptional elongation	Outside	PARVA, Exon, NM_018222	-	-
cg11847468	KLF6	3274361	-0.753846	0.00274901	0.0156442	01 Active promoter	Shore	KLF6, Intron, NM_001300	KLF6, Intron, NM_001160125	KLF6, Intron, NM_001160124
cg11964613	ARSE	3997780	-0.846154	0.000178547	0.00234524	13 Heterochromatin	Outside	ARSE, 5'UTR, NM_000047	-	-
cg11969108	DPP6	3032647	0.674725	0.0101486	0.0415868	13 Heterochromatin	Shelf	DPP6, Intron, NM_001039350	DPP6, Intron, NM_130797	DPP6, Intron, NM_001936
cg12002589	LHX2	3188656	0.859341	6.43755e-05	0.00107885	12 Polycomb repressed	Island	LHX2, Intron, NM_004789	-	-
cg12142354	CMKLR1	3470193	-0.696703	0.00734327	0.0319215	12 Polycomb repressed	Outside	CMKLR1, 1.5 kb 5' region, NM_001142344	CMKLR1, 1.5 kb 5' region, NM_001142343	CMKLR1, 1.5 kb 5' region, NM_004072
cg12219325	FAM110B	3099566	0.753846	0.00274901	0.0156442	02 Weak promoter	Island	FAM110B, 5'UTR, NM_147189	-	-
cg12265878	GLI3	3047660	0.854945	9.82919e-05	0.00141331	06 Weak enhancer	Outside	GLI3, 10 kb 3' region, NM_000168	-	-
cg12280317	S100A11	2435410	-0.674725	0.0101486	0.0415868	01 Active promoter	Shore	S100A11, Intron, NM_005620	-	-
cg12361744	CPNE4	2695453	-0.894505	<1,00E-7	<1,00E-5	13 Heterochromatin	Outside	CPNE4, Intron, NM_130808	-	-
cg12399700	LHX5	3472389	0.714286	0.00556165	0.0264996	03 Poised promoter	Island	LHX5, Intron, NM_022363	-	-
cg12408250	PRDM16	2316953	-0.907692	<1,00E-7	<1,00E-5	13 Heterochromatin	Outside	PRDM16, Intron, NM_022114	PRDM16, Intron, NM_199454	-
cg12486493	IGF1R	3610804	-0.898901	<1,00E-7	<1,00E-5	04 Strong enhancer	Outside	IGF1R, Intron, NM_000875	-	-
cg12604794	CASP8	2522728	-0.793407	0.0011509	0.0091695	01 Active promoter	Outside	CASP8, 5'UTR, NM_001228	CASP8, 5'UTR, NM_033355	CASP8, 5'UTR, NM_001080124
cg12614667	GBP4	2421995	-0.70989	0.0059722	0.0276955	13 Heterochromatin	Outside	GBP4, Intron, NM_052941	-	-
cg12669543	SRGAP3	2662087	-0.978022	<1,00E-7	<1,00E-5	11 Weak transcribed	Outside	SRGAP3, Intron, NM_014850	SRGAP3, Intron, NM_001033117	-
cg12673103	PITX1	2876361	0.665934	0.0114755	0.045714	12 Polycomb repressed	Island	PITX1, Exon, NM_002653	-	-
cg12781568	WT1	3368304	0.771429	0.00191738	0.0129065	12 Polycomb repressed	Shore	WT1, Intron, NM_000378	WT1, Intron, NM_001198552	WT1, Intron, NM_001198551
cg12848417	SORCS1	3305801	-0.920879	<1,00E-7	<1,00E-5	13 Heterochromatin	Outside	SORCS1, Intron, NM_001206570	SORCS1, Intron, NM_052918	SORCS1, Intron, NM_001013031
cg12905252	PRDM16	2316953	-0.912088	<1,00E-7	<1,00E-5	13 Heterochromatin	Shore	PRDM16, Intron, NM_022114	PRDM16, Intron, NM_199454	-
cg12905673	JAKMIP2	2880361	-0.784615	0.00142517	0.0104627	13 Heterochromatin	Outside	JAKMIP2, 5'UTR, NM_014790	-	-
cg12947138	MAP1B	2814756	-0.749451	0.00299242	0.0169501	02 Weak promoter	Outside	MAP1B, Intron, Intron,	-	-
cg13151425	LFNG	2987544	-0.872527	<1,00E-7	<1,00E-5	01 Active promoter	Shore	LFNG, Intron, NM_001166355	LFNG, Intron, NM_002304	-
cg13171904	TLN2	3597125	0.740659	0.00352663	0.0193885	04 Strong enhancer	Outside	TLN2, Intron, NM_015059	-	-
cg13302994	UNC80	2525682	0.78022	0.00157791	0.0113107	13 Heterochromatin	Outside	UNC80, Exon, NM_032504	UNC80, Exon, NM_182587	-
cg13460556	ABHD2	3607447	-0.78022	0.00157791	0.0113107	07 Weak enhancer	Outside	ABHD2, Intron, NM_152924	ABHD2, Intron, NM_007011	-
cg13476635	FLI1	3355733	0.846154	0.000178547	0.00234524	12 Polycomb repressed	Outside	FLI1, Intron, NM_001167681	FLI1, Intron, NM_002017	-
cg13543436	PRUNE2	3210497	-0.872527	<1,00E-7	<1,00E-5	13 Heterochromatin	Outside	PRUNE2, Intron, NM_015225	-	-
cg13586038	SMARCA2	3159946	-0.925275	<1,00E-7	<1,00E-5	11 Weak transcribed	Shelf	SMARCA2, Intron, NM_003070	SMARCA2, Intron, NM_139045	-
cg13598109	TLE4	3176209	-0.907692	<1,00E-7	<1,00E-5	11 Weak transcribed	Outside	TLE4, Intron, NM_007005	-	-
cg13618529	NRG1	3092808	-0.661538	0.012187	0.0478424	13 Heterochromatin	Outside	NRG1, Intron, NM_013962	-	-
cg13750214	EFNA2	3815710	-0.789011	0.00128301	0.0100897	12 Polycomb repressed	Island	EFNA2, 1.5 kb 3' region, NM_001405	-	-
cg13793166	PHF19	3223687	-0.758242	0.00252045	0.0148658	04 Strong enhancer	Shore	PHF19, 1.5 kb 5' region, NM_015651	PHF19, 1.5 kb 5' region, NM_015651	-
cg13800491	FLT1	3507282	-0.762637	0.00230609	0.0142954	13 Heterochromatin	Outside	FLT1, Intron, NM_002019	FLT1, Intron, NM_001160030	FLT1, Intron, NM_001159920
cg13810327	C9orf171	3192434	-0.758242	0.00252045	0.0148658	12 Polycomb repressed	Outside	C9orf171, Intron 1, NM_207417	-	-
cg13869942	THEM4	2435347	-0.872527	<1,00E-7	<1,00E-5	06 Weak enhancer	Shelf	THEM4, Intron, NM_053055	-	-
cg13963033	MARCH3	2873897	-0.876923	<1,00E-7	<1,00E-5	06 Weak enhancer	Outside	MARCH3, Intron, NM_178450	-	-
cg13966628	FMN2	2387711	0.692308	0.00784977	0.0334648	13 Heterochromatin	Outside	FMN2, Intron, NM_020066	-	-
cg14241731	FLT1	3507282	-0.859341	6.43755e-05	0.00107885	13 Heterochromatin	Outside	FLT1, Intron, NM_002019	FLT1, Intron, NM_001160030	FLT1, 3'UTR, NM_001159920
cg14313833	ABCA1	3218528	-0.846154	0.000178547	0.00234524	04 Strong enhancer	Outside	ABCA1, 5'UTR, NM_005502	-	-
cg14354168	GMDS	2938636	0.692308	0.00784977	0.0334648	11 Weak transcribed	Island	GMDS, 10 kb 3' region, NM_001253846	GMDS, 10 kb 3' region, NM_001500	-
cg14375924	SOX5	3447348	-0.78022	0.00157791	0.0113107	13 Heterochromatin	Outside	SOX5, 5'UTR, NM_152989	-	-
cg14386193	ALPK2	3810133	-0.894505	<1,00E-7	<1,00E-5	06 Weak enhancer	Outside	ALPK2, 5'UTR, NM_052947	-	-
cg14397690	ANXA2	3167110	-0.872527	<1,00E-7	<1,00E-5	01 Active promoter	Shore	ANXA2, Intron, NM_001002858	ANXA2, 5'UTR, NM_004039	ANXA2, 5'UTR, NM_001136015
cg14479377	CAMSAP1	3229529	0.687912	0.00838258	0.0351808	10 Transcriptional elongation	Outside	CAMSAP1, Intron, NM_015447	-	-
cg14518346	CLYBL	3498589	-0.837363	0.000277387	0.00312061	13 Heterochromatin	Shelf	CLYBL, 3'UTR, NM_206808	-	-
cg14539393	C14orf162	3570218	0.942857	<1,00E-7	<1,00E-5	03 Poised promoter	Island	C14orf162, 1.5 kb 5' region, NR_024630	-	-
cg14802771	DIS3L2	2532110	-0.758242	0.00252045	0.0148658	13 Heterochromatin	Outside	DIS3L2, Intron, NM_152383	-	-
cg14831085	PCSK6	3642200	-0.854945	9.82919e-05	0.00141331	13 Heterochromatin	Outside	PCSK6, Intron, NM_002570	PCSK6, Intron, NM_138319	PCSK6, Intron, NM_138321
cg14850477	DACH1	3517251	-0.797802	0.00102833	0.00873721	13 Heterochromatin	Outside	DACH1, Intron, NM_080760	DACH1, Intron, NM_080759	DACH1, Intron, NM_004392
cg14925616	NFIX	3822122	0.872527	<1,00E-7	<1,00E-5	04 Strong enhancer	Shore	NFIX, Intron 1, NM_002501	-	-
cg14962032	CASP8	2522728	-0.854945	9.82919e-05	0.00141331	01 Active promoter	Outside	CASP8, 5'UTR, NM_001228	CASP8, 5'UTR, NM_033355	CASP8, 5'UTR, NM_001080124
cg14981960	WLS	2417390	-0.907692	<1,00E-7	<1,00E-5	10 Transcriptional elongation	Outside	WLS, Intron, NM_001002292	WLS, Intron, NM_001193334	WLS, Intron, NM_024911
cg15111475	ATP2B2	2662698	-0.723077	0.00480502	0.023636	12 Polycomb repressed	Island	ATP2B2, 5'UTR, NM_001683	ATP2B2, 5'UTR, NM_001001331	-
cg15159605	LHX5	3472389	0.727473	0.00445727	0.0225649	12 Polycomb repressed	Island	LHX5, Intron, NM_022363	-	-
cg15256492	TBX3	3472755	0.758242	0.00252045	0.0148658	13 Heterochromatin	Shore	TBX3, 10 kb 5' region, NM_016569	TBX3, 10 kb 5' region, NM_005996	-
cg15390816	NCOR2	3476457	-0.723077	0.00480502	0.023636	10 Transcriptional elongation	Outside	NCOR2, Intron, NM_006312	NCOR2, Intron, NM_001077261	NCOR2, Intron, NM_001206654
cg15408889	TNFAIP8	2825629	-0.714286	0.00556165	0.0264996	04 Strong enhancer	Outside	TNFAIP8, Intron 1, NM_001077654	-	-
cg15497761	KRTCAP2	2437094	0.683516	0.00894266	0.0372739	06 Weak enhancer	Island	KRTCAP2, 10 kb 5' region, NM_173852	-	-
cg15672653	KDELC2	3390180	-0.718681	0.00517287	0.0251402	07 Weak enhancer	Shelf	KDELC2, 10 kb 5' region, NM_153705	-	-
cg15818632	PRDM16	2316953	-0.912088	<1,00E-7	<1,00E-5	13 Heterochromatin	Outside	PRDM16, Intron 1, NM_022114	PRDM16, Intron 1, NM_199454	-
cg15948836	LDLRAD3	3326950	0.916484	<1,00E-7	<1,00E-5	11 Weak transcribed	Outside	LDLRAD3, Intron, NM_174902	-	-
cg16258229	NPHP4	2394361	-0.674725	0.0101486	0.0415868	11 Weak transcribed	Outside	NPHP4, Intron, NM_015102	-	-
cg16277169	TBX3	3472755	0.802198	0.000914789	0.00791081	10 Transcriptional elongation	Island	TBX3, Exon, NM_016569	TBX3, Exon, NM_005996	-
cg16314733	SLIT1	3302056	-0.81978	0.000541569	0.00550633	13 Heterochromatin	Outside	SLIT1, Intron, NM_003061	-	-
cg16414691	DCBLD2	2686023	0.696703	0.00734327	0.0319215	10 Transcriptional elongation	Outside	DCBLD2, Intron, NM_080927	-	-
cg16425161	SEMA6D	3592755	-0.837363	0.000277387	0.00312061	13 Heterochromatin	Outside	SEMA6D, 5'UTR, NM_001198999	-	-
cg16441259	GATA4	3086100	0.824176	0.000466305	0.00486318	12 Polycomb repressed	Island	GATA4, 10 kb 5' region, NM_002052	-	-
cg16661269	PAX3	2600881	-0.894505	<1,00E-7	<1,00E-5	12 Polycomb repressed	Outside	PAX3, Intron, NM_001127366	PAX3, Intron, NM_181461	PAX3, Intron, NM_181459
cg16671674	LRP1B	2578790	0.661538	0.012187	0.0478424	13 Heterochromatin	Outside	LRP1B, Intron, NM_018557	-	-
cg16780603	NOSTRIN	2514216	-0.696703	0.00734327	0.0319215	12 Polycomb repressed	Outside	NOSTRIN, 5'UTR, NM_001171631	NOSTRIN, TSS-200, NM_001039724	NOSTRIN, TSS-200, NM_001171632
cg16787431	HOXB2	3761291	0.679121	0.00953098	0.0394553	12 Polycomb repressed	Shore	HOXB2, 10 kb 5' region, NM_002145	-	-
cg16810626	GATA4	3086100	-0.736264	0.00381885	0.0202616	03 Poised promoter	Outside	GATA4, Intron, NM_002052	-	-
cg16931969	ANK2	2740067	-0.784615	0.00142517	0.0104627	13 Heterochromatin	Outside	ANK2, Intron, NM_001127493	ANK2, Intron 1, NM_020977	ANK2, Intron 1, NM_001148
cg17006281	DPP6	3032647	0.767033	0.00210528	0.0135339	13 Heterochromatin	Shelf	DPP6, Intron, NM_001039350	DPP6, Intron, NM_130797	DPP6, Intron, NM_001936
cg17018082	SAMD12	3150289	0.705495	0.00640539	0.0289314	05 Strong enhancer	Outside	SAMD12, Intron, NM_001101676	SAMD12, Intron, NM_207506	-
cg17117049	MTUS1	3125915	0.692308	0.00784977	0.0334648	11 Weak transcribed	Outside	MTUS1, Intron, NM_001001925	MTUS1, Intron, NM_001001924	MTUS1, 5'UTR, NM_001166393
cg17158913	CASZ1	2396201	-0.793407	0.0011509	0.0091695	13 Heterochromatin	Island	CASZ1, 5'UTR, NM_001079843	CASZ1, 5'UTR, NM_017766	-
cg17202013	NELL2	3451814	0.854945	9.82919e-05	0.00141331	13 Heterochromatin	Shelf	NELL2, Intron, NM_001145110	NELL2, 10 kb 5' region, NM_001145107	NELL2, 10 kb 5' region, NM_001145109
cg17346639	MAP2	2525533	-0.912088	<1,00E-7	<1,00E-5	13 Heterochromatin	Outside	MAP2, 5'UTR, NM_001039538	MAP2, 5'UTR, NM_031845	MAP2, 5'UTR, NM_002374
cg17415451	CTNND2	2848589	-0.78022	0.00157791	0.0113107	13 Heterochromatin	Outside	CTNND2, Intron, NM_001332	-	-
cg17452006	OLA1	2587618	-0.881319	<1,00E-7	<1,00E-5	11 Weak transcribed	Outside	OLA1, Intron, NM_001011708	OLA1, Intron, NM_013341	-
cg17540159	MGST2	2744734	0.863736	3.42233e-05	0.00061149	12 Polycomb repressed	Shore	MGST2, 3'UTR, NM_001204367	MGST2, 3'UTR, NM_001204366	-
cg17540159	MAML3	2786732	-0.674725	0.0101486	0.0415868	12 Polycomb repressed	Shore	MAML3, Intron, NM_018717	-	-
cg17553353	TAGLN3	2635998	-0.868132	7.56921e-06	0.000143697	01 Active promoter	Outside	TAGLN3, Intron, NM_001008272	TAGLN3, Intron, NM_013259	-
cg17566735	PLD1	2705445	-0.789011	0.00128301	0.0100897	01 Active promoter	Shore	PLD1, 5'UTR, NM_002662	PLD1, 5'UTR, NM_001130081	-
cg17601785	MAP1B	2814756	-0.753846	0.00274901	0.0156442	02 Weak promoter	Outside	MAP1B, Intron, NM_005909	-	-
cg17608103	THBS2	2985781	-0.701099	0.00686211	0.0308795	01 Active promoter	Outside	THBS2, 5'UTR, NM_003247	-	-
cg17862903	HLX	2381368	0.705495	0.00640539	0.0289314	12 Polycomb repressed	Shore	HLX, 1.5 kb 3' region, NM_021958	-	-
cg18134851	RALGAPA1	3183238	-0.89011	<1,00E-7	<1,00E-5	13 Heterochromatin	Outside	RALGAPA1, Intron, NM_014990	RALGAPA1, Intron, NM_194301	-
cg18161956	TBX3	3472755	0.767033	0.00210528	0.0135339	10 Transcriptional elongation	Island	TBX3, Exon, NM_016569	TBX3, Exon, NM_005996	-
cg18258224	WT1	3368304	-0.802198	0.000914789	0.00791081	12 Polycomb repressed	Outside	WT1, 1.5 kb 3' region, NM_000378	WT1, 1.5 kb 3' region, NM_001198552	WT1, 1.5 kb 3' region, NM_001198551
cg18307912	ADAM11	3723128	0.815385	0.000623627	0.00606165	02 Weak promoter	Island	ADAM11, Intron, NM_002390	-	-
cg18319366	HAS2	3151086	-0.854945	9.82919e-05	0.00141331	13 Heterochromatin	Shore	HAS2, 5'UTR, NM_005328	-	-
cg18437144	CASZ1	2396201	-0.868132	7.56921e-06	0.000143697	11 Weak transcribed	Outside	CASZ1, 5'UTR, NM_001079843	CASZ1, 5'UTR, NM_017766	-
cg18477204	C14orf162	3570218	0.920879	<1,00E-7	<1,00E-5	03 Poised promoter	Island	C14orf162, 1.5 kb 5' region, NR_024630	-	-
cg18530956	CLYBL	3498589	-0.881319	<1,00E-7	<1,00E-5	13 Heterochromatin	Shelf	CLYBL, 3'UTR, NM_206808	-	-
cg18544564	COL3A1	2519577	-0.832967	0.000334588	0.00358172	13 Heterochromatin	Outside	COL3A1, 5'UTR, NM_000090	-	-
cg18980148	ST3GAL1	3154398	-0.758242	0.00252045	0.0148658	11 Weak transcribed	Outside	ST3GAL1, 5'UTR, NM_003033	ST3GAL1, 5'UTR, NM_173344	-
cg19077806	PDE1A	2590582	-0.784615	0.00142517	0.0104627	13 Heterochromatin	Outside	PDE1A, Intron, NM_005019	PDE1A, Intron, NM_001003683	-
cg19172575	GATA4	3086100	0.771429	0.00191738	0.0129065	12 Polycomb repressed	Shore	GATA4, Intron, NM_002052	-	-
cg19233001	TNNT2	2450762	-0.810989	0.000712893	0.00666281	12 Polycomb repressed	Outside	TNNT2, 1.5 kb 5' region, NM_000364	TNNT2, 1.5 kb 5' region, NM_001001430	TNNT2, 1.5 kb 5' region, NM_001001432
cg19253831	CASZ1	2396201	-0.894505	<1,00E-7	<1,00E-5	11 Weak transcribed	Outside	CASZ1, 5'UTR, NM_001079843	CASZ1, 5'UTR, NM_017766	-
cg19474546	RALGAPA1	3183238	0.824176	0.000466305	0.00486318	12 Polycomb repressed	Shelf	RALGAPA1, 10 kb 3' region, NM_014990	RALGAPA1, 10 kb 3' region, NM_194301	-
cg19501502	CAMK1D	3235516	-0.771429	0.00191738	0.0129065	13 Heterochromatin	Outside	CAMK1D, Intron 1, NM_020397	CAMK1D, Intron 1, NM_153498	-
cg19730379	C10orf26	3261886	-0.731868	0.0041288	0.0213015	09 Transcriptional transition	Outside	C10orf26, Intron 1, NM_001083913	C10orf26, Intron 1, NM_017787	-
cg19753607	ELL2	2867873	0.846154	0.000178547	0.00234524	10 Transcriptional elongation	Outside	ELL2, Intron, NM_012081	-	-
cg19778003	TAGLN3	2635998	-0.806593	0.000809798	0.00728818	01 Active promoter	Outside	TAGLN3, 5'UTR, NM_001008272	TAGLN3, 5'UTR, NM_013259	TAGLN3, 5'UTR, NM_001008273
cg19969606	LHX5	3472389	0.705495	0.00640539	0.0289314	03 Poised promoter	Island	LHX5, Intron, NM_022363	-	-
cg19980260	FNDC3B	2652410	-0.806593	0.000809798	0.00728818	04 Strong enhancer	Outside	FNDC3B, Intron, NM_022763	FNDC3B, Intron, NM_001135095	-
cg20062116	SLIT1	3302056	-0.863736	3.42233e-05	0.00061149	12 Polycomb repressed	Outside	SLIT1, Intron, NM_003061	-	-
cg20354777	SPSB4	2645315	-0.67033	0.0107964	0.0432924	12 Polycomb repressed	Island	SPSB4, Intron, NM_080862	-	-
cg20519373	SAMD12	3150289	0.775824	0.00174179	0.0121625	13 Heterochromatin	Outside	SAMD12, Intron, NM_001101676	SAMD12, Intron, NM_207506	-
cg20585410	DCX	4018218	-0.859341	6.43755e-05	0.00107885	13 Heterochromatin	Outside	DCX, 5'UTR, NM_178153	DCX, 5'UTR, NM_178152	DCX, 5'UTR, NM_001195553
cg20597486	IFI16	2362394	-0.705495	0.00640539	0.0289314	01 Active promoter	Outside	IFI16, 5'UTR, NM_005531	IFI16, 5'UTR, NM_001206567	-
cg20665157	CADPS2	3070309	-0.718681	0.00517287	0.0251402	13 Heterochromatin	Outside	CADPS2, Intron, NM_001167940	CADPS2, Intron, NM_017954	CADPS2, Intron, NM_001009571
cg20727217	SFRP2	2790368	-0.696703	0.00734327	0.0319215	12 Polycomb repressed	Shore	SFRP2, 1.5 kb 5' region, NM_003013	-	-
cg20740157	SCD5	2775735	-0.771429	0.00191738	0.0129065	02 Weak promoter	Shore	SCD5, 1.5 kb 5' region, NM_001037582	SCD5, 1.5 kb 5' region, NM_024906	-
cg20770175	COL3A1	2519577	-0.736264	0.00381885	0.0202616	06 Weak enhancer	Outside	COL3A1, Intron 1, NM_000090	-	-
cg20908789	GATA4	3086100	0.797802	0.00102833	0.00873721	12 Polycomb repressed	Shore	GATA4, 10 kb 5' region, NM_002052	-	-
cg20941855	TAGLN3	2635998	-0.854945	9.82919e-05	0.00141331	01 Active promoter	Outside	TAGLN3, Intron, NM_001008272	TAGLN3, Intron, NM_013259	-
cg20998200	SLC17A6	3323824	0.661538	0.012187	0.0478424	13 Heterochromatin	Outside	SLC17A6, Intron, NM_020346	-	-
cg21166989	FAM171B	2519294	-0.78022	0.00157791	0.0113107	13 Heterochromatin	Outside	FAM171B, Intron 1, NM_177454	-	-
cg21249595	DDR1	2901970	-0.762637	0.00230609	0.0142954	11 Weak transcribed	Shelf	DDR1, 10 kb 5' region, NM_001954	DDR1, 10 kb 5' region, NM_013993	DDR1, 10 kb 5' region, NM_001202523
cg21301258	RCAN1	3930235	-0.762637	0.00230609	0.0142954	01 Active promoter	Outside	RCAN1, Intron, NM_203418	RCAN1, Intron, NM_004414	RCAN1, 5'UTR, NM_203417
cg21405799	NECAB2	3671552	-0.793407	0.0011509	0.0091695	12 Polycomb repressed	Island	NECAB2, Intron 1, NM_019065	-	-
cg21536074	GLI3	3047660	-0.81978	0.000541569	0.00550633	11 Weak transcribed	Outside	GLI3, Intron, NM_000168	-	-
cg21577472	LFNG	2987544	-0.912088	<1,00E-7	<1,00E-5	01 Active promoter	Shore	LFNG, Intron, NM_001166355	LFNG, Intron, NM_002304	-
cg21690921	FMN2	2387711	0.762637	0.00230609	0.0142954	13 Heterochromatin	Outside	FMN2, Intron, NM_020066	-	-
cg21723861	KRT19	3757108	-0.767033	0.00210528	0.0135339	06 Weak enhancer	Shelf	KRT19, 10 kb 5' region, NM_002276	-	-
cg21880888	DDR2	2364231	-0.731868	0.0041288	0.0213015	13 Heterochromatin	Outside	DDR2, 5'UTR, NM_006182	DDR2, 5'UTR, NM_001014796	-
cg21961527	LHX5	3472389	0.692308	0.00784977	0.0334648	03 Poised promoter	Island	LHX5, Intron, NM_022363	-	-
cg22008551	NOVA2	3865807	0.850549	0.000136252	0.00186006	13 Heterochromatin	Shelf	NOVA2, Intron, NM_002516	-	-
cg22354724	NOVA2	3865807	0.907692	<1,00E-7	<1,00E-5	13 Heterochromatin	Shelf	NOVA2, 10 kb 3' region, NM_002516	-	-
cg22698489	IGSF9	2439861	0.832967	0.000334588	0.00358172	04 Strong enhancer	Shore	IGSF9, 10 kb 3' region, NM_001135050	IGSF9, 10 kb 3' region, NM_020789	-
cg23059946	IGFBP2	2527253	-0.736264	0.00381885	0.0202616	12 Polycomb repressed	Shore	IGFBP2, Intron 1, NM_000597	-	-
cg23261343	RUNX2	2908762	-0.837363	0.000277387	0.00312061	05 Strong enhancer	Outside	RUNX2, Intron, NM_001024630	RUNX2, Intron, NM_001015051	RUNX2, Intron, NM_004348
cg23337650	PDZRN3	2682729	-0.723077	0.00480502	0.023636	12 Polycomb repressed	Outside	PDZRN3, Intron, NM_015009	-	-
cg23359810	NCOA4	3246372	-0.850549	0.000136252	0.00186006	01 Active promoter	Shore	NCOA4, Intron, NM_001145261	NCOA4, Intron, NM_001145260	NCOA4, 5'UTR, NM_001145263
cg23365739	OTX2	3566176	-0.876923	<1,00E-7	<1,00E-5	12 Polycomb repressed	Shore	OTX2, 5'UTR, NM_021728	OTX2, 10 kb 5' region, NM_172337	-
cg23449588	ODAM	2730281	-0.793407	0.0011509	0.0091695	13 Heterochromatin	Outside	ODAM, Exon, NM_017855	-	-
cg23502162	COL3A1	2519577	-0.797802	0.00102833	0.00873721	13 Heterochromatin	Outside	COL3A1, TSS-200, NM_000090	-	-
cg23553912	IQCJ-SCHIP1	2649824	-0.696703	0.00734327	0.0319215	11 Weak transcribed	Outside	IQCJ-SCHIP1, Intron, NM_001197113	IQCJ-SCHIP1, Intron, NM_001197114	-
cg23553912	SCHIP1	2649824	-0.696703	0.00734327	0.0319215	11 Weak transcribed	Outside	SCHIP1, Intron, NM_014575	-	-
cg23859630	AGER	2949830	0.705495	0.00640539	0.0289314	04 Strong enhancer	Shelf	AGER, 10 kb 5' region, NM_001206934	AGER, 10 kb 5' region, NM_001206929	-
cg23900712	IGF1R	3610804	-0.894505	<1,00E-7	<1,00E-5	09 Transcriptional transition	Outside	IGF1R, Intron, NM_000875	-	-
cg23920953	C14orf162	3570218	0.903297	<1,00E-7	<1,00E-5	03 Poised promoter	Island	C14orf162, 1.5 kb 5' region, NR_024630	-	-
cg23938483	PNMA1	3571542	-0.749451	0.00299242	0.0169501	10 Transcriptional elongation	Island	PNMA1, 10 kb 5' region, NM_006029	-	-
cg23949782	NRXN3	3545634	-0.802198	0.000914789	0.00791081	13 Heterochromatin	Outside	NRXN3, Intron, NM_004796	-	-
cg23957159	CASZ1	2396201	-0.916484	<1,00E-7	<1,00E-5	13 Heterochromatin	Outside	CASZ1, 5'UTR, NM_001079843	CASZ1, 5'UTR, NM_017766	-
cg24098643	TRIM5	3360622	-0.775824	0.00174179	0.0121625	04 Strong enhancer	Outside	TRIM5, 1.5 kb 5' region, NM_033034	TRIM5, 1.5 kb 5' region, NM_033093	TRIM5, 1.5 kb 5' region, NM_033092
cg24128590	PNMA1	3571542	-0.771429	0.00191738	0.0129065	10 Transcriptional elongation	Shore	PNMA1, 10 kb 5' region, NM_006029	-	-
cg24393673	OLFM3	2425652	-0.692308	0.00784977	0.0334648	13 Heterochromatin	Outside	OLFM3, Intron, NM_058170	-	-
cg24529814	PRDM16	2316953	-0.89011	<1,00E-7	<1,00E-5	13 Heterochromatin	Island	PRDM16, Intron 1, NM_022114	PRDM16, Intron 1, NM_199454	-
cg24878051	PRDM16	2316953	0.868132	7.56921e-06	0.000143697	12 Polycomb repressed	Shore	PRDM16, Intron, NM_022114	PRDM16, Intron, NM_199454	-
cg24878115	ISYNA1	3854982	-0.723077	0.00480502	0.023636	11 Weak transcribed	Island	ISYNA1, 1.5 kb 3' region, NM_001170938	-	-
cg24889058	CHRM2	3026216	-0.665934	0.0114755	0.045714	13 Heterochromatin	Outside	CHRM2, 5'UTR, NM_001006630	CHRM2, 5'UTR, NM_001006627	CHRM2, 5'UTR, NM_000739
cg24940576	CDON	3396770	-0.89011	<1,00E-7	<1,00E-5	13 Heterochromatin	Outside	CDON, 5'UTR, NM_016952	CDON, 5'UTR, NM_001243597	-
cg25095814	CASP8	2522728	-0.815385	0.000623627	0.00606165	04 Strong enhancer	Outside	CASP8, TSS-200, NM_001228	-	-
cg25198340	IL17RD	2677853	-0.876923	<1,00E-7	<1,00E-5	13 Heterochromatin	Outside	IL17RD, Intron, NM_017563	-	-
cg25241102	HNMT	2507896	-0.863736	3.42233e-05	0.00061149	04 Strong enhancer	Outside	HNMT, 5'UTR, NM_006895	HNMT, 5'UTR, NM_001024075	HNMT, 5'UTR, NM_001024074
cg25381229	KCNMA1	3296046	-0.802198	0.000914789	0.00791081	05 Strong enhancer	Outside	KCNMA1, Intron, NM_001014797	KCNMA1, Intron, NM_001161352	KCNMA1, Intron, NM_001161353
cg25694915	NOSTRIN	2514216	-0.736264	0.00381885	0.0202616	12 Polycomb repressed	Outside	NOSTRIN, 5'UTR, NM_001171631	NOSTRIN, TSS-200, NM_001039724	NOSTRIN, TSS-200, NM_001171632
cg25766247	TOX	3136888	0.832967	0.000334588	0.00358172	04 Strong enhancer	Outside	TOX, 10 kb 3' region, NM_014729	-	-
cg25814383	NCAN	3825609	0.837363	0.000277387	0.00312061	03 Poised promoter	Shore	NCAN, Intron, NM_004386	-	-
cg25827710	LCP1	3512874	-0.687912	0.00838258	0.0351808	12 Polycomb repressed	Outside	LCP1, 5'UTR, NM_002298	-	-
cg26006870	GATA4	3086100	0.806593	0.000809798	0.00728818	12 Polycomb repressed	Shore	GATA4, 10 kb 5' region, NM_002052	-	-
cg26024874	WDR7	3789442	-0.767033	0.00210528	0.0135339	13 Heterochromatin	Outside	WDR7, Intron, NM_015285	WDR7, Intron, NM_052834	-
cg26111575	TACC2	3268059	0.745055	0.0032514	0.018163	06 Weak enhancer	Outside	TACC2, Intron, NM_206862	TACC2, Intron, NM_206861	-
cg26199241	TBX4	3729910	0.67033	0.0107964	0.0432924	12 Polycomb repressed	Island	TBX4, 10 kb 5' region, NM_018488	-	-
cg26400835	RFX4	3430228	-0.89011	<1,00E-7	<1,00E-5	12 Polycomb repressed	Outside	RFX4, Intron, NM_213594	RFX4, Intron, NM_001206691	RFX4, Intron, NM_032491
cg26435178	SPOCK2	3293840	-0.841758	0.000225486	0.00278137	12 Polycomb repressed	Shore	SPOCK2, 5'UTR, NM_014767	SPOCK2, 5'UTR, NM_001244950	SPOCK2, 5'UTR, NM_001134434
cg26588825	FAM198B	2791419	-0.841758	0.000225486	0.00278137	02 Weak promoter	Outside	FAM198B, 5'UTR, NM_001128424	FAM198B, 5'UTR, NM_001031700	FAM198B, 1.5 kb 5' region, NM_016613
cg26650383	SLC46A3	3507465	-0.705495	0.00640539	0.0289314	04 Strong enhancer	Shelf	SLC46A3, Intron, NM_001135919	SLC46A3, Intron, NM_181785	-
cg26706077	XYLT1	3682445	-0.832967	0.000334588	0.00358172	13 Heterochromatin	Outside	XYLT1, Intron, NM_022166	-	-
cg26709988	CRISPLD2	3671935	-0.872527	<1,00E-7	<1,00E-5	13 Heterochromatin	Outside	CRISPLD2, 5'UTR, NM_031476	-	-
cg26837192	STON1-GTF2A1L	2481379	-0.696703	0.00734327	0.0319215	13 Heterochromatin	Outside	STON1-GTF2A1L, Intron, NM_001198593	-	-
cg26837192	STON1	2481379	-0.696703	0.00734327	0.0319215	13 Heterochromatin	Outside	STON1, Intron, NM_006873	STON1, Intron, NM_001198595	-
cg26985711	DCN	3465274	-0.815385	0.000623627	0.00606165	06 Weak enhancer	Outside	DCN, Exon 1, NM_133505	DCN, Exon 1, NM_133504	DCN, Exon 1, NM_133507
cg27187555	PRDM16	2316953	-0.898901	<1,00E-7	<1,00E-5	13 Heterochromatin	Outside	PRDM16, Intron, NM_022114	PRDM16, Intron, NM_199454	-
cg27475652	NEFM	3090436	0.868132	7.56921e-06	0.000143697	12 Polycomb repressed	Shelf	NEFM, Exon, NM_005382	NEFM, Exon, NM_001105541	-
cg27614534	ALPK2	3810133	-0.920879	<1,00E-7	<1,00E-5	06 Weak enhancer	Outside	ALPK2, 5'UTR, NM_052947	-	-
