# Supplementary material for: Aberrant epigenome in iPSC‐derived dopaminergic neurons from Parkinson's disease patients
Source: EMBO Mol Med. 2015 Oct 29;7(12):1529–46. doi: 10.15252/emmm.201505439 (PMC4693505; doi:10.15252/emmm.201505439)
Supplement: Supplementary file 8 — Table EV7 [file EMMM-7-1529-s008.zip › Table EV7.xlsx]

## Sheet: .
Table EV7 Transcription factor binding sites (TFBSs) enrichment analysis among differentially methylated CpGs (DMCpGs) detected in iPSC-derived DAn from PD patients, either hypermethylated (n = 1,046) or hypomethylated (n = 1,041). TFBS enrichment is expressed as log2 fold-change (FC) values.
Transcription factor	Number of TFBSs (ENCODE)	Number of CpGs in TFBSs (Illumina array)	Percentage of CpGs in TFBSs (Illumina array)	Number of Hypermet. DMCpGs in TFBSs	Percentage of Hypermet. DMCpGs in TFBSs	Number of Hypomet. DMCpGs in TFBSs	Percentage of Hypomet. DMCpGs in TFBSs	log2 FC TFBSs enrichment Hypermet. DMCpGs	P value TFBSs enrichment Hypermet. DMCpGs	adjusted P value TFBSs enrichment Hypermet. DMCpGs	log2 FC TFBSs enrichment Hypomet. DMCpGs	P value TFBSs enrichment Hypomet. DMCpGs	adjusted P value TFBSs enrichment Hypomet. DMCpGs
FOSL1	25351	14553	3.0636	186	17.782	7	0.67243	2.53712	1.96356e-72	1.55121e-70	-2.18777	1	1
GATA3	127104	80100	16.8621	440	42.065	77	7.39673	1.31884	1.22152e-50	4.82501e-49	-1.18882	1	1
JUN	81731	56747	11.946	321	30.6883	24	2.30548	1.36116	1.32189e-41	3.48098e-40	-2.37339	1	1
RXRA	43277	22978	4.83717	166	15.87	35	3.36215	1.71407	6.52536e-35	1.28876e-33	-0.524778	0.990098	1
NR3C1	35581	26118	5.49818	177	16.9216	34	3.26609	1.62184	9.6449e-34	1.52389e-32	-0.751389	0.999577	1
FOSL2 / FOSB	93836	74217	15.6236	359	34.3212	33	3.17003	1.13537	3.23554e-33	4.26013e-32	-2.30116	1	1
EP300 / MIR1281	143514	109713	23.096	471	45.0287	181	17.3871	0.9632	1.5783e-30	1.78123e-29	-0.409624	0.999907	1
PBX3	80167	66470	13.9928	318	30.4015	52	4.9952	1.11946	1.81741e-29	1.79469e-28	-1.48607	1	1
CEBPB	87575	61599	12.9674	281	26.8642	45	4.32277	1.0508	5.67355e-24	4.98012e-23	-1.58486	1	1
FOXA2	89069	52656	11.0848	245	23.4226	49	4.70701	1.07932	1.72823e-22	1.3653e-21	-1.2357	1	1
TEAD4	123056	126058	26.5369	471	45.0287	173	16.6186	0.762847	3.0275e-20	2.1743e-19	-0.675195	1	1
MEF2A	26887	19758	4.15932	106	10.1338	16	1.53698	1.28476	6.08837e-15	4.00818e-14	-1.43624	0.999999	1
JUND	89469	94329	19.8575	323	30.8795	74	7.10855	0.636969	1.74244e-11	1.05887e-10	-1.48206	1	1
TCF12	135879	156022	32.8447	490	46.8451	226	21.7099	0.51224	1.44504e-10	8.15413e-10	-0.597306	1	1
NFIC	108089	119557	25.1683	386	36.9025	110	10.5668	0.55211	2.89788e-10	1.52622e-09	-1.25207	1	1
ERALPHAA	24949	9566	2.01377	56	5.35373	28	2.68972	1.41065	3.99533e-10	1.97269e-09	0.41756	0.0879393	1
BATF	52216	18133	3.81723	86	8.2218	9	0.864553	1.10693	5.12194e-10	2.38019e-09	-2.1425	1	1
RAD21	139102	101672	21.4033	333	31.8356	182	17.4832	0.572807	7.04074e-10	3.0901e-09	-0.291864	0.996203	1
FOXA1	123784	66568	14.0134	221	21.1281	55	5.28338	0.592353	7.03837e-08	2.92648e-07	-1.40728	1	1
ERAA	7164	2074	0.436604	20	1.91205	7	0.67243	2.13072	1.01812e-07	3.83007e-07	0.623059	0.179087	1
ATF3	29822	54117	11.3923	185	17.6864	14	1.34486	0.634579	1.00106e-07	3.83007e-07	-3.08253	1	1
BCL11A	34134	11786	2.48111	53	5.06692	36	3.45821	1.03013	3.15698e-06	1.13364e-05	0.479043	0.0379801	1
SP1	98428	124855	26.2836	359	34.3212	162	15.562	0.384938	1.14731e-05	3.94078e-05	-0.756139	1	1
NR2F2	62881	92645	19.503	267	25.5258	52	4.9952	0.388262	7.60164e-05	0.000250221	-1.96508	1	1
SPI1	131447	51570	10.8562	147	14.0535	46	4.41883	0.37242	0.00255159	0.00806301	-1.29678	1	1
HNF4A	30992	18081	3.80629	59	5.64054	25	2.40154	0.567448	0.00322655	0.00980376	-0.664426	0.994552	1
MEF2C	8634	6249	1.3155	23	2.19885	4	0.384246	0.741144	0.014836	0.043409	-1.7755	0.999394	1
NRSF	102512	150888	31.7639	379	36.2333	258	24.7839	0.189927	0.0159699	0.0450579	-0.357987	0.999913	1
CBX3	56747	88861	18.7064	226	21.6061	17	1.63305	0.207908	0.028513	0.0776734	-3.5179	1	1
BCL3	39824	70963	14.9386	179	17.1128	33	3.17003	0.196028	0.0526015	0.138517	-2.23648	1	1
HNF4G	22785	20947	4.40962	58	5.54493	23	2.20941	0.330517	0.055706	0.14196	-0.996989	0.999919	1
POL2.4H	272969	245596	51.7012	572	54.6845	530	50.9126	0.0809358	0.146587	0.361888	-0.0221742	0.656145	1
USF1	93811	78866	16.6023	187	17.8776	76	7.30067	0.106771	0.186049	0.445391	-1.18528	1	1
HDAC2	61928	99615	20.9703	234	22.3709	119	11.4313	0.0932813	0.195325	0.453844	-0.875353	1	1
SIN3A	72580	140833	29.6472	327	31.262	118	11.3353	0.0765129	0.210093	0.47421	-1.38708	1	1
OCT4	3665	1473	0.310086	5	0.478011	31	2.97791	0.624378	0.228489	0.501407	3.26356	7.0013e-20	5.53103e-18
MAX	113909	200688	42.2474	438	41.8738	319	30.6436	-0.0128158	0.571673	1	-0.463277	1	1
FOXM1	47537	84540	17.7968	183	17.4952	46	4.41883	-0.0246547	0.596474	1	-2.00988	1	1
MBD4	17839	46226	9.73117	98	9.36902	18	1.72911	-0.0547151	0.654977	1	-2.49259	1	1
IRF4	31085	27347	5.7569	57	5.44933	7	0.67243	-0.079213	0.675185	1	-3.09784	1	1
TAF1	58315	145794	30.6915	292	27.9159	162	15.562	-0.136755	0.929266	1	-0.979817	1	1
YY1 / LOC647012	107809	153715	32.359	306	29.2543	192	18.4438	-0.145519	0.944218	1	-0.811031	1	1
SRF	29478	48236	10.1543	96	9.17782	9	0.864553	-0.145868	0.841105	1	-3.55399	1	1
CCNT2	18076	44725	9.41519	88	8.413	7	0.67243	-0.16237	0.857457	1	-3.80753	1	1
GABPA / ATP5J	54019	106614	22.4436	202	19.3117	94	9.02978	-0.216834	0.978131	1	-1.31354	1	1
IRF1	74278	89561	18.8538	167	15.9656	14	1.34486	-0.239887	0.98055	1	-3.80932	1	1
MYBL2	31813	87399	18.3986	160	15.2964	33	3.17003	-0.266409	0.987923	1	-2.53703	1	1
POLR2A	162776	206784	43.5307	375	35.8509	252	24.2075	-0.280026	0.999508	1	-0.84658	1	1
BHLHE40	6295	3918	0.82479	7	0.669216	1	0.0960615	-0.301555	0.756803	1	-3.102	0.999815	1
STAT5A / STAT5B	42523	91413	19.2436	162	15.4876	30	2.88184	-0.31327	0.996204	1	-2.73932	1	1
PML	39758	115997	24.4189	203	19.4073	44	4.22671	-0.3314	0.99903	1	-2.53039	1	1
ATF2	45879	79360	16.7063	138	13.1931	92	8.83766	-0.340608	0.996711	1	-0.918658	1	1
ELF1	63820	141103	29.704	241	23.0402	75	7.20461	-0.366508	0.999881	1	-2.04367	1	1
CTCFC	66411	52164	10.9812	88	8.413	21	2.01729	-0.384343	0.994291	1	-2.44454	1	1
ETS1	21674	79060	16.6432	126	12.0459	15	1.44092	-0.466388	0.999845	1	-3.52986	1	1
FOXP2	36253	72957	15.3584	115	10.9943	35	3.36215	-0.482277	0.999835	1	-2.19157	1	1
NFATC1 / LOC100127994	28301	52178	10.9841	82	7.83939	17	1.63305	-0.48661	0.99911	1	-2.74979	1	1
SIX5	23863	49098	10.3358	76	7.26577	9	0.864553	-0.508457	0.999215	1	-3.57955	1	1
BCLAF1	32427	76726	16.1518	118	11.2811	22	2.11335	-0.517793	0.999954	1	-2.93409	1	1
EBF1	61154	48856	10.2848	74	7.07457	33	3.17003	-0.539803	0.999557	1	-1.69795	1	1
HEY1	49928	117745	24.7869	174	16.6348	49	4.70701	-0.575371	1	1	-2.39669	1	1
CREB1	41054	121763	25.6327	178	17.0172	95	9.12584	-0.590991	1	1	-1.48996	1	1
RUNX3	90134	117322	24.6978	169	16.1568	50	4.80307	-0.612243	1	1	-2.36235	1	1
ZBTB33 / ZBTB7A	71334	124757	26.263	179	17.1128	75	7.20461	-0.617953	1	1	-1.86604	1	1
EGR1	48957	92795	19.5346	128	12.2371	61	5.85975	-0.674767	1	1	-1.73712	1	1
MTA3	40329	110791	23.3229	147	14.0535	49	4.70701	-0.730817	1	1	-2.30887	1	1
CTCF	80914	44802	9.4314	58	5.54493	32	3.07397	-0.766303	0.999992	1	-1.61737	1	1
POU2F2	52336	83825	17.6463	97	9.27342	28	2.68972	-0.928188	1	1	-2.71383	1	1
HMGN3	13061	44040	9.27099	48	4.58891	6	0.576369	-1.01457	1	1	-4.00766	1	1
E2F6	48763	131661	27.7164	142	13.5755	161	15.4659	-1.02973	1	1	-0.841647	1	1
PAX5	62148	92199	19.4091	79	7.55258	35	3.36215	-1.36169	1	1	-2.52928	1	1
TCF3	38257	58625	12.3413	49	4.68451	14	1.34486	-1.39753	1	1	-3.19797	1	1
CTCFL	14625	13411	2.82319	9	0.860421	0	0	-1.71421	0.999996	1	-	1	1
TAF7	13093	55045	11.5877	30	2.86807	21	2.01729	-2.01444	1	1	-2.5221	1	1
ZEB1	19112	51725	10.8888	19	1.81644	16	1.53698	-2.58365	1	1	-2.82467	1	1
NANOG	15187	22344	4.7037	7	0.669216	115	11.0471	-2.81325	1	1	1.23179	7.69178e-15	3.03825e-13
E2F1	3257	20391	4.29257	6	0.573614	3	0.288184	-2.90369	1	1	-3.89678	1	1
SP4	14698	61439	12.9337	16	1.52964	33	3.17003	-3.07988	1	1	-2.02857	1	1
SP2	4969	20552	4.32646	5	0.478011	1	0.0960615	-3.17807	1	1	-5.49309	1	1
